# Supplementary material for: Patterning effects of FGF17 and cAMP on generation of dopaminergic progenitors for cell replacement therapy in Parkinson’s disease
Source: Stem Cells. 2025 Mar 12;43(3):sxaf004. doi: 10.1093/stmcls/sxaf004 (PMC11976395; doi:10.1093/stmcls/sxaf004)
Supplement: sxaf004_suppl_Supplementary_Table_S2 [file sxaf004_suppl_supplementary_table_s2.xlsx]

## Sheet: Ark1
	p_val	avg_log2FC	pct.1	pct.2	p_val_adj
PDE8A	0	0,723249457437027	0,587	0,353	0
TTR	0	-124698692530315	0,569	0,775	0
PTPRO	5.04291e-252	-0,813026402422521	0,594	0,784	1.25337e-246
SAT1	6.31742e-249	0,629959981887567	0,708	0,504	1.57013e-244
CELF2	5.02357e-186	-0,603817245383434	0,831	0,915	1.24856e-181
PEG10	1.39403e-177	0,492957828413335	0,955	0,918	3.46471e-173
LMX1A	3.40731e-153	-0,598668836382112	0,734	0,856	8.46854e-149
DUSP6	1.00788e-143	0,410152914650853	0,538	0,338	2.50499e-138
RASGRF2	8.83257e-136	0,465526017342578	0,499	0,346	2.19525e-131
PDE8B	6.27502e-135	0,495968597011686	0,355	0,194	1.55959e-130
CCDC80	1.69086e-130	0,472029098870141	0,523	0,351	4.20246e-127
RBPMS	2.25511e-120	0,440199943770281	0,731	0,627	5.60485e-116
LGI1	1.82368e-116	0,408677534678998	0,823	0,734	4.53258e-112
MPPED2	1.46199e-112	-0,429173259421162	0,244	0,414	3.63362e-108
DCC	8.2693e-112	-0,534494191977399	0,813	0,933	2.05525e-107
TENM2	4.26879e-101	-0,63224809498365	0,405	0,58	1.06096e-96
SERPINF1	1.26578e-99	-0,400222386292555	0,446	0,589	3.14596e-96
SLC39A8	1.85246e-88	-0,372946593955554	0,377	0,512	4.6041e-84
RND3	2.62637e-85	0,365606160360018	0,424	0,291	6.52758e-81
SERINC5	3.01045e-85	0,316792269187639	0,496	0,351	7.48217e-81
TCIM	2.32803e-82	0,360208753599359	0,764	0,629	5.78609e-78
ETV1	2.88898e-82	0,303649203307496	0,579	0,426	7.18028e-78
HEY1	4.63917e-80	0,335349347471114	0,341	0,165	1.15302e-75
TPBG	1.31563e-77	-0,395768431568692	0,914	0,946	3.26986e-73
GNG11	2.41558e-76	0,314369660293557	0,356	0,212	6.00368e-72
HIGD1A	2.61106e-76	0,281878959214863	0,684	0,55	6.48953e-73
GNAI1	3.50661e-76	0,328398978328507	0,813	0,746	8.71532e-71
ARHGAP29	5.40883e-75	0,294553348537449	0,609	0,498	1.34431e-70
EPHB2	1.11843e-73	-0,311102290603211	0,461	0,604	2.77975e-69
GAS2	5.23606e-70	0,349359504557826	0,531	0,43	1.30137e-65
ITGB1	5.81738e-70	0,219221615294813	0,986	0,973	1.44585e-65
FLRT2	6.69044e-70	0,388577147269158	0,879	0,828	1.66284e-65
CADM2	1.93438e-69	-0,465390464680836	0,653	0,751	4.80771e-65
ATP2B1	9.53884e-68	0,265158450585954	0,728	0,626	2.37078e-63
WNT5A	1.03821e-64	-0,293582541106456	0,484	0,602	2.58038e-61
PLEKHH2	1.76214e-64	0,279769572739399	0,547	0,421	4.37962e-60
FRAS1	6.8124e-64	0,309145722326341	0,341	0,241	1.69315e-59
GAS5	4.54125e-63	0,235748437499781	0,978	0,957	1.12868e-59
PAK3	1.90468e-62	-0,33250824128757	0,566	0,679	4.7339e-58
MYOF	4.11651e-62	0,312540779410463	0,879	0,813	1.02312e-57
CPE	3.09095e-61	0,333580711154882	0,91	0,905	7.68226e-57
IGFBP2	6.30454e-61	0,224635591755678	0,995	0,993	1.56693e-56
NEDD4L	5.71497e-61	-0,296710439139602	0,376	0,504	1.4204e-55
NRP1	4.33199e-59	0,279894764561424	0,408	0,287	1.07667e-54
FN1	1.04832e-59	0,336991222196394	0,493	0,454	2.6055e-54
GLIS3	4.32699e-57	0,400451570151182	0,68	0,558	1.07543e-52
ID3	6.89484e-55	0,33030644854686	0,325	0,233	1.71364e-50
ABLIM1	1.15925e-53	0,240295589008937	0,567	0,444	2.88119e-49
COL5A2	1.86899e-53	0,349520605402263	0,371	0,324	4.64519e-49
PRRX1	2.16193e-54	-0,329456998487359	0,275	0,407	5.37327e-49
MARK1	5.26713e-53	-0,30901863039513	0,497	0,579	1.30909e-48
LOC102546299	1.83187e-51	-0,564533932323461	0,507	0,622	4.55294e-48
CRISPLD1	8.29242e-51	0,291712855678218	0,809	0,77	2.061e-46
TMSB4X	1.78504e-50	0,275393643461955	0,99	0,988	4.43653e-47
GRIK2	1.0702e-49	0,340413555610661	0,277	0,149	2.65989e-45
LAMB1	1.54045e-48	0,227003758772849	0,455	0,348	3.82865e-44
ROR1	1.87126e-49	-0,293663221381756	0,29	0,394	4.65083e-44
CD47	2.94739e-47	-0,308156620474494	0,768	0,852	7.32545e-43
WNT5B	2.22408e-46	-0,271605722866263	0,425	0,529	5.52773e-42
SNTB1	3.54585e-46	0,26793000632597	0,442	0,336	8.81286e-42
MIR325HG	9.31107e-45	-0,326053798195903	0,72	0,804	2.31417e-40
NTRK3	1.2811e-43	-0,294797578466611	0,326	0,447	3.18404e-39
CPNE8	1.49225e-43	-0,26338394372282	0,37	0,486	3.70884e-39
RALYL	2.25402e-43	0,627439011757115	0,238	0,158	5.60215e-40
PKIB	3.0991e-43	0,280879924792521	0,712	0,623	7.7025e-39
ADGRV1	3.59513e-44	0,267610765003495	0,902	0,9	8.93532e-39
SERPINH1	4.53854e-42	0,205656140352353	0,629	0,524	1.12801e-37
NCKAP5	2.65754e-41	-0,357461947084651	0,212	0,344	6.60505e-37
SLC6A15	1.16779e-40	0,2858094969476	0,281	0,141	2.90241e-36
ENSG00000258631	6.4048e-40	-0,279261908369204	0,867	0,904	1.59185e-35
DUSP4	2.84843e-39	0,222986997360254	0,338	0,2	7.07948e-35
EYA4	5.05531e-39	-0,383033506644898	0,602	0,695	1.25645e-34
ST6GALNAC5	5.47052e-37	-0,257967125106972	0,314	0,42	1.35964e-32
TFF3	7.90588e-38	0,281289860444048	0,692	0,655	1.96493e-32
DCX	4.11442e-36	-0,315623129073884	0,221	0,389	1.0226e-31
LMO4	8.07612e-35	-0,239207866594952	0,543	0,624	2.00724e-31
PLCL1	8.42555e-35	0,286665524211557	0,937	0,94	2.09409e-30
ENSG00000260232	9.39477e-34	-0,290315523763185	0,309	0,404	2.33498e-29
PDE3A	1.18519e-33	-0,362653169361352	0,226	0,32	2.94567e-29
CGNL1	2.73668e-33	0,240979659423914	0,293	0,186	6.80175e-29
TXNIP	3.25743e-33	0,181297136712805	0,965	0,951	8.09602e-29
FREM1	3.55925e-33	0,351423665236384	0,895	0,849	8.84615e-29
SLC8A1	4.68427e-33	-0,339699840109408	0,553	0,673	1.16423e-29
NRCAM	6.30254e-33	-0,308020604591404	0,908	0,947	1.56643e-28
B4GALT6	9.63986e-34	-0,238835814925069	0,644	0,721	2.39589e-28
ENSG00000243004	1.02544e-32	-0,236041442900351	0,346	0,42	2.54863e-29
PIK3R3	1.36441e-33	-0,259650473252019	0,601	0,667	3.39111e-28
RORA	4.73451e-32	-0,300718109270035	0,653	0,739	1.17672e-27
LRP2	6.88646e-32	-0,272937599404108	0,779	0,833	1.71156e-27
KCNIP4	9.0939e-32	0,342636437816665	0,19	0,13	2.2602e-27
PRKD1	5.22537e-31	0,266941028799901	0,624	0,567	1.29871e-26
LINC01414	5.65916e-31	-0,268430655330576	0,519	0,618	1.40653e-26
HSPD1	7.56757e-31	0,187720553028851	0,961	0,944	1.88084e-26
CD63	1.53367e-30	0,177369760071275	0,978	0,97	3.81179e-26
CASD1	2.64319e-30	0,182462961479074	0,573	0,481	6.56939e-26
ZEB2	4.07195e-30	-0,241502768381998	0,731	0,804	1.01204e-25
CORIN	7.03299e-30	-0,41227466093657	0,565	0,656	1.74798e-26
CRNDE	2.74139e-29	-0,220122471217702	0,39	0,5	6.81346e-26
TMEM196	1.4257e-28	-0,248731578782882	0,205	0,301	3.54344e-24
SPRY1	1.64609e-28	0,249620940975703	0,276	0,157	4.09119e-24
IFITM2	2.26782e-28	0,186853368163077	0,569	0,47	5.63644e-24
PON2	6.88922e-28	0,169605112605069	0,893	0,852	1.71225e-23
MAML2	1.20188e-27	0,219438914696485	0,779	0,715	2.98715e-23
ADAMTS12	1.42504e-27	0,215125657859182	0,8	0,731	3.54179e-23
SYT1	4.72687e-27	-0,27410044363433	0,604	0,668	1.17482e-22
FRMD3	5.18472e-27	-0,257413375040738	0,496	0,569	1.28861e-22
ACTB	2.33724e-27	0,223412912012408	0,998	0,997	5.80897e-22
SULF1	2.33576e-25	0,229374853910246	0,927	0,929	5.8053e-21
APCDD1	2.63257e-25	-0,2272797900946	0,394	0,5	6.54298e-22
PWRN1	2.98437e-25	-0,257600829333955	0,203	0,28	7.41734e-21
CXXC5	4.5683e-26	0,167301961085616	0,577	0,483	1.13541e-20
POLR2L	2.04845e-24	0,178365895338884	0,917	0,88	5.09122e-20
STK38L	2.79086e-24	0,196951532123679	0,511	0,449	6.9364e-21
CCND1	3.45723e-24	0,200981402623656	0,635	0,535	8.59261e-20
OTX2	4.08323e-25	-0,232579376388367	0,593	0,678	1.01485e-19
NME2	9.13416e-24	0,163348421910386	0,964	0,954	2.2702e-19
EN1	1.41745e-23	0,22038108305105	0,66	0,633	3.52294e-20
GALNT7	2.34171e-23	0,216148062355588	0,759	0,697	5.82008e-19
PDGFC	3.26264e-23	0,195890736657696	0,881	0,859	8.10895e-19
TSC22D2	5.39186e-23	0,164176722778815	0,518	0,428	1.34009e-18
ENSG00000253693	6.63019e-23	-0,422100195659508	0,257	0,355	1.64787e-18
BAX	1.39429e-22	0,176196022330384	0,487	0,406	3.46538e-18
AFF3	1.43807e-22	0,213178704851969	0,533	0,451	3.57417e-18
TOX3	5.80084e-22	-0,236042693070416	0,765	0,825	1.44174e-18
TOMM20	1.10312e-21	0,130367675165756	0,986	0,982	2.74169e-17
NPM1	2.3874e-23	0,16346225538611	0,994	0,99	5.93365e-17
CAMK2N1	2.58515e-21	-0,2044067052986	0,55	0,63	6.42512e-17
COL2A1	3.77158e-21	0,161476354733226	0,79	0,731	9.3739e-17
MMP2	4.17824e-21	0,155362028238037	0,455	0,37	1.03846e-16
WDR41	5.33272e-21	0,148000181955642	0,554	0,465	1.32539e-17
PFN1	7.57454e-21	0,161459502899563	0,948	0,93	1.88258e-17
C1orf54	8.12369e-21	0,157718597003893	0,696	0,62	2.01906e-16
KRT18	1.4671e-20	0,176766170554579	0,352	0,248	3.64633e-16
TGFBR2	1.77644e-20	0,181158359761412	0,45	0,383	4.41516e-16
CLIC1	5.72011e-20	0,156903385628408	0,927	0,896	1.42168e-15
SNRPD1	1.0249e-19	0,167023976194673	0,848	0,798	2.5473e-15
NME1	1.93853e-19	0,154758987362338	0,722	0,641	4.81801e-15
TAGLN2	2.48909e-19	0,163115115678185	0,447	0,352	6.1864e-15
GRM3	2.91261e-19	-0,296226145952087	0,605	0,663	7.239e-16
HECW2	3.02034e-19	-0,212630535736876	0,57	0,63	7.50675e-15
NDUFAF3	5.51865e-19	0,148690581596465	0,707	0,62	1.37161e-14
CNTNAP3B	7.26311e-19	0,179413640586153	0,458	0,387	1.80517e-14
KLF12	1.66026e-18	-0,200944405914473	0,472	0,538	4.12641e-14
EDIL3	2.42429e-18	-0,259915827640748	0,478	0,566	6.02534e-15
SEC14L1	2.52478e-18	0,147821082978678	0,803	0,761	6.2751e-14
PDZRN3	2.69356e-18	-0,227817926404778	0,716	0,772	6.69457e-14
MTHFD1L	5.32429e-18	0,162391475340355	0,471	0,376	1.3233e-14
TGFBR3	5.78625e-18	-0,184059710670793	0,326	0,404	1.43812e-13
CALU	1.1771e-17	0,134491053974187	0,88	0,848	2.92557e-13
HSP90AB1	1.69044e-17	0,146128845607404	0,999	0,999	4.20143e-13
ELMO1	2.20428e-17	0,210332443871397	0,501	0,403	5.47852e-13
MIF	2.48199e-17	0,166046035222982	0,998	0,997	6.16874e-13
SYT9	2.77212e-17	0,188135991297964	0,308	0,228	6.88983e-13
LRRTM4	2.91582e-17	0,314477270184097	0,773	0,787	7.24697e-13
PHPT1	5.39714e-17	0,168009925063346	0,977	0,966	1.3414e-12
CDO1	5.96725e-18	-0,192033062668029	0,547	0,612	1.4831e-12
ACTG1	6.41798e-17	0,154346653486873	0,999	0,998	1.59513e-12
MAP2K6	9.14614e-18	-0,195719017374723	0,459	0,54	2.27318e-12
ENSG00000223838	1.00098e-16	-0,253585237291379	0,604	0,65	2.48783e-12
MAP1B	1.47927e-16	-0,175984942687932	0,993	0,995	3.67658e-12
LINC01203	5.04627e-16	0,146240978648944	0,815	0,763	1.2542e-11
CNTN3	5.33715e-17	-0,239516881427192	0,163	0,252	1.3265e-11
TSPAN4	6.18316e-16	0,144132841937662	0,374	0,287	1.53676e-11
HES4	6.58727e-16	0,182202475633694	0,356	0,278	1.6372e-11
RHOH	6.60598e-16	0,165370241710785	0,313	0,219	1.64185e-11
EPB41	7.68683e-16	-0,188690464148737	0,679	0,73	1.91048e-11
ARID5B	9.34545e-16	0,171639742396249	0,53	0,473	2.32272e-11
PVT1	1.20828e-15	0,188469482164372	0,468	0,38	3.00306e-11
COX2	1.57425e-15	0,181252246951927	0,999	0,999	3.91265e-11
PNRC1	2.7365e-15	-0,194884252238827	0,793	0,842	6.8013e-12
GALNT1	3.14386e-15	0,146760740877736	0,77	0,724	7.81375e-11
ADGRB3	3.3342e-15	-0,245086153992734	0,65	0,712	8.28682e-11
SLIT1	3.4068e-15	0,179004336365835	0,533	0,472	8.46727e-11
AMMECR1	4.43367e-15	-0,180986608802723	0,325	0,381	1.10194e-10
ZFYVE16	5.37958e-16	0,133661623743033	0,545	0,471	1.33704e-10
COX1	7.60409e-15	0,170388478382285	1	1	1.88992e-10
CTBP2	1.01306e-14	-0,181811655354163	0,634	0,684	2.51787e-10
EPHA7	1.52199e-14	-0,219184899909917	0,456	0,541	3.78274e-10
VIM	2.1156e-15	0,163541511919812	1	1	5.2581e-10
FKBP10	2.30567e-14	0,133979929701468	0,548	0,471	5.73052e-10
ND6	3.25617e-14	0,149128671569436	0,861	0,823	8.09289e-10
HSPE1	3.76477e-14	0,143282608432596	0,705	0,626	9.35696e-10
DMAC1	3.89943e-14	0,137153504577949	0,772	0,711	9.69164e-10
MAPRE2	4.18882e-14	0,144377600685978	0,471	0,391	1.04109e-09
PCDH9	4.45216e-14	0,437660009719432	0,302	0,202	1.10654e-09
EHBP1	6.81609e-14	-0,193552180798783	0,636	0,679	1.69407e-09
MUSTN1	6.96247e-14	-0,248345465460674	0,131	0,254	1.73045e-09
BICC1	1.06647e-13	0,164796424029699	0,501	0,42	2.65061e-09
YBX3	1.37053e-13	0,140420572669483	0,673	0,599	3.40632e-10
CDON	1.38602e-13	-0,190237038329388	0,385	0,444	3.44481e-10
ASCC3	1.67899e-13	0,174039301445343	0,774	0,694	4.17297e-09
COX17	2.32575e-13	0,140923693265279	0,569	0,485	5.78041e-09
FRMD6	2.85999e-13	0,170064468669513	0,287	0,191	7.10822e-09
NTNG1	2.86239e-13	0,276113720248915	0,448	0,383	7.11419e-09
NRIP1	3.06416e-13	0,161042232958711	0,65	0,573	7.61565e-09
CNTN4	3.21716e-13	-0,23227818385983	0,835	0,882	7.99593e-09
C12orf75	4.93497e-13	0,133215386115685	0,536	0,459	1.22654e-08
IFT57	8.1674e-14	-0,212757568924655	0,655	0,69	2.02993e-08
ENSG00000281566	8.28582e-14	-0,237254988521422	0,798	0,847	2.05936e-08
TSPAN12	9.30732e-13	-0,164794678577261	0,301	0,38	2.31324e-08
FOXP2	1.3926e-12	0,182771527815291	0,818	0,829	3.46116e-08
CNN3	1.70766e-12	0,139097624450396	0,934	0,915	4.24422e-08
ETV5	2.16097e-12	0,175120973001856	0,272	0,159	5.37086e-08
PDGFRA	2.54851e-12	0,218729256342288	0,488	0,424	6.33407e-08
CYTB	2.78493e-12	0,172734061013893	0,99	0,99	6.92168e-08
SEMA3A	2.96789e-12	0,224014382167109	0,543	0,501	7.37639e-08
NUDT9	3.22144e-12	0,134540994389767	0,352	0,269	8.00657e-08
EFNA5	3.28681e-12	0,146093237643039	0,837	0,813	8.16903e-08
KIAA1958	4.05629e-12	-0,20102083443594	0,842	0,885	1.00815e-07
UNC5D	4.39862e-13	0,266729719607508	0,218	0,124	1.09323e-07
CRACD	4.85591e-12	-0,181993104342846	0,775	0,806	1.20689e-08
FREM2	9.27513e-12	-0,187072736320104	0,396	0,469	2.30524e-07
OST4	1.19647e-11	0,117064938940832	0,973	0,959	2.9737e-07
DLG2	3.02503e-11	-0,225154617231318	0,689	0,749	7.51842e-07
KIF21A	3.252e-11	-0,169968285368865	0,969	0,983	8.08252e-08
TMED4	3.59245e-11	0,1173116793104	0,853	0,817	8.92867e-07
LDLRAD4	5.05311e-11	0,159252400523487	0,305	0,252	1.2559e-06
RESF1	5.68695e-11	-0,16389256831169	0,429	0,494	1.41343e-06
NDUFA13	5.72932e-11	0,125257953657747	0,994	0,989	1.42397e-06
NAV2	9.79235e-11	-0,195857700998128	0,592	0,68	2.43379e-06
EEF1B2	9.97064e-11	0,131108611237204	0,976	0,971	2.4781e-06
MID1	1.46665e-10	-0,199141383695808	0,865	0,897	3.64522e-06
ARL5A	1.59344e-10	0,133567946147169	0,748	0,707	3.96035e-06
ENSG00000287683	1.62695e-10	-0,206661095547179	0,442	0,51	4.04362e-07
PRKG1	2.22994e-10	-0,236215525853235	0,898	0,93	5.5423e-06
ATRAID	2.57151e-10	0,121723775767048	0,821	0,761	6.39123e-06
IL1RAPL1	3.18077e-10	0,257080204560719	0,548	0,467	7.90548e-06
ST6GALNAC3	3.42061e-10	-0,196881851572152	0,574	0,619	8.50159e-06
LOC105369203	3.68058e-10	-0,185297794426022	0,475	0,527	9.14771e-06
OTX2-AS1	5.2697e-10	-0,179991477506288	0,246	0,317	1.30973e-05
SEMA6D	1.83184e-09	-0,251953607346649	0,267	0,34	4.55285e-05
EEF1A1	1.97789e-09	0,11374648171679	0,999	0,999	4.91586e-05
BTG3	2.00267e-09	0,12500920557637	0,526	0,462	4.97743e-05
CCNB1IP1	4.27181e-09	0,122796257786789	0,664	0,607	0.000106172
B2M	5.25097e-09	0,127859489445178	0,638	0,568	0.000130508
ZFAS1	5.99672e-09	0,10658304259876	0,996	0,993	0.000149042
PRELID2	6.59741e-09	-0,188541805343172	0,371	0,444	0.000163972
GINM1	6.8698e-09	0,113407443470373	0,547	0,471	0.000170742
TMEM117	7.06956e-09	0,142798414094747	0,36	0,284	0.000175707
GRIA3	9.3715e-09	-0,193520352312177	0,178	0,274	0.000232919
HSPB1	1.26841e-08	0,136592163752826	0,835	0,785	0.00031525
KLF3	1.33132e-08	0,123143054537485	0,591	0,514	0.000330887
BSG	1.83799e-08	0,128888117316687	0,934	0,91	0.000456815
C1QBP	1.90545e-08	0,122455094344613	0,675	0,601	0.000473581
RAI14	2.22714e-08	0,136241639492185	0,807	0,757	0.000553533
SPRY2	2.3354e-08	0,135621355585685	0,302	0,221	0.00058044
HPS3	2.45206e-08	0,140693758086942	0,295	0,217	0.000609435
ATP6V0B	2.46223e-08	0,131079703910287	0,708	0,64	0.000611963
OSTC	2.57824e-08	0,111863510254857	0,914	0,889	0.000640797
TOMM6	3.08077e-08	0,118553860034492	0,879	0,845	0.000765694
SPRED2	4.43153e-08	0,120422254649908	0,454	0,374	0.00110141
NDUFV3	4.51715e-09	0,112678921042716	0,776	0,723	0.00112269
APLP2	5.07119e-08	0,108031480830628	0,932	0,931	0.000126039
NEAT1	5.88323e-08	-0,181998926837512	0,511	0,568	0.00146222
VDAC1	7.56356e-09	0,113465756860454	0,895	0,866	0.00187985
NDN	9.16053e-09	0,118654309753713	0,68	0,617	0.000227676
COX8A	9.28815e-09	0,118083146250787	0,959	0,951	0.00230848
MAST4	9.86646e-08	0,137691747733771	0,427	0,35	0.000245221
NDUFS5	1.0278e-07	0,114453445085692	0,982	0,976	0.0025545
DHRS3	1.37485e-07	0,194689605744625	0,233	0,132	0.00341706
FTL	1.49262e-07	0,130856741593342	0,998	0,997	0.00370977
CHCHD5	1.83159e-07	0,113423155343723	0,852	0,809	0.00455223
MLLT3	3.1514e-07	-0,194385334931576	0,892	0,924	0.00783248
PFDN2	3.74648e-07	0,116559663725479	0,854	0,812	0.00931149
SRM	4.59998e-07	0,117368194332399	0,477	0,407	0.0114328
DIPK2A	7.35679e-07	0,122432134518326	0,875	0,845	0.0182846
NDUFA7	7.49361e-07	0,108785743230337	0,872	0,832	0.0186246
FABP7	7.89442e-08	0,208375747987872	0,901	0,903	0.0196208
DMRTA2	9.35763e-07	-0,180868626903742	0,211	0,323	0.0232575
CPXM1	9.93089e-07	0,106943626239829	0,55	0,483	0.0246822
ATP5F1E	1.01514e-06	0,114399342671191	0,997	0,995	0.0252304
SERPINE2	1.02206e-07	0,116152189183127	0,468	0,413	0.0254022
AMIGO2	1.05597e-06	0,205248984693477	0,213	0,119	0.0262452
NR3C1	1.13597e-07	-0,164404683120359	0,272	0,352	0.0282334
CD24	1.22795e-06	-0,165203366881709	0,68	0,742	0.0305196
HNMT	1.47482e-06	0,178222690407175	0,286	0,227	0.0366551
ATP1B1	1.59792e-06	0,118563852141897	0,558	0,492	0.0397147
SNRPG	1.71938e-06	0,114281434356514	0,856	0,813	0.0427336
HSD17B11	1.73551e-06	0,122957545552081	0,346	0,27	0.0431344
TANC1	1.83624e-06	0,129163980201206	0,344	0,281	0.0456379
RACK1	1.84385e-06	0,110216600243551	0,998	0,998	0.0458271
ANKRD29	1.87281e-07	-0,232457272167757	0,108	0,231	0.0465467
ANKS1B	2.76409e-06	-0,167317891845636	0,217	0,282	0.0686988
IMPDH2	3.73455e-06	0,117802481606835	0,726	0,68	0.0928185
SDCBP	4.06935e-06	-0,150365256738746	0,716	0,749	0.10114
KITLG	4.5847e-06	0,155142684214954	0,519	0,451	0.113948
ACYP2	5.40177e-06	0,125934310068974	0,518	0,458	0.134256
UQCC2	5.58135e-07	0,119755077482669	0,677	0,609	0.138719
TAF1D	5.78953e-06	0,109448026315508	0,683	0,632	0.143893
EPHA4	6.10494e-06	-0,150756016273659	0,327	0,401	0.151732
IPO7	6.19074e-06	0,111494222770983	0,583	0,508	0.153865
SELENOH	6.60845e-06	0,105929678254757	0,92	0,908	0.164246
GYPC	8.87558e-06	0,110058684541898	0,438	0,366	0.0220594
SVIP	1.27367e-05	0,113616790603142	0,428	0,367	0.316559
SNRPF	1.41839e-05	0,109301425230416	0,945	0,944	0.352527
BEX3	1.66547e-05	0,104625891598716	0,987	0,98	0.413937
DCLK1	1.68619e-05	-0,171041531223207	0,427	0,502	0.419086
ATP5MC1	1.73751e-05	0,108188097574019	0,573	0,506	0.431842
DIAPH2	1.84981e-05	-0,159628311084838	0,367	0,437	0.459752
ARF4	1.85323e-05	0,105242876077213	0,783	0,735	0.460602
SNU13	1.98929e-05	0,101060689478966	0,887	0,855	0.0494419
S100A13	2.19059e-05	0,123598968598129	0,568	0,506	0.54445
EPB41L2	2.26227e-05	0,117544897856319	0,719	0,668	0.0562265
POLR2K	2.71665e-05	0,10397441267639	0,568	0,49	0.675195
SLC25A6	2.81781e-05	0,107491617141099	0,941	0,927	0.700338
UQCRQ	3.20735e-05	0,111416181659041	0,796	0,75	0.797154
F2R	3.32212e-05	0,119441486434418	0,328	0,261	0.825679
ATP6	4.10603e-05	0,149618406952185	0,998	0,997	1.02051
PDE4DIP	4.57097e-05	0,124289414024394	0,627	0,559	1.13607
NAV3	4.96923e-05	0,183236930016309	0,233	0,172	1.23505
GUK1	5.32013e-05	0,104157928190428	0,886	0,849	1.32227
ITGAV	6.64717e-05	0,121610730941295	0,32	0,249	1.65209
GNL3	7.0362e-05	0,106870629987845	0,453	0,384	1.74878
TPT1	7.54067e-05	0,0933636554668675	0,999	0,998	1.87416
SLIRP	7.74597e-06	0,11359283065535	0,782	0,737	1.92518
MACF1	8.54133e-05	0,119168139094724	0,973	0,973	2.12286
ENSG00000229989	9.69676e-05	0,144146307329494	0,296	0,248	2.41003
SPCS1	0.000104355	0,102798007675468	0,85	0,811	2.59364
SSR3	0.000129486	0,0963955297905381	0,799	0,75	3.21825
QPRT	0.000129492	0,0962016607753395	0,777	0,727	3.2184
DISP1	0.000141619	0,118209139753285	0,453	0,405	3.51979
ND3	1.51653e-05	0,126192067865117	0,989	0,986	3.76917
RNF152	0.000170332	0,121486575500965	0,557	0,515	4.23343
ENSG00000258910	0.000178969	0,172222327201803	0,648	0,662	4.44808
JAG1	0.00019135	0,153601491562864	0,246	0,155	4.75581
LMAN1	0.000222392	0,093171779768866	0,921	0,898	5.52733
BCAT1	0.000229773	0,112472859856915	0,472	0,401	5.71078
FRMD4A	0.000248371	-0,21134028548401	0,887	0,915	6.17301
RNF220	0.000253923	-0,157048940587338	0,667	0,716	6.31101
HSPA9	0.000275298	0,10181061201749	0,576	0,507	6.84225
TMEFF1	2.85103e-05	-0,154362319999201	0,885	0,903	7.08595
NOS1AP	0.00028623	-0,143038891465492	0,344	0,421	7.11396
DOK6	0.000340111	-0,148673338340747	0,267	0,338	8.45312
POLR2H	0.000482911	0,105683446290944	0,646	0,575	12.0023
TMA7	0.000521207	0,106260713067845	0,913	0,894	12.9541
AKAP9	0.000523328	0,0924385260486846	0,94	0,921	13.0068
CLIC5	0.000592085	0,216346891757422	0,182	0,106	14.7157
BTF3	0.000624862	0,095620539774548	0,991	0,987	15.5303
ROMO1	0.000652427	0,0950758012858897	0,925	0,912	16.2154
EIF4A2	0.000699856	0,0916421769882294	0,909	0,885	17.3942
ADGRL3	0.000814053	-0,159858262862874	0,968	0,976	20.2325
MCUB	0.000833992	0,105835135260942	0,588	0,527	20.728
INPP4B	0.000986695	0,165191510752144	0,246	0,193	2.45233
EML4	0.00140274	0,10660104367266	0,705	0,667	3.48637
BTG1	0.00143526	0,0941912196546659	0,792	0,744	35.672
TMEM9	0.00150019	0,0987025227488093	0,644	0,569	37.2858
NTHL1	0.00178253	0,100495992492997	0,405	0,334	44.3029
FGFR2	0.00188437	-0,15457221338933	0,509	0,577	46.8341
PFDN1	0.0018976	0,0949453439868729	0,487	0,435	47.1628
CANX	0.00284114	0,0890551622311642	0,972	0,969	70.6136
SNHG6	0.00290012	0,0985491524864877	0,98	0,977	72.0795
HMGA2	0.00374941	0,103634377164662	0,442	0,395	93.1879
ENSG00000224905	0.00402507	-0,143514345755831	0,281	0,345	100.039
FGFBP3	0.0044928	0,131278769759428	0,275	0,214	111.664
ARCN1	0.00462132	0,097893568379383	0,504	0,44	114.858
LAMC1	0.00474841	0,102637437018456	0,4	0,336	118.017
EIF4A1	0.00487034	0,105557724244272	0,973	0,968	121.047
SLC3A2	0.00520075	0,103328491323784	0,639	0,58	129.259
CCT4	0.00608428	0,0900938492689649	0,707	0,646	151.219
CCNG2	0.00765347	-0,144963658063217	0,519	0,566	190.219
PDZRN4	0.00765891	-0,250814066524425	0,102	0,186	190.355
FAM110B	0.00775348	-0,143350742082035	0,455	0,516	192.705
COTL1	0.00821782	0,107013831824261	0,617	0,554	204.246
ELAVL4	0.0082852	-0,134111196877721	0,339	0,409	205.92
SLC44A2	0.00984833	0,0958555764455418	0,769	0,725	244.77
FAM168A	0.00100825	0,115073135179591	0,665	0,629	250.59
CYBA	0.010609	0,092641881852247	0,581	0,52	263.675
CDK14	0.0137053	-0,175745357525015	0,893	0,919	340.632
FZD3	0.0140079	-0,150875412527885	0,801	0,836	348.153
TENM3	0.014562	-0,165639603357187	0,97	0,977	361.924
COX7A2	0.0150227	0,0963213484140115	0,984	0,978	373.375
GRB10	0.0155148	-0,15025812061506	0,556	0,594	385.605
TOP2B	0.0155755	-0,142354558142526	0,737	0,774	387.113
MRPS26	0.0157768	0,0984688397912514	0,579	0,516	392.117
SERP1	0.0184784	0,0929694456175174	0,711	0,656	459.262
NECTIN3	0.0195544	-0,170864451829967	0,592	0,606	486.006
NDUFB2	0.0210674	0,0935166471763895	0,89	0,851	523.61
PIK3CB	0.0213403	0,101752851291788	0,436	0,377	530.391
SIPA1L2	0.0226552	0,110591804991935	0,594	0,545	563.072
SOX11	0.0234652	-0,141032247659384	0,7	0,749	583.203
DDX21	0.0239577	0,102047100110964	0,604	0,544	595.445
LRRIQ1	0.0239965	0,14477865835929	0,666	0,628	596.408
ANXA5	0.0248141	0,0961417834492883	0,579	0,511	616.729
SUPT3H	0.0292177	0,101787956762482	0,851	0,845	72.6176
DOCK3	0.0304047	-0,13440854550872	0,344	0,402	755.68
RHOC	0.0358457	0,0974072071124437	0,538	0,476	890.91
PDIA4	0.0358961	0,0977892801469997	0,781	0,727	892.163
PTCH1	0.0407527	-0,134674434053483	0,379	0,441	1012.87
CHCHD10	0.0442453	0,100299905439095	0,532	0,474	1099.67
RSL1D1	0.0491101	0,102007897517733	0,73	0,69	122.058
VCAN	0.0498362	0,103446921679479	0,402	0,365	1238.63
ARRDC4	0.0632676	0,0975462840718113	0,401	0,341	1572.45
TMEM50A	0.0657197	0,0956177005555561	0,721	0,662	1633.4
OAZ1	0.0691956	0,0992411062406755	0,906	0,898	1719.79
SPRED1	0.0692082	0,100482301428878	0,735	0,673	1720.1
EIF1	0.0868625	0,0897076888286543	0,993	0,99	2158.88
GJA1	0.088025	0,111517457351658	0,384	0,332	2187.77
SMC5	0.0930951	0,0981014016835713	0,733	0,685	2313.79
TAF10	0.0959882	0,0966002233641725	0,697	0,651	2385.69
HSP90B1	0.0962344	0,12439010067787	0,989	0,983	2391.81
CNBP	0.0973109	0,0927856062445045	0,877	0,85	2418.57
GRM8	0.114299	-0,227985774037377	0,107	0,188	2840.8
CCDC85B	0.0169895	0,107377430910803	0,299	0,232	4222.56
UBA52	0.171114	0,0857639209207579	0,994	0,993	4252.87
CDV3	0.174296	0,0952455127970393	0,672	0,613	4331.96
MRPL52	0.0174825	0,0989282718899356	0,725	0,662	4345.11
MYO16	0.288253	-0,147710230193628	0,315	0,38	7164.23
YWHAE	0.339935	0,0862684599625427	0,998	0,998	84.4874
CFAP298	0.390812	0,0964973243725997	0,684	0,643	971.323
SERBP1	0.408367	0,075357592785342	0,984	0,981	10149.5
RBMS1	0.408635	0,0997309569968434	0,862	0,861	10156.2
ENSG00000237844	0.459999	0,384021842853805	0,286	0,22	11432.8
FUT8	0.496906	-0,136387118275979	0,536	0,591	12350.1
PABPC1	0.550838	0,0832709209056786	0,985	0,983	13690.5
NR2F2	0.0605994	-0,143199814002249	0,7	0,733	15061.4
ND4	0.0667595	0,102632626421941	0,999	0,999	1659.24
PAM16	0.685856	0,091002259183409	0,48	0,414	17046.3
TMEM258	0.797373	0,0852537799259898	0,953	0,947	19817.9
KALRN	0.815821	-0,133306410206159	0,505	0,547	2027.64
GSTO1	0.821895	0,0886254834534804	0,562	0,498	20427.4
DSE	0.827139	0,0991913177336481	0,501	0,442	20557.7
SLC44A1	0.871923	-0,125084564876188	0,355	0,412	21670.8
MSI2	1.07881	0,100199831924669	0,901	0,884	26812.7
ANAPC11	1.35528	0,0927206285861935	0,905	0,878	3368.42
EIF4E2	1.40662	0,087393931281898	0,514	0,452	34960.2
SINHCAF	1.5074	0,0839061314303859	0,887	0,857	37464.8
ASXL3	1.57721	-0,132528834203564	0,484	0,532	39199.9
PTGES3	1.62113	0,0855599968127443	0,976	0,967	40291.6
LAPTM4A	1.71181	0,0854151926975091	0,678	0,625	42545.4
PCED1B	1.71898	0,127641106906281	0,262	0,209	42723.5
RBX1	1.8457	0,076524205386062	0,946	0,929	45872.9
DDR1	0.21198	0,0889716975102549	0,403	0,339	52685.5
LDHB	2.14774	0,0902175258878444	0,989	0,987	53379.8
RER1	2.14798	0,0844339277315024	0,454	0,399	53385.8
PSMA5	2.23808	0,0875715378965471	0,666	0,61	55625.2
SNHG8	2.69511	0,0943666524286992	0,499	0,444	66984.3
ERO1B	2.7087	-0,126230645252664	0,287	0,335	67322
UQCRFS1	2.76115	0,0956255616718139	0,61	0,558	68625.6
SEC31A	4.00441	0,0834732755667942	0,741	0,69	9952.56
HLTF	4.33679	0,0817620641686361	0,809	0,78	10778.7
SCFD2	4.35428	0,107764564155065	0,328	0,273	108221
SFRP1	5.15235	0,0895196425448139	0,903	0,888	128057
VMP1	5.34665	0,0902155317820563	0,563	0,512	132886
COL25A1	5.42614	0,150031205221925	0,227	0,192	134861
CCT6A	5.77884	0,0846961471794965	0,865	0,833	143627
MACROD2	0.650419	-0,162114852091965	0,546	0,595	161655
EIF3I	6.55146	0,0828847735074725	0,636	0,581	162830
KRT8	6.96681	0,0932699935664909	0,535	0,463	173153
ZFHX4	7.72426	-0,148725364272068	0,701	0,748	191979
SEC61G	8.03325	0,078438481875406	0,94	0,921	199658
CD320	0.840129	0,0944248924538695	0,344	0,282	208806
JARID2	8.84996	0,0951038539397735	0,778	0,756	219957
NPAS3	9.22564	-0,156358946158289	0,963	0,974	229294
SYT4	9.46623	-0,159077441123721	0,646	0,7	235274
ATP5IF1	10.4312	0,0740877975837542	0,953	0,939	259258
PIFO	11.4378	0,11209694557056	0,48	0,453	284274
ADSL	11.4851	0,0852130019830829	0,429	0,364	285451
RAN	11.6564	0,0881764771311797	0,97	0,962	289707
LARP1	1.31282	0,0849548934502952	0,528	0,47	326289
LGMN	14.679	0,0855716054979878	0,515	0,45	36483.1
LSM7	14.7241	0,0833979587980389	0,942	0,931	365953
TXNRD1	0.149078	0,0873239876439741	0,467	0,411	370519
APP	15.5577	0,0750863254601133	0,955	0,95	386671
GPC3	15.5809	0,145169015548888	0,257	0,198	387247
MYH9	15.6278	0,099299309472785	0,339	0,28	388413
SMIM32	16.4704	0,176973169395113	0,192	0,108	409355
RAB34	16.929	0,0842493200431709	0,479	0,423	420754
MRPL54	17.5765	0,083610334206047	0,444	0,376	436845
CXXC4	17.6332	-0,136240390864522	0,698	0,729	438255
PAWR	18.0549	0,0932165077768006	0,676	0,625	448736
PARK7	0.190218	0,0776351520030936	0,933	0,916	472767
MAP2	19.7938	-0,129110150833194	0,864	0,887	491956
SNHG32	19.8307	0,0808655663655786	0,764	0,723	492872
COPZ1	20.5626	0,0789538641127261	0,691	0,64	51106.4
ABCA1	22.0583	-0,125982428404916	0,284	0,338	548237
NDUFC2	22.3034	0,0835504273099461	0,92	0,902	554330
SELENOS	22.7985	0,0826530488987416	0,535	0,481	56663.3
STK26	22.9996	0,0870194859759128	0,38	0,324	571631
SRRM2	23.3366	0,063019895016736	0,976	0,973	580009
COPB2	23.6474	0,0806407124023434	0,591	0,542	587732
PSMD8	2.43956	0,0822452166386969	0,846	0,82	606327
MOB3B	30.0942	0,0917910313116803	0,4	0,348	747961
ENSG00000286608	30.3232	0,0926700516640719	0,337	0,281	753653
TKT	31.6723	0,0870741187804873	0,807	0,785	787183
PDIA6	34.3345	0,0789368891214841	0,954	0,945	8533.5
RPAP3	34.5888	0,0850293298829181	0,585	0,535	85966.9
SEC11A	34.6305	0,0762633600102032	0,929	0,915	860706
SRSF7	38.3523	0,0943931024715396	0,762	0,706	953209
SHANK2	46.4316	0,122015860802714	0,249	0,188	1.15401e+06
CTHRC1	49.2253	0,169856108332945	0,195	0,11	1.22345e+06
KLHL24	54.1984	-0,119470314655843	0,355	0,412	1.34705e+06
PPIB	55.7346	0,0844756448670929	0,57	0,519	1.38523e+06
ENSG00000269600	5.90355	0,0866317518921605	0,365	0,312	1.46727e+06
RANBP1	69.5366	0,103111581892959	0,786	0,752	1.72826e+06
TCTEX1D1	69.8716	0,107780091192258	0,456	0,418	1.73659e+06
CRMP1	70.3502	-0,118890428971966	0,37	0,439	174849
PPM1L	70.5294	-0,148789485284712	0,794	0,825	1.75294e+06
ELMOD2	70.7623	-0,116627669059528	0,521	0,558	1.75873e+06
TTC6	76.0497	-0,157235049841487	0,929	0,947	1.89014e+06
PABPC4	84.6694	0,0817641297643554	0,395	0,332	2.10437e+06
FRA10AC1	85.2329	0,0862362244077116	0,42	0,366	2.11838e+06
SLIT3	86.6684	0,104455965174755	0,359	0,319	2.15406e+06
KIAA1328	88.8084	-0,130825953904795	0,598	0,63	2.20724e+06
ND5	90.8694	0,107753980570074	0,973	0,962	2.25847e+06
TOMM5	94.8203	0,0843558062262191	0,751	0,708	2.35666e+06
FBLN1	103.824	-0,130575950813782	0,549	0,588	2.58045e+06
KCTD1	10.4025	0,0970798176462806	0,371	0,314	258545
EEF2	106.183	0,0677205958590568	0,989	0,984	2.63907e+06
SLF1	108.72	0,0864099690515323	0,557	0,506	2.70211e+06
FGF13	109.22	-0,137467915712359	0,251	0,307	2.71455e+06
EMC7	110.443	0,0782699329565572	0,466	0,409	2.74494e+06
LRIG1	111.183	0,0909669697290538	0,331	0,285	2.76334e+06
TMEM132C	122.763	-0,15818492258285	0,437	0,497	3.05115e+06
RNF130	130.94	-0,123388214667912	0,881	0,893	3.25439e+06
BNIP3	133.684	-0,150806941667084	0,641	0,677	3.32258e+06
DRC1	134.548	0,111618615075904	0,563	0,524	3.34406e+06
C1orf21	137.304	0,0878640000881605	0,391	0,334	3.41255e+06
GOLGA4	142.655	0,0748326939334161	0,849	0,816	3.54555e+06
KCNMB4	15.9155	-0,113941085339227	0,463	0,515	3.95564e+06
TMTC1	162.915	-0,120136748722834	0,277	0,326	4.04909e+06
ENSG00000227486	163.076	-0,148376004490438	0,598	0,627	4.0531e+06
GNG12	167.697	0,0811560124595654	0,398	0,34	4.16793e+06
ELOB	167.992	0,0760860173072686	0,985	0,978	4.17528e+06
RSL24D1	180.783	0,0773075698226873	0,819	0,79	4.49319e+06
SHISA6	192.489	-0,147736203489327	0,185	0,247	4.78413e+06
HNRNPF	215.191	0,0820651383063791	0,744	0,696	5.34836e+06
TPM4	216.886	0,0785546830602577	0,916	0,907	5.39047e+06
TOMM7	222.014	0,0822371962176094	0,92	0,896	5.51795e+06
MYDGF	223.559	0,0826193386760581	0,61	0,549	5.55633e+06
WWOX	226.405	-0,14808364291468	0,675	0,709	5.62707e+06
STOML2	229.428	0,0811797564068828	0,632	0,581	5.70221e+06
PSME2	242.533	0,0825565713024836	0,401	0,343	6.02791e+06
ISCU	2.56698	0,0813187376888139	0,527	0,47	6.37998e+06
NME3	261.09	0,0802253327150256	0,49	0,445	6.48913e+06
ATP6V1G1	276.454	0,0659931023616731	0,937	0,926	687099
ITGB8	2.88472	-0,133713939668739	0,598	0,626	7.16968e+06
CHCHD2	294.218	0,073507825031788	0,915	0,899	7.31249e+06
GTF2F2	3.06498	-0,127313831912201	0,754	0,788	7.6177e+06
RNPS1	310.057	0,0756729769936886	0,671	0,624	7.70615e+06
DAAM1	314.179	-0,132497662805707	0,668	0,703	7.80861e+06
DAP3	324.612	0,0784971798873211	0,451	0,397	8.0679e+06
NDUFAF2	343.719	0,0898135523392074	0,656	0,608	854279
H3-3B	348.805	0,0635970107108887	0,998	0,997	8.6692e+06
ARL6IP4	360.831	0,0808232635736519	0,805	0,765	8.96809e+06
SLC25A5	391.558	0,0837254749801644	0,859	0,833	9.73177e+06
KLHL5	394.893	0,0828806963428492	0,373	0,32	9.81468e+06
PTTG1IP	410.768	0,0715174348056062	0,818	0,794	1.02092e+07
CSNK1A1	411.886	0,0735897566010366	0,92	0,907	1.0237e+07
SLC9A3R2	414.956	0,0933324971281883	0,29	0,235	1.03133e+07
YWHAZ	416.089	0,0721008763608717	0,994	0,99	1.03415e+07
SLC20A1	421.169	0,0885212450080295	0,309	0,249	1.04677e+07
CTNNA3	435.286	-0,149179704032452	0,849	0,879	1.08186e+07
DAD1	455.075	0,0785078573426525	0,861	0,838	1.13104e+07
HSPA8	476.901	0,0972384404983271	0,753	0,718	1.18529e+07
NGRN	483.556	0,0735023986373557	0,748	0,704	1.20183e+06
PPDPF	509.32	0,0797127708456742	0,997	0,996	1.26586e+07
DRAM2	52.2884	0,0766017391868858	0,485	0,428	1.29958e+07
FAU	562.331	0,0735299019624218	0,998	0,998	1.39762e+07
ATP1B3	593.65	0,0778042698427708	0,527	0,481	1.47546e+07
RRAS2	598.326	-0,123605430090421	0,552	0,593	1.48708e+07
NUTF2	608.403	0,0749360161984283	0,666	0,609	1.51212e+07
ENSG00000272168	623.911	-0,134761196565357	0,958	0,963	1.55067e+07
UBL5	647.222	0,0812928891775231	0,985	0,979	1.60861e+07
PTMA	64.8688	0,0902897107269789	0,999	0,999	1.61225e+07
RAE1	698.453	0,0890032349337808	0,891	0,856	173594
JMJD1C	703.881	0,0756449401097958	0,988	0,986	1.74942e+07
PPA1	708.851	0,0810997651444181	0,652	0,615	1.76178e+07
NCAM1	720.558	-0,137939869031416	0,232	0,282	1.79088e+07
TBCA	782.447	0,0796528989243268	0,957	0,944	1.94469e+07
ABCD2	80.7711	-0,1306969368138	0,208	0,266	2.00748e+06
SLC4A7	814.716	0,0785740689839003	0,766	0,715	2.02489e+07
NFE2L2	834.216	0,0764288550820854	0,515	0,463	2.07336e+07
GPCPD1	941.011	0,0659680373245586	0,916	0,901	2.33879e+07
ERBB4	941.873	-0,136253206147064	0,358	0,357	2.34093e+07
ARL4C	1007.79	-0,118846804916118	0,307	0,363	2.50475e+07
NACA	1013.67	0,062862078467381	0,999	0,998	2.51938e+07
MIR4435-2HG	1031.17	0,162043314974227	0,193	0,106	2.56287e+07
HSP90AA1	1140.01	0,0750238430826959	0,995	0,994	2.83338e+07
FNBP1	1147.33	0,0785272835569961	0,584	0,532	2.85156e+07
CCDC90B	1172.62	0,0735895439993403	0,559	0,515	2.91442e+07
ST13	1188.15	0,068106733950783	0,961	0,954	2.95303e+07
SLC25A11	1191.11	0,0755171014239256	0,393	0,34	2.9604e+07
AUH	1192.62	-0,118424610205905	0,459	0,499	2.96413e+07
BMP7	1213.71	-0,145983386167526	0,811	0,854	3.01655e+07
MED12L	1238.76	0,0907886259726246	0,339	0,285	3.07882e+07
UST	1268.18	0,096997854532833	0,334	0,276	3.15194e+07
SARS1	1279.81	0,0801574208375433	0,609	0,556	3.18085e+07
ENSG00000287001	1288.69	0,176345784600592	0,379	0,356	3.20291e+07
HACD3	1355.12	0,0727939022265549	0,897	0,878	3.36802e+07
MDH2	1363.42	0,0803668319975581	0,708	0,663	3.38864e+07
SON	1397.13	0,0642815592874881	0,918	0,902	3.47244e+07
ODC1	1397.67	0,0898347029334614	0,992	0,99	3.47378e+07
COL4A6	1406.01	0,0823698331138366	0,561	0,513	3.49451e+07
MYL12B	1432.04	0,0719144826045619	0,842	0,809	3.55918e+07
DNAJC21	1474.14	0,0780997773510301	0,643	0,594	3.66383e+07
SLC7A11	1659.91	0,10363772597774	0,279	0,231	4.12554e+07
RSPO2	1722.05	-0,14917301670066	0,183	0,245	4.27998e+07
SEPTIN7	180.194	0,0625779434968772	0,985	0,982	4.47855e+07
COX7B	1832.9	0,0720124977713477	0,925	0,902	4.55548e+07
TPM2	1903.59	0,0857738732352364	0,833	0,785	4.73117e+07
MEIS1	2047.34	-0,121799808787727	0,273	0,326	5.08845e+07
SSR4	2079.41	0,0651963916980227	0,921	0,904	5.16817e+07
MRPL17	210.193	0,0765908561726872	0,4	0,348	5.22413e+07
KDELR1	2136.17	0,0640007078135207	0,948	0,939	5.30925e+07
ATP10D	2188.84	-0,124956933329955	0,446	0,489	5.44014e+07
CIB1	2236.93	0,0751449271115751	0,56	0,505	5.55966e+07
HMGB1	229.346	0,0894689370425139	0,982	0,981	5.70017e+07
PRKCSH	2570.62	0,0712223711256308	0,506	0,46	6.38902e+07
NOP10	2612.38	0,0843736576105483	0,764	0,712	6.49282e+07
POLR1H	2739.59	0,0735199607728814	0,454	0,398	6.80897e+07
ANP32B	2741.17	0,0748005081241998	0,936	0,923	6.8129e+07
PSD3	2754.87	-0,116569406545298	0,862	0,889	6.84695e+07
NUDC	3006.7	0,0813336656871393	0,775	0,723	7.47286e+07
SUPT16H	3008.03	0,0727092603969632	0,807	0,779	7.47616e+07
GNG5	3160.21	0,0676951786857676	0,982	0,974	7.85437e+07
PRKAR1A	3198.03	0,0705832925395159	0,629	0,579	7.94839e+06
ENPP2	3540.37	-0,117658805175682	0,477	0,524	8.79924e+07
CNIH4	3609.85	0,0649105555620522	0,703	0,657	8.97193e+07
CTTNBP2	3653.15	-0,106576408314806	0,313	0,37	9.07953e+07
YARS1	3673.67	0,0853991229413112	0,323	0,262	9.13054e+07
FBXL7	5278.24	-0,138525208392791	0,793	0,819	1.31185e+07
ENSG00000233611	5677.85	0,157412123006826	0,188	0,111	1.41117e+08
SEMA6A	5694.37	-0,108188683198317	0,281	0,336	1.41528e+08
METTL26	5917.82	0,0767694546064864	0,604	0,559	1.47082e+08
SLC2A3	5988.92	0,078663955414801	0,391	0,312	1.48849e+08
RERE	637.524	0,0855940111140003	0,996	0,998	1.5845e+08
PSMG2	6429.92	0,0700604306529641	0,481	0,434	1.59809e+08
SUB1	647.144	0,0639769336334466	0,906	0,877	1.60841e+08
TFDP2	651.217	-0,12239542527638	0,786	0,807	1.61853e+08
ENSG00000231160	6543.89	0,0854896939483195	0,329	0,27	1.62642e+08
KIF27	6607.5	0,0772838004417544	0,597	0,555	1.64223e+07
NDUFV2	6617.36	0,0728171943504932	0,822	0,795	1.64468e+08
PPP2R3B	7140.12	0,0744487458366104	0,366	0,322	1.7746e+08
RPN2	7322.74	0,0728735754703216	0,712	0,673	1.81999e+08
ENSG00000272888	7832.16	0,0685700503187305	0,924	0,909	1.9466e+08
SNRPD2	7952.95	0,080170959873914	0,984	0,981	1.97663e+08
TXN	8323.05	0,0743208869125034	0,889	0,866	2.06861e+08
TWF1	8419.42	0,0723766678600222	0,412	0,366	2.09256e+08
SSB	8623.68	0,0760557386687299	0,911	0,89	2.14333e+08
MRFAP1	9108.73	0,0725671950638371	0,851	0,81	2.26388e+08
SET	9328.78	0,0708217007745149	0,997	0,995	2.31857e+08
MAD2L2	9374.43	0,0719351037150888	0,676	0,627	2.32992e+08
DGKI	9454.33	0,0902223627684928	0,987	0,985	2.34978e+08
LINC01876	9614.85	-0,164718736470663	0,74	0,767	2.38968e+08
EMD	10122.6	0,0697690096808875	0,585	0,541	2.51588e+08
MTLN	10181.2	0,0767738906619589	0,343	0,292	2.53044e+08
NBEA	10204.1	-0,129218751995361	0,945	0,953	2.53612e+08
STIM2	10578.5	0,0769437529623559	0,401	0,356	2.62918e+07
ARHGAP42	10898.4	0,0765873477154793	0,46	0,405	2.70869e+07
LITAF	11126.7	0,0703574329557243	0,446	0,39	2.76544e+08
MRPL13	11708.3	0,0731939670139237	0,563	0,521	2.90997e+08
VCL	12143.4	0,092488945022692	0,544	0,484	3.01812e+08
PUM3	12383	0,0807814941148537	0,644	0,595	3.07766e+08
LMX1B	12647.7	0,0859696897676957	0,383	0,349	3.14346e+08
SNRPE	13040.3	0,0703431816326265	0,859	0,84	3.24105e+07
ITM2B	13057.5	0,05687978626686	0,98	0,976	3.24531e+07
PPIA	13292.5	0,0719022489292764	0,98	0,975	3.30371e+08
RBM25	14777.5	0,06078367966569	0,898	0,887	3.67281e+08
FAT1	15851.7	0,0829269728877371	0,658	0,614	3.93978e+08
TRIM28	16111.7	0,0752068402844021	0,543	0,485	4.00439e+08
EYA1	16832.2	-0,120907635246806	0,257	0,313	4.18347e+08
ACTN1	16893.8	0,0920042122407804	0,306	0,248	4.19878e+08
PPFIBP2	1704.95	0,099405661028569	0,275	0,228	4.23748e+07
TXNDC17	18107.4	0,073037989305472	0,695	0,658	4.50041e+08
ZNF706	18582.5	0,0634014556673188	0,866	0,84	4.6185e+08
ITPRID2	18830.9	0,0870730415824392	0,747	0,72	4.68022e+08
DDX24	19421.5	0,0696219652658121	0,843	0,812	4.82703e+08
FUOM	19645.1	0,0859677929692061	0,28	0,222	4.88258e+08
SULF2	20145	-0,118375867471331	0,709	0,742	5.00683e+08
SELENOT	20235.3	0,0684577619853841	0,447	0,395	5.02929e+08
SMCHD1	20951.6	0,0699955706394176	0,546	0,497	5.20731e+07
CYCS	2158.72	0,073557544690501	0,511	0,468	5.36528e+08
DDX39B	21796.1	0,0607852033481728	0,915	0,893	5.41719e+08
DCXR	21976.5	0,0713018885793797	0,65	0,608	5.46203e+08
GASK1B	22347.9	0,0827337808302516	0,398	0,354	5.55436e+08
ARF1	22678.9	0,067964732062068	0,853	0,824	5.63662e+07
ISYNA1	22756.4	0,0743871550603297	0,59	0,547	5.65588e+08
ANP32E	23069.1	0,0663935628510537	0,845	0,819	5.73358e+08
ATIC	26284	0,0713317255241412	0,41	0,36	6.53264e+08
BBS9	26584.4	-0,116840690245025	0,604	0,631	6.60728e+08
DDB2	27652.2	0,0750751316812139	0,407	0,361	6.87269e+08
KLF10	28571.7	0,0988200891282484	0,248	0,18	7.10121e+08
LRP5	29801.8	0,0839552110151593	0,277	0,228	7.40694e+08
ABHD17C	30989	0,0788919325452876	0,332	0,283	7.702e+08
NAA20	31092	0,06812746089212	0,434	0,377	7.7276e+08
CTSL	31317.3	0,0670604187740682	0,534	0,49	7.78361e+06
H2AJ	31524.8	0,0729869729606092	0,615	0,57	7.83518e+08
SLIT2	31565.8	0,0727755003609998	0,989	0,987	7.84537e+08
HNRNPA1	32222.6	0,0731934932194027	0,718	0,68	8.00862e+08
RTN1	32254.2	-0,12571459278787	0,219	0,263	8.01645e+08
DACH1	32561.1	-0,130442814323499	0,5	0,557	8.09275e+08
PSMB2	32623.5	0,0652998615799465	0,807	0,765	8.10824e+08
FGD4	32812.9	-0,109469049773121	0,521	0,551	8.15531e+08
NEBL	3515.3	-0,119285409005536	0,436	0,492	8.73694e+08
ATP5MC3	35874.1	0,06376225534689	0,973	0,965	8.91615e+07
ATP6AP2	36832.4	0,0611610022830356	0,638	0,605	9.15432e+08
GABRA2	36862.2	0,12106706608654	0,224	0,178	9.16173e+07
ENSG00000253553	37367.6	-0,125208620160864	0,481	0,51	9.28735e+08
AIMP1	40429.8	0,0653374083576804	0,562	0,514	1.00484e+09
TMEM141	40502.8	0,0692275414830007	0,475	0,418	1.00666e+09
GPRC5C	41051.9	0,0699229376067357	0,491	0,445	1.0203e+08
MAP6	4174.11	-0,105940075621983	0,787	0,815	1.03743e+09
ASAH1	43178.7	0,066470654781367	0,43	0,384	1.07316e+09
HUNK	45579.5	0,0927745143370301	0,258	0,2	1.13283e+09
AASS	48339.5	-0,101962281877777	0,472	0,509	1.20143e+09
NHS	50091.2	-0,119829355137578	0,221	0,272	1.24497e+09
ATRNL1	52328.2	-0,118259761119205	0,332	0,379	1.30056e+09
DIXDC1	5350.29	0,0796023131005941	0,695	0,658	1.32976e+09
ECE1	55201.3	0,0960819801706577	0,243	0,185	1.37197e+09
ACTN4	58085.4	0,0692210047107966	0,44	0,396	1.44365e+09
SOX4	60346.1	0,0778649892977792	0,897	0,886	1.49984e+09
DHFR	60417.2	0,068634567528695	0,998	0,999	1.50161e+09
UBE3D	60447.8	-0,120291569318187	0,782	0,8	1.50237e+09
EIF3A	64306	0,0672963301116203	0,844	0,809	1.59826e+09
SUMO1	65090.2	0,0664917115420443	0,755	0,715	1.61775e+08
CREM	67556.6	0,0693000608270342	0,532	0,48	1.67905e+09
COX6A1	67965.5	0,0691695530381184	0,958	0,942	1.68922e+09
SAP18	68677.9	0,0627642945854561	0,886	0,862	1.70692e+09
APBB2	72510.6	0,0938685211227979	0,314	0,285	1.80218e+09
NAALAD2	76933.2	-0,107875195050565	0,602	0,631	1.9121e+09
PGRMC2	82402.4	0,0621698880618085	0,531	0,496	2.04803e+09
SFMBT2	83445.3	0,0863399108339052	0,276	0,225	2.07395e+08
COX3	83626.8	0,0745597573968393	0,999	0,999	2.07846e+09
COX7A2L	83996.8	0,0597453513480199	0,877	0,851	2.08766e+09
FAM177A1	84196.2	0,062521622219725	0,611	0,569	2.09261e+09
CWC15	86465.2	0,0718612556778284	0,654	0,602	2.14901e+09
NDUFB5	89425.9	0,0630514492734309	0,746	0,699	2.22259e+09
LRIG3	89518.8	0,0738800804386013	0,419	0,387	2.2249e+09
SHH	91.2613	-0,11445870086969	0,693	0,735	2.26821e+08
CDK6	95338.4	0,107749371646927	0,637	0,558	2.36954e+09
AKR1A1	95476.3	0,0679299778116835	0,628	0,582	2.37297e+09
HYAL2	98623.7	0,0683274509634921	0,434	0,381	2.45119e+09
EIF2S2	99477.8	0,0710801753833472	0,547	0,502	2.47242e+09
PLCB4	101462	-0,112928376014778	0,809	0,834	2.52174e+09
RAC1	103860	0,054531457288105	0,959	0,954	2.58134e+09
TRIM9	109720	0,0819355050789388	0,509	0,475	2.72697e+09
ATP5MPL	113335	0,0679587473704539	0,944	0,935	2.81683e+09
NOVA1	118238	0,137064582198562	0,882	0,85	2.93869e+09
NDUFA2	119772	0,067970953140305	0,764	0,718	2.97681e+09
IKBIP	125135	0,0753680763417817	0,381	0,329	3.11011e+09
ETFB	128241	0,0780625839173665	0,559	0,504	3.1873e+09
TMCO1	131614	0,0638544206632505	0,694	0,645	3.27113e+09
PPIL4	134226	0,0624447534262709	0,732	0,695	3.33604e+09
ADD3	142997	0,0772260848807542	0,712	0,677	3.55404e+09
ESRRG	145188	-0,150831526280577	0,147	0,206	3.60849e+09
DLGAP1	147417	-0,125511177477538	0,47	0,526	3.66389e+09
USP53	153506	0,0714051091770938	0,524	0,487	3.81523e+09
PSMB4	157077	0,0623587547526372	0,706	0,657	3.904e+09
FLNA	16799.6	0,0688686188696572	0,406	0,354	4.17538e+08
TMEM208	171124	0,06890896165784	0,362	0,313	4.25312e+09
TMSB10	174024	0,0808236038175147	0,97	0,96	4.32518e+09
FAM13A	181289	-0,123175397047394	0,657	0,683	4.50576e+09
HNRNPA3	182325	0,0628326747377934	0,875	0,857	4.53152e+08
ENOPH1	183497	0,0687639364205922	0,358	0,315	4.56062e+09
TUBB2B	183998	-0,108858469827798	0,975	0,979	4.57309e+08
SRRM1	184802	0,0591417948022792	0,894	0,885	4.59306e+09
DPPA4	185662	0,0750179868504334	0,312	0,266	4.61445e+09
SNHG16	188648	0,0656017050440045	0,38	0,338	4.68866e+09
ARL6IP5	189654	0,061442630293995	0,722	0,678	4.71366e+09
VPS25	191276	0,06513289796232	0,48	0,434	4.75397e+09
CHCHD6	191563	0,0661107099979907	0,495	0,445	4.76111e+08
ARHGAP10	193808	-0,107105149107514	0,375	0,419	4.81692e+09
SMS	194464	0,0563278578549207	0,737	0,711	4.83321e+09
ENSG00000241743	194500	-0,174488325488582	0,202	0,251	4.83409e+09
MRPL28	196957	0,067580026622114	0,472	0,422	4.89517e+09
PARD3B	1987.16	-0,137302689386654	0,535	0,569	4.9389e+09
CMSS1	203149	0,0666584232870973	0,409	0,363	5.04906e+09
TUBB3	20670.5	-0,121034587736306	0,861	0,894	5.13745e+09
NEGR1	207920	-0,142066214384589	0,294	0,332	5.16765e+09
VDAC2	210259	0,0617427228078749	0,855	0,83	5.22577e+09
PIP4K2A	214695	0,0688332528430579	0,534	0,498	5.33603e+09
MARCKSL1	223084	-0,115620742370699	0,994	0,994	5.54453e+09
EEF1G	224840	0,0511072320719395	0,983	0,984	5.58818e+09
FIRRE	227847	0,081578537069827	0,366	0,318	5.6629e+09
SNRPA1	23993.6	0,0685991865247533	0,622	0,575	5.96336e+09
RHOA	242985	0,0557005260728367	0,925	0,913	6.03915e+08
MRPL14	259181	0,0637240653650639	0,612	0,562	6.44169e+09
ANXA7	267757	0,06314804514914	0,464	0,419	6.65483e+09
FZD6	276494	0,0917112355380826	0,241	0,191	6.87197e+09
AHSA1	27952.8	0,0652746553905936	0,399	0,356	6.94739e+09
EIF3D	280630	0,0590816021267506	0,691	0,651	6.97479e+08
TRMT112	286884	0,0612074749923095	0,893	0,872	7.1302e+09
PUF60	288492	0,0661915145946567	0,602	0,554	7.17017e+09
SH3RF1	299305	0,0792946558830212	0,591	0,543	7.43892e+09
DSP	306346	0,107271054258717	0,219	0,159	7.61393e+09
ENSG00000225689	309556	-0,15600599373341	0,136	0,193	7.69371e+09
NDUFB10	324962	0,0627834117463115	0,871	0,839	8.0766e+09
ALCAM	328000	0,0877829487446489	0,91	0,924	8.15212e+09
MRC2	333853	0,0612908420696494	0,442	0,394	8.29759e+07
GART	337790	0,0644901573581391	0,46	0,414	8.39544e+09
P4HTM	343842	0,0640012925306048	0,472	0,424	8.54586e+09
BRD9	363457	0,061768549185375	0,555	0,502	9.03336e+09
GYG1	370582	0,0709476707847549	0,336	0,292	9.21045e+09
OCIAD2	379795	0,063275957897209	0,592	0,553	9.43942e+09
GNAI2	384189	0,0694288174187125	0,676	0,644	9.54862e+09
TRPM3	389440	-0,125711971499586	0,167	0,193	9.67915e+09
PHACTR2	403610	0,0656064530489364	0,667	0,631	0,000100313185680642
CCT8	406665	0,0657208914444944	0,863	0,834	0,000101072593299889
TARS1	429029	0,0708371655217416	0,35	0,301	0,000106630955483839
ARHGAP24	432129	-0,137486356154491	0,46	0,499	0,000107401414975227
EBPL	435201	0,0629594004732597	0,635	0,6	0,000108164914252798
JADE1	43845.2	0,0688558754982283	0,338	0,292	0,000108972901399042
SRP19	449344	0,065166787569173	0,557	0,514	0,000111679993927574
DRAP1	450689	0,0636332049826036	0,66	0,615	0,000112014248899832
CENPH	452590	0,0851189722015759	0,405	0,367	0,000112486782564496
CHD2	462590	0,0697392605269338	0,853	0,832	0,000114972188911306
NAA25	462692	0,0645132646625857	0,537	0,492	0,000114997374676972
AFG3L2	464272	0,0659980482069981	0,381	0,332	0,000115390074288524
EZR	485598	0,0710825507486892	0,471	0,43	0,000120690602436453
SNRNP70	500634	0,0631611934168503	0,691	0,645	0,000124427470949258
GSPT1	505650	0,0596241880172945	0,583	0,534	0,000125674330504659
PPP1R14C	512629	0,11472966552092	0,242	0,196	0,00012740871610793
ARX	521820	0,0574863609803806	0,678	0,648	0,000129693212628705
AGO4	535498	-0,101445211919426	0,465	0,503	0,000133092680354653
EXOC5	605070	-0,114876099988539	0,822	0,85	0,000150383994732244
ARL2	614083	0,0634299624298269	0,565	0,529	0,000152624199904438
PDIA3	635185	0,0614436842570822	0,977	0,972	0,000157868940409036
LSM4	641220	0,0793634267999577	0,872	0,856	0,000159368798322757
ARL1	643434	0,0599543883895544	0,454	0,407	0,00015991918384952
NDUFB11	652463	0,0610344777832323	0,946	0,933	0,000162163083538686
HSD17B8	656771	0,0648464657966794	0,384	0,34	0,000163233962366531
GBE1	669702	-0,154393156072543	0,677	0,707	0,000166447704667681
MAP3K4	678354	-0,104997929365962	0,624	0,643	0,000168598087061197
EIF2B3	70499.6	0,0649927750711796	0,408	0,358	0,000175219728492535
ATP5PF	715479	0,053810536382759	0,956	0,948	0,000177825102091505
ALDH7A1	760625	0,0605505074050456	0,689	0,646	0,000189045703292908
FBXL17	765616	-0,10822922464553	0,722	0,749	0,000190286176737434
UQCRB	791792	0,0588919650488475	0,968	0,968	0,000196791860470801
CYSTM1	794112	0,0640334758921255	0,45	0,405	0,000197368489103676
FBXO22	796275	0,0635913039175041	0,487	0,45	0,000197906237597286
WRN	805977	0,0643297738250808	0,667	0,635	0,000200317604495109
NDUFB8	819120	0,0597945675791491	0,837	0,807	0,000203584053337171
DPY19L3	822918	0,0625233921665101	0,425	0,376	0,000204528029872316
PAICS	856923	0,0642716992100048	0,778	0,74	0,00021297959263069
TMBIM6	859903	0,0574856777535415	0,894	0,872	0,00021372023036689
MAMDC2	883309	0,094676046777483	0,23	0,188	0,000219537616351656
SERPINI1	909541	0,113722328168046	0,204	0,149	0,000226057324360914
ZNF711	917106	-0,0966534483118889	0,386	0,418	0,000227937566280317
TIMP1	937046	0,0643970242334049	0,374	0,331	0,00023289336779438
NXPH1	947996	-0,248176560484426	0,066	0,118	0,000235614876459417
VPS54	1.02058e+06	0,0710073167810741	0,708	0,665	0,000253653959844347
DAPK1	1.10464e+06	-0,0995832475382276	0,52	0,554	0,000274547474428063
DHX36	1.11987e+06	0,0525467553341781	0,911	0,899	0,000278333322954022
KCTD16	1.13802e+06	-0,109344142403792	0,243	0,293	0,000282843454455581
B3GAT3	1.15914e+06	0,0648562001938514	0,348	0,304	0,000288093149949882
FOXJ3	1.16603e+06	-0,106830564261916	0,749	0,761	0,000289804952952373
TMEM47	118844	-0,0983455069641966	0,388	0,431	0,000295374614589307
NDUFS8	1.20481e+06	0,0580083990345988	0,772	0,731	0,000299444248991347
EIF6	1.29015e+06	0,0589834477591671	0,444	0,405	0,000320654415489805
CHMP2A	1.30573e+06	0,0597350161597476	0,798	0,765	0,00032452514168237
SOD1	1.31503e+06	0,0558553913401481	0,944	0,928	0,000326836768155819
PKP4	1.35706e+06	0,0664708308502686	0,618	0,562	0,000337284478220034
SNRPB	1.36163e+06	0,0662265458297271	0,742	0,706	0,000338419480110432
MRPL20	1.4108e+06	0,0619380999243342	0,701	0,664	0,000350640827799805
PODXL	1.41611e+06	-0,0978402111211135	0,256	0,306	0,000351959161503382
AP5M1	1.43864e+06	-0,099551636598818	0,442	0,493	0,000357559005722896
CKAP4	1.44831e+06	0,0545377140112777	0,753	0,709	0,000359963535796247
BLOC1S1	1.46365e+06	0,0681469211956852	0,587	0,547	0,000363774670992032
SYAP1	1.48998e+06	0,0605047389595537	0,713	0,668	0,000370320599895815
KIF26B	1.51143e+06	0,0871917317749689	0,272	0,246	0,000375650348194
SNHG15	1.54097e+06	0,0707913200257416	0,312	0,262	0,000382993677750616
DNAJC10	1.57149e+06	0,0632601522935148	0,652	0,614	0,000390578928481792
PIN1	1.63074e+06	0,0642513550824522	0,631	0,598	0,000405303051343649
PA2G4	1.7361e+06	0,0669714515099853	0,657	0,617	0,000431491101158212
TXNDC5	1.73864e+06	0,0802328131708277	0,252	0,197	0,000432121093505551
PDLIM7	1.75658e+06	0,068033017030076	0,537	0,488	0,000436580109969771
LRRC4C	1.82946e+06	-0,150224061126752	0,248	0,279	0,000454693044267083
MRPS24	1.83658e+06	0,064966685965236	0,672	0,628	0,000456463705882092
PDE5A	1.85817e+06	-0,102200588322497	0,586	0,604	0,000461830026623933
USP25	1.93403e+06	0,0717788918502225	0,712	0,683	0,000480683145000966
TMEM134	1.98384e+06	0,0569630735405581	0,469	0,425	0,000493063196800185
NXN	2.0368e+06	0,0676230396624967	0,488	0,449	0,000506226431710174
ENSG00000283240	2.03822e+06	-0,232111800996866	0,064	0,136	0,000506579294925136
AGPAT5	2.19715e+06	0,0603776295335952	0,609	0,568	0,000546079541156368
MSN	2.21644e+06	0,0620506121366561	0,365	0,325	0,000550874137265274
PPP2R2A	2.24663e+06	0,0554070701765061	0,685	0,647	0,000558377526308518
ERH	2.2791e+06	0,0537187719895278	0,921	0,909	0,000566448544231367
CD59	229948	0,0581001256305037	0,528	0,487	0,000571512631558829
ERLIN1	2.30333e+06	0,0653856840538114	0,338	0,3	0,000572470081612158
SLC39A7	2.37625e+06	0,0586412228509122	0,461	0,412	0,000590593710497198
SLBP	2.42482e+06	0,0649994956599733	0,412	0,371	0,000602664400145646
MAGI1	2.43515e+06	0,0597315778963754	0,738	0,72	0,000605233141936926
EIF2S1	2.46928e+06	0,0620953028778995	0,41	0,366	0,000613714252260089
RRBP1	2.51232e+06	0,0628515671680768	0,385	0,344	0,000624412673463504
ATOX1	2.52425e+06	0,060422252878146	0,777	0,746	0,00062737744510837
ND2	2.5498e+06	0,0783712558858296	0,956	0,952	0,000633727629364448
ATXN2	2.65523e+06	0,0567792116602739	0,762	0,735	0,000659930436200869
MRTO4	2.67922e+06	0,0653975174835443	0,328	0,282	0,000665892430497192
COPS6	2.68802e+06	0,0574396510224368	0,616	0,576	0,000668080334769363
ACBD3	2.70807e+06	0,0580827757156493	0,495	0,451	0,000673063835140285
TMEM88	2.72003e+06	0,0822274679732847	0,261	0,213	0,000676036198042101
CTNNB1	2.72207e+06	0,0565522388936206	0,819	0,808	0,000676543212151673
WDR43	2.74102e+06	0,0616314235149418	0,492	0,459	0,000681253406011371
NME4	2.81367e+06	0,0660690348168578	0,816	0,785	0,000699310646389898
SSH2	2.85958e+06	-0,106481558667004	0,442	0,473	0,00071071965944416
NOP56	2.89752e+06	0,0617313017919827	0,422	0,37	0,000720148884151314
LINC00472	2.95605e+06	0,090453710750077	0,24	0,19	0,000734696680324011
NIFK	3.12112e+06	0,0612371822592198	0,5	0,461	0,000775723244341194
MZT2A	3.18253e+06	0,0614195552080077	0,719	0,676	0,000790986876856441
RECK	3.27097e+06	0,058575756191152	0,473	0,424	0,000812966777681445
BCAP31	3.38449e+06	0,0609374581634881	0,45	0,41	0,000841180823054474
RHEB	3.38696e+06	0,0520360210305375	0,71	0,675	0,00084179546392875
PIP5K1B	3.45861e+06	0,0740525549460291	0,317	0,268	0,000859602898773988
SRFBP1	3.53591e+06	0,0607553718219473	0,429	0,387	0,000878814506882483
NDUFS7	3.59777e+06	0,0564009034106602	0,493	0,45	0,000894189502913676
TM9SF3	3.61473e+06	0,0522735456787147	0,8	0,771	0,000898405610149889
ENSG00000182165	3.67856e+06	0,0628617712245521	0,435	0,398	0,000914268806834416
HDDC2	3.68308e+06	0,0616202467317448	0,592	0,551	0,000915393438281927
LAMA3	3.71351e+06	-0,109146725803535	0,205	0,256	0,000922956888722787
ZC4H2	375229	-0,090941053756194	0,431	0,468	0,000932595332193902
LSM2	3.76914e+06	0,0567021371610499	0,729	0,694	0,000936781245769963
NT5C	3.77819e+06	0,0580525485908951	0,623	0,58	0,000939032357785349
AURKAIP1	3.79238e+06	0,0564584921492262	0,675	0,637	0,000942556937648179
EIF3M	3.83179e+06	0,0553168679826759	0,697	0,664	0,000952352412412157
PTAR1	4.02995e+06	0,0634679241333065	0,628	0,587	0,00100160291624821
TIPRL	4.09752e+06	0,0546215818285333	0,554	0,51	0,0010183970467087
MEST	416074	0,0552984203688103	0,872	0,872	0,00103411115510929
PRDX1	4.21857e+06	0,0608292553687284	0,633	0,591	0,00104848241605306
PTK2	4.21961e+06	0,0604260406939336	0,968	0,963	0,00104874121867474
WWC2	4.28253e+06	0,0715192940834288	0,692	0,656	0,00106438100441201
CCT5	4.31718e+06	0,0661257080592804	0,591	0,541	0,00107299285870358
FOXP1	440944	-0,126514896448462	0,964	0,969	0,00109592255507241
DGUOK	4.43243e+06	0,0567820192800033	0,557	0,515	0,00110163710822312
TTYH1	4.50652e+06	0,103108893059145	0,211	0,147	0,0011200511426207
NBDY	4.57723e+06	0,0568142663206908	0,875	0,859	0,0011376253764682
CHID1	4.68033e+06	0,0562879138722452	0,473	0,434	0,00116324862224425
MMADHC	4.70025e+06	0,0564288123364407	0,446	0,407	0,0011681997684416
PSMB10	470028	0,0673909400309705	0,3	0,253	0,00116820846895766
DISC1FP1	4.72361e+06	-0,158906606408958	0,119	0,177	0,00117400602519698
FGD5-AS1	478355	0,062031465104778	0,464	0,428	0,00118890318853761
SNAPC1	4.90807e+06	0,0657503424131838	0,483	0,446	0,00121985114248026
DNAJA2	5.10432e+06	0,0523979338627365	0,686	0,641	0,00126862728863924
CCT7	5.18372e+06	0,0625585805764279	0,759	0,723	0,00128836093037541
JAZF1	5.34382e+06	0,0736126123394556	0,329	0,288	0,0013281529299192
PLCE1	5.54759e+06	0,0751786816743408	0,285	0,245	0,00137879863678528
CADM4	5.56959e+06	0,0585645512585928	0,407	0,358	0,00138426519055512
RTRAF	562003	0,0504098740023347	0,884	0,865	0,00139680288014488
C7orf50	5.65438e+06	0,0596189457310898	0,87	0,856	0,00140533984306363
SERF2	5.85147e+06	0,0628343949973442	0,995	0,994	0,00145432508305356
MOB4	5.8572e+06	0,0532164163318922	0,519	0,478	0,00145574824530048
BOLA3	6.00838e+06	0,0666002502293582	0,304	0,256	0,00149332350989911
DPYSL2	6.00999e+06	-0,102193916523943	0,926	0,943	0,00149372287430927
GTPBP4	6.07606e+06	0,0593695814155061	0,439	0,401	0,00151014440643537
PTPRJ	6.47168e+06	0,0589470689671622	0,43	0,384	0,00160847093859248
GOSR1	6.50137e+06	0,0544792025727218	0,575	0,531	0,00161584944568063
ME2	6.55675e+06	0,0565601076088419	0,53	0,486	0,00162961437021572
TENM4	6.61678e+06	-0,11196350135255	0,593	0,616	0,00164453356779077
NDUFC1	6.66791e+06	0,0477206118964237	0,878	0,864	0,0016572434729902
ESF1	6.82602e+06	0,0604611991628583	0,619	0,577	0,00169653939172287
CINP	6.85745e+06	0,0625112591641374	0,326	0,274	0,00170435141193284
TMEM33	7.44019e+06	0,0592410090807253	0,405	0,355	0,00184918392654872
NEK5	749685	0,0668280276091657	0,396	0,356	0,0018632669624604
SURF4	7.50773e+06	0,0610281116118709	0,324	0,275	0,00186597170118927
LINC00467	778082	0,0652243510741353	0,609	0,552	0,0019338448226937
MTHFD2	8.05506e+06	0,0849814254602645	0,243	0,198	0,0020020035504549
BMS1	8.1089e+06	0,0575111785238702	0,557	0,511	0,00201538498404213
TGFBR1	8.43846e+06	-0,102126026281404	0,608	0,643	0,00209729511544089
C1orf43	8.44211e+06	0,0549937443291725	0,603	0,556	0,0020982021941184
SLC44A5	8.44832e+06	-0,122923582167403	0,562	0,598	0,00209974513687453
AGPS	8.78358e+06	0,0584251262989819	0,44	0,405	0,00218306973310635
MRPL41	8.84191e+06	0,0654993113976636	0,742	0,698	0,00219756901366932
TMEM167A	9.05651e+06	0,054526412226883	0,588	0,55	0,00225090415939526
MRPS18C	9.16414e+06	0,0566660090848876	0,504	0,466	0,00227765621325896
EIF3F	9.21722e+06	0,0442049284310824	0,956	0,948	0,00229084814014592
GANAB	9.28663e+06	0,0551462176585213	0,452	0,407	0,00230809889077117
SNX5	942788	0,0582222085615883	0,391	0,346	0,00234320506735212
POLR2E	9.49939e+06	0,0613069168579382	0,591	0,543	0,00236097756864383
EPRS1	9.63173e+06	0,0583649672986507	0,56	0,517	0,0023938711501343
MDM2	99367.5	0,0705278273877039	0,543	0,488	0,0024696791469001
SIKE1	9.98117e+06	0,0561654777777167	0,418	0,378	0,00248072116716396
ND1	1.02548e+07	0,0579740016829717	0,966	0,968	0,00254871823563347
GPM6A	1.04186e+07	-0,10438690831773	0,91	0,926	0,00258943331293337
TMTC4	1.06909e+07	0,0603601381106001	0,373	0,347	0,00265712323374353
MIR100HG	1.07065e+07	0,183085709077236	0,149	0,061	0,00266100203830345
KCNMA1	1.08194e+06	-0,155265214136291	0,122	0,175	0,00268905041152004
GOPC	1.10852e+06	0,0532169583925109	0,62	0,57	0,00275512784583795
BASP1	1.11983e+07	-0,0950326692783747	0,923	0,936	0,00278323385562468
DUSP15	1.12817e+07	0,0584930908589164	0,453	0,415	0,0028039611505478
TMA16	1.13169e+07	0,0555390771566646	0,492	0,442	0,00281269776776067
PIAS1	1.13708e+07	-0,106633468925885	0,89	0,902	0,00282610857823771
ATP5ME	1.13761e+07	0,0534339324590409	0,827	0,803	0,0028274190718714
LSM10	1.16696e+07	0,0572407972569313	0,365	0,318	0,00290037027096414
BLOC1S2	1.19289e+07	0,0572718561330054	0,446	0,398	0,00296480320932306
TATDN3	1.21976e+07	0,0556090005254287	0,411	0,372	0,0030315958208854
LY6E	1.23016e+07	0,0642411664572416	0,304	0,258	0,00305743629199184
GNG12-AS1	1.24382e+07	-0,0968806489683741	0,3	0,346	0,00309138125789676
RAPGEF2	1.26699e+07	0,0643742576335355	0,732	0,708	0,00314898491927095
TCF7L2	1.26705e+07	0,0616839760451822	0,812	0,785	0,003149118116496
FTH1	1.29818e+07	0,0540988464026824	0,955	0,947	0,0032265051873888
RPF2	1.30292e+07	0,0579798138721082	0,359	0,318	0,00323826755382244
NDFIP1	1.30456e+07	0,0520885238453248	0,728	0,696	0,00324235707684186
UBE2B	1.3191e+07	0,0527300738580532	0,658	0,613	0,00327848352918685
TMEM14C	1.32082e+07	0,0466981850422727	0,836	0,811	0,00328277344335785
CFAP97	1.3211e+07	0,0543849200252871	0,614	0,57	0,00328347034624622
UBE2K	1.32692e+07	0,0518435669028801	0,858	0,836	0,00329791896778292
ACBD5	1.33649e+07	0,0581548693265912	0,368	0,323	0,00332172039495036
DAB2	1.34062e+07	-0,0867515125360251	0,309	0,355	0,00333196732272165
SRA1	1.34223e+07	0,0549684657707498	0,467	0,429	0,00333597438217208
TMEM165	1.35776e+07	0,0492306444161934	0,687	0,647	0,00337456984788322
CHTOP	1.36447e+07	0,0570567797758383	0,407	0,368	0,00339125774199689
TWIST1	1.42304e+06	0,0640093872800865	0,356	0,31	0,00353681796573712
GRK5	1.4839e+06	0,0705843761718562	0,3	0,253	0,00368808368698128
SPAG7	1.49702e+06	0,0530146731276365	0,558	0,518	0,00372068638319156
MLF1	1.50493e+07	0,0638839850777755	0,81	0,784	0,00374034181535581
ATAD2	1.51942e+07	0,0926532088900462	0,338	0,298	0,00377636842953008
HSPA4	1.53901e+07	0,0561477921235118	0,638	0,591	0,00382505897372091
CNIH1	1.55071e+06	0,0561986199422296	0,574	0,536	0,00385414278396262
CAPZA1	1.5593e+07	0,0485266553394568	0,835	0,807	0,00387549494500723
TFAM	1.5715e+07	0,0526524929762238	0,584	0,544	0,00390580140170985
RFX3	1.59984e+07	0,0872894474495789	0,982	0,98	0,00397625222100208
GTF2H5	1.60298e+07	0,0532809625716015	0,804	0,764	0,00398404348531251
ELOVL6	1.61554e+07	0,0608309960521298	0,656	0,616	0,00401527325739444
CST3	1.62978e+07	0,0533690751523093	0,781	0,755	0,00405065088322966
DYNLL1	1.63149e+07	0,0622018588948117	0,968	0,962	0,00405490936822071
REEP3	1.70449e+07	0,0529912268193229	0,678	0,635	0,00423635058227971
NFE2L1	1.71095e+07	0,0509490851991901	0,479	0,44	0,00425240160959805
IDS	1.74267e+07	0,059165920919185	0,416	0,383	0,0043312311263339
MARCHF1	1.74495e+06	-0,104329531471748	0,242	0,261	0,00433689129481703
NUDT16L1	1.77055e+07	0,0539710931210543	0,428	0,395	0,00440052276389897
PSMD12	1.77623e+07	0,0536040711005646	0,61	0,577	0,00441463886696705
NES	1.77633e+07	-0,11154420812997	0,767	0,781	0,00441488993502783
EIF4G1	1.88258e+07	0,0622833524086455	0,305	0,26	0,00467895337418493
BUD23	1.9208e+07	0,0546081514969285	0,419	0,383	0,00477396833673944
MRPS21	1.9361e+07	0,0515034561269001	0,89	0,871	0,00481197531796709
HNRNPM	1.96211e+07	-0,0988691691830457	0,704	0,715	0,00487661804300999
RNH1	1.98561e+07	0,0509866790513057	0,422	0,381	0,00493503750255349
MRPS34	1.9968e+07	0,0557839210602681	0,613	0,566	0,00496283468389273
IARS1	2.02374e+07	0,0596945620694981	0,43	0,387	0,00502979105675993
CECR2	2.03334e+07	-0,0957333864864647	0,716	0,727	0,00505365621552166
ELL2	2.04757e+07	0,0796592770399116	0,358	0,324	0,0050890416079747
LUC7L3	2.05695e+07	-0,100487989022281	0,827	0,851	0,00511233599647968
CDH12	205941	-0,104702928153209	0,875	0,886	0,00511844699185522
STAG2	2.10422e+06	0,0565304876090837	0,747	0,714	0,0052298363515559
CELSR1	2.1369e+07	0,0591987564680397	0,332	0,289	0,00531105687135074
HMGA1	2.18725e+07	0,0805199841594595	0,835	0,822	0,00543620289624553
ZNF330	2.20257e+07	0,0592329254383273	0,335	0,287	0,00547425505472978
ZNF24	2.26266e+07	0,0511092139575364	0,521	0,488	0,00562362242910271
NPEPPS	2.32562e+07	-0,0946980521639065	0,643	0,667	0,00578010446999827
REXO2	2.33742e+07	0,0637905177228984	0,285	0,24	0,00580941969195245
ZMAT2	2.34568e+07	0,0532818323781241	0,63	0,587	0,00582996514197694
VSTM2L	2.45583e+07	-0,0912681565062957	0,385	0,421	0,00610372585223101
CYC1	2.47686e+07	0,0556488252219141	0,565	0,523	0,00615599458771604
MAP9	2.5028e+07	0,0563901049273372	0,387	0,346	0,00622046201428164
HPRT1	2.59334e+07	0,0544402427008229	0,407	0,368	0,00644548651776873
H1-10	2.61497e+07	-0,107485957295848	0,865	0,878	0,00649925169299588
RFC1	2.62665e+06	0,0558036484326485	0,648	0,602	0,00652828040844999
CIAO2B	2.62849e+07	0,0522872907119563	0,744	0,699	0,00653284492716968
NAALADL2	2.6356e+07	-0,102335830832143	0,466	0,493	0,00655051093875009
USP46	2.6404e+07	0,0531991381921454	0,565	0,521	0,00656245558049259
RPAIN	2.65232e+07	0,0531527565038517	0,635	0,594	0,00659207186825906
ARMC9	2.66355e+07	0,0592788016421704	0,629	0,589	0,00661999337202551
LRRC9	2.67072e+07	0,0635081721004174	0,482	0,451	0,0066378135166088
ELF1	2.78843e+07	-0,093138066338632	0,381	0,412	0,00693035651228054
DPY30	2.80282e+07	0,0545302452822454	0,652	0,603	0,00696613452408096
ENSG00000286328	2.80333e+07	-0,104246944783663	0,216	0,249	0,00696739092025634
SF3B5	2.82154e+07	0,0509275887359026	0,746	0,706	0,00701264344330299
RGS3	2.82327e+06	0,0821794612938552	0,233	0,182	0,00701696069210317
CUEDC2	2.86023e+07	0,0538688096762872	0,6	0,558	0,00710881512915652
ERC2	2.89928e+06	-0,0869398190287528	0,462	0,487	0,00720588236741243
WNK1	2.91499e+06	0,0513695576624364	0,78	0,741	0,00724490942548412
TGFB1	2.95688e+07	0,079059245375184	0,233	0,182	0,00734901746454747
NR2F1-AS1	3.01152e+07	-0,095445168528236	0,586	0,61	0,00748483869911462
UQCR10	3.03842e+07	0,0531432015649078	0,932	0,929	0,00755168243366134
ZNF226	3.06406e+07	0,0525079788951103	0,408	0,368	0,00761540586968763
SRP54	3.12519e+07	0,0442792927819695	0,677	0,636	0,00776733561125313
UBC	3.13681e+07	0,0477040912986386	0,891	0,881	0,00779623296571997
DLK1	3.13738e+07	0,084223237888541	0,278	0,299	0,00779765608643349
LNC-LBCS	3.33623e+06	0,0853359041653829	0,696	0,668	0,00829187389872568
CD81	3.39811e+07	0,0551661634314431	0,808	0,773	0,00844566397551893
GGCT	3.47158e+07	0,0570349569486336	0,467	0,432	0,00862827360216189
CLINT1	3.4918e+07	0,0472507429835787	0,699	0,669	0,00867852135011257
UBE2T	3.50834e+07	0,0810458022273293	0,292	0,253	0,00871963704653128
PNO1	3.50951e+07	0,0619498811927754	0,31	0,265	0,00872252872199279
ARRDC3	3.54516e+07	0,0503760852559951	0,681	0,658	0,00881113581912841
ATP8	3.6185e+06	0,0602250074095597	0,459	0,411	0,00899342934317192
HNRNPC	3.67674e+07	0,0417923686591757	0,995	0,994	0,00913817779156132
APOE	3.75138e+07	0,082824370360563	0,237	0,196	0,00932366983716677
GOLM2	3.80313e+07	0,0509394879431295	0,687	0,655	0,00945230017051587
MKLN1	3.86439e+07	-0,104500857620293	0,755	0,767	0,00960455019198313
ENSG00000257060	3.94632e+07	-0,105548821901731	0,862	0,88	0,00980817340149908
CNPY3	4.00544e+07	0,0521304093259132	0,384	0,343	0,00995511744320382
NDUFB7	4.06033e+07	0,0497956522678926	0,842	0,817	0,0100915432015209
LBH	4.08523e+07	0,0729325799873805	0,254	0,211	0,0101534397281072
ENSG00000257322	4.11818e+07	0,0460508063789926	0,779	0,75	0,0102353347293107
CD164	4.16132e+07	0,0523456855562819	0,398	0,351	0,0103425479952853
HSPA4L	4.16708e+07	0,0571204835422757	0,465	0,427	0,0103568712668964
ATP5MF	4.17566e+07	0,0576748292255727	0,876	0,846	0,01037818949626
DNAJC1	4.17755e+07	0,0481180507407644	0,745	0,703	0,0103828745763648
TBL1X	4.17926e+07	-0,10140713950081	0,61	0,632	0,0103871308552693
RHBDD2	4.28314e+07	0,0544250036836723	0,461	0,421	0,0106453112531657
ADARB2	4.2879e+07	-0,130646031349998	0,144	0,185	0,0106571479222981
CYFIP2	4.29059e+06	0,0559618544310567	0,408	0,362	0,0106638274700058
ENSG00000224032	4.44384e+07	0,0506417264922993	0,427	0,393	0,0110447119400955
DPH3	4.48023e+06	0,0547213972619222	0,38	0,338	0,0111351659994186
EEA1	4.48722e+07	0,0503044909031567	0,611	0,567	0,0111525246167807
UTP18	4.5388e+06	0,0557872484969912	0,358	0,312	0,0112807428951888
RBM3	4.6167e+07	0,0532014754317585	0,687	0,646	0,0114743382662181
HS6ST2	4.68966e+07	0,0892382021785754	0,217	0,184	0,0116556894834999
XPC	4.91747e+07	0,0517441860426457	0,419	0,382	0,0122218734132661
MRPS23	4.94453e+06	0,0557389872692703	0,388	0,35	0,0122891418234955
PCLAF	4.95264e+07	0,0945557260708927	0,323	0,286	0,0123092889461667
PFKP	4.99786e+07	0,0708417301824606	0,259	0,203	0,0124216721938578
DDX50	5.04131e+07	0,0456223301024556	0,701	0,657	0,0125296767863581
GTF2H3	5.0985e+07	0,0544827390828363	0,346	0,308	0,0126718030941668
TAX1BP1	5.23784e+07	0,0489586836157749	0,788	0,762	0,0130181214832663
TNFRSF10B	5.26119e+07	0,0566445585669743	0,386	0,348	0,01307617236165
PDXK	5.28272e+07	0,0516962795688942	0,395	0,345	0,0131296675111791
POLR3D	5.39214e+06	0,0520178071001921	0,409	0,369	0,0134016136056518
MCTP1	5.40617e+07	0,103654155398752	0,197	0,133	0,0134364900191177
PCMTD1	5.61173e+06	-0,091449529850836	0,7	0,717	0,0139473857848152
TOB1	5.84409e+07	-0,0906859658866858	0,542	0,565	0,0145249045548439
SDAD1	5.99248e+07	0,0528706189376424	0,387	0,35	0,0148937147902808
EIF4B	6.02724e+07	0,0514569892166707	0,468	0,431	0,0149800981664419
DDX18	6.08151e+06	0,0503027564892331	0,719	0,675	0,015114972629558
VRK1	6.10143e+07	0,060876973977471	0,385	0,345	0,0151644989332062
ELOC	6.13819e+07	0,0470542615824219	0,712	0,678	0,0152558531466438
CCDC173	6.17972e+07	0,061029101871551	0,513	0,486	0,0153590732623024
TRAP1	6.2717e+07	0,0533251227999199	0,365	0,325	0,0155876812967087
ANKRD12	6.31595e+07	0,0446296021983221	0,827	0,806	0,0156976638663871
NHP2	6.40341e+07	0,0567680915781931	0,318	0,275	0,0159150348268119
HHLA3	6.47975e+07	0,0680445709026548	0,255	0,206	0,0161047694492575
BRIX1	6.56555e+07	0,0572569081419981	0,315	0,275	0,0163180278209788
COPE	6.56726e+07	0,053292180204106	0,801	0,772	0,0163222729849078
CERS6	6.80294e+07	-0,0946642059859063	0,526	0,555	0,016908025118951
ENSG00000258526	6.83224e+07	-0,100884932513781	0,323	0,369	0,0169808411160085
PRICKLE1	6.84039e+06	-0,134931482872969	0,131	0,189	0,0170011037943208
ATP6V1A	6.89256e+07	0,0528234246470847	0,38	0,33	0,0171307680325224
LRRC49	6.94659e+07	-0,0833558862855535	0,341	0,378	0,0172650466500272
CADPS	7.14297e+07	-0,107182455713162	0,257	0,317	0,0177531374744983
RABAC1	7.41482e+07	0,0494206420196199	0,853	0,828	0,0184287928675508
DYNC2I2	7.43436e+07	0,0582087668502178	0,373	0,335	0,0184773480069239
C12orf57	7.67933e+07	0,0474015012722848	0,911	0,901	0,0190862138768731
ARMH4	7.7628e+06	-0,0834362685346166	0,455	0,483	0,0192936617867914
MLF2	7.85789e+07	0,0488317129854313	0,602	0,559	0,0195299964405534
UBE2I	8.12611e+07	0,0465758761219619	0,822	0,791	0,0201966411675586
SRP14	8.26248e+07	0,0432517240965344	0,997	0,996	0,0205355639226323
CTDSPL	8.38176e+07	0,058342918508673	0,413	0,38	0,0208320277288554
RPP21	8.5112e+07	0,0546174154460621	0,531	0,487	0,0211537369667778
CCND2	8.54121e+07	-0,08729118858282	0,649	0,67	0,0212283274438654
C22orf39	8.54526e+07	0,0479027570745262	0,527	0,49	0,0212383984712422
RPA3	8.62002e+07	0,0627244378096528	0,551	0,516	0,0214241855133842
SDSL	8.73299e+07	0,0813111406126286	0,223	0,169	0,0217049677703952
WASF1	8.87521e+07	-0,0931296966695178	0,497	0,542	0,0220584397855765
SYNPR	8.99492e+07	-0,129846888562964	0,132	0,202	0,0223559796522617
ZNF721	9.1617e+07	0,0517842904046402	0,461	0,425	0,0227704832514304
NCALD	9.56232e+07	-0,10448527663974	0,614	0,631	0,0237661915396386
PLD3	9.56611e+07	0,0455738116838773	0,736	0,7	0,0237756102181506
CHN1	9.57899e+07	0,060591448409002	0,802	0,791	0,0238076100858523
NCL	9.76051e+07	0,0486641298192394	0,995	0,992	0,0242587652379699
DHX30	9.80656e+07	0,0481376532910339	0,586	0,537	0,0243732126083478
SCUBE1	9.81884e+07	-0,0821483699321952	0,405	0,445	0,024403755921105
RNF7	9.91007e+06	0,0425115856396039	0,87	0,856	0,0246304904687923
TOMM22	9.92468e+07	0,0485001928801855	0,599	0,556	0,0246668081653349
GAMT	1.00599e+08	0,0497050403696451	0,478	0,446	0,0250029072537064
STK17A	1.00827e+08	0,0553358394440924	0,351	0,312	0,0250595341955592
ARMC10	1.01241e+08	0,0483101267511485	0,508	0,47	0,0251623981480192
GLOD4	1.03158e+08	0,0457796439773487	0,55	0,52	0,0256389474059813
LAGE3	1.03667e+08	0,0472658354356621	0,495	0,459	0,0257653520748848
GLO1	1.03879e+08	0,041238124170621	0,852	0,843	0,0258181573145827
SLC39A11	1.0547e+08	0,0684573123471602	0,261	0,217	0,0262135395236968
E2F3	1.0593e+08	0,0531213868923939	0,442	0,396	0,0263277911930243
LRMDA	1.06005e+08	-0,0959420017303012	0,354	0,384	0,0263463606584011
TCTN3	1.06088e+08	0,0542455930501753	0,339	0,299	0,0263670777606086
RNASEK	1.07167e+08	0,0384816401741936	0,934	0,919	0,0266353852367385
PLEKHA5	1.07908e+07	0,0456787290964638	0,998	0,999	0,0268195087199705
SEL1L	1.09134e+08	0,0460735702049816	0,534	0,499	0,0271242013259843
CAMK2D	1.11928e+08	0,0584285011453805	0,862	0,857	0,0278185506107501
LGALSL	1.12262e+08	0,0576228164627757	0,286	0,242	0,027901495144878
CKLF	1.13178e+08	0,0517536860871231	0,367	0,333	0,0281292991877362
CTNNBIP1	1.15324e+07	0,0597671347629647	0,28	0,243	0,0286627284318633
EPB41L3	1.15511e+08	-0,0828585986874486	0,365	0,398	0,0287090804993443
ATP5PD	1.15556e+08	0,0486938384558837	0,723	0,685	0,0287203423613428
CFAP299	1.16336e+08	0,0950478577479353	0,197	0,174	0,0289140320593758
SMC1A	1.16436e+08	0,0525088206453854	0,562	0,538	0,0289390561301482
ZSWIM7	1.17377e+08	0,049103004210546	0,5	0,461	0,0291729882664187
EXOC6B	1.17908e+08	-0,105055429683282	0,757	0,781	0,0293049091914693
YTHDF2	1.197e+08	0,0472967285938537	0,673	0,648	0,029750187597506
PGRMC1	1.2005e+08	0,0382785047685106	0,822	0,796	0,0298372087832219
RAB13	1.20489e+08	0,0499037760247782	0,591	0,553	0,0299462900530592
NDUFS6	1.21926e+08	0,0470898245175484	0,857	0,836	0,0303035550833861
ATP5MG	1.22375e+08	0,0415529971213182	0,978	0,972	0,0304149632057685
NRG3	1.23388e+08	-0,11976903968911	0,182	0,22	0,0306669548079619
NDUFA1	1.26823e+08	0,0511621582793118	0,884	0,866	0,0315205462703743
HEPH	1.26866e+08	-0,083075316407508	0,341	0,372	0,0315312791271763
EXOSC7	1.27658e+07	0,0532179733230038	0,333	0,296	0,0317281347817629
GADD45GIP1	1.28024e+08	0,0533704914033197	0,748	0,705	0,0318190979387164
SMIM19	1.29329e+08	0,0508365107541539	0,561	0,524	0,0321434026269919
C11orf58	132868	0,0415190568689394	0,88	0,872	0,033023112524468
ENSG00000285367	1.33104e+08	-0,0910728745810338	0,24	0,282	0,0330817652729691
NTN1	1.33781e+08	-0,114714861005394	0,858	0,897	0,0332500250889319
PBX1	1.35169e+08	-0,0981912460528995	0,89	0,902	0,0335949251341124
DPP7	1.3607e+08	0,0494157249581075	0,357	0,317	0,0338189056436955
ITGB3BP	1.36293e+08	0,0483196667760841	0,502	0,47	0,0338743653075867
DCTD	1.39606e+08	0,0475836446760463	0,407	0,366	0,0346975695123588
COX6B1	1.40318e+08	0,0465909511316291	0,97	0,961	0,0348745876548299
KAT6B	1.40796e+08	-0,0832234331481678	0,524	0,554	0,0349933615899628
CLTA	1.44393e+07	0,0390179340975334	0,871	0,851	0,0358874378826109
ATP5MD	1.51193e+08	0,0447122732824903	0,909	0,896	0,0375774449267014
ARPC3	1.52493e+08	0,0496961678310257	0,808	0,781	0,0379005622465175
CDH11	1.53007e+08	0,0721351707054711	0,26	0,222	0,0380283346632945
DSTN	1.55179e+08	0,0307100175034694	0,923	0,924	0,038568220290509
SUMF2	1.59245e+08	0,0521370212246439	0,344	0,305	0,0395788040722234
UQCR11	1.59695e+08	0,0443863894119807	0,924	0,913	0,0396906758867047
TMED2	1.60549e+08	0,0481238802403109	0,448	0,417	0,0399029653737126
SEC13	1.62947e+08	0,0485588289829944	0,416	0,377	0,0404988244529521
RAB31	1.64358e+08	0,0896689511998358	0,204	0,148	0,0408495925206994
YWHAQ	1.6474e+08	0,050173723081141	0,916	0,904	0,0409445532052099
MYL6	1.67354e+08	0,0341772512210432	0,993	0,993	0,0415941242832611
SLC35F3	1.70379e+08	-0,103584797582223	0,254	0,281	0,042346114151652
YWHAG	1.71222e+08	0,049323000517286	0,645	0,617	0,0425555088199639
ADCY2	1.74389e+08	-0,2203201635024	0,061	0,114	0,0433427365227433
SRPRA	1.75569e+08	0,0517280746990846	0,333	0,295	0,0436358697821615
GABARAP	1.77736e+08	-0,0965698256244565	0,968	0,97	0,0441744093114302
AK6	1.779e+08	0,0525774374826428	0,322	0,278	0,0442152314610373
CMTM7	1.78656e+08	-0,106300427472699	0,671	0,679	0,0444031141873239
CNTN6	1.79368e+08	0,0848285204376622	0,845	0,876	0,0445800339595662
MFSD4B	1.83501e+08	0,0520253685343312	0,346	0,313	0,0456074197742498
ATP5MC2	1.85281e+08	0,0365217537171794	0,999	0,998	0,0460496538101762
UBE2N	1.91524e+08	0,0479603597681952	0,638	0,594	0,0476014964530245
RHOBTB3	1.98545e+08	0,0523682177950079	0,324	0,284	0,049346332385477
MRPL33	2.04302e+07	0,0455182496675854	0,782	0,754	0,0507771800052745
GULP1	2.04518e+08	-0,136095325380104	0,937	0,948	0,0508309786346493
ZNF436-AS1	2.05599e+08	0,0550615195768693	0,331	0,282	0,0510996010119081
ZFP36L1	2.06609e+08	0,0500400084583561	0,463	0,447	0,0513505128187802
GRHPR	2.09226e+08	0,0500932136760831	0,614	0,578	0,0520010905416713
DOCK10	2.10772e+08	0,0915822741469983	0,968	0,968	0,0523852450222384
ADGRL2	2.15876e+08	0,0534253862482443	0,673	0,645	0,0536537409018448
PSME4	2.18102e+08	0,0509137668207433	0,656	0,616	0,0542069782213367
PPID	2.1838e+08	0,0481627264899388	0,503	0,465	0,0542761379775459
SEC62	2.18444e+08	0,0392574529692222	0,888	0,876	0,0542920463284522
DNMT1	2.19103e+08	0,0565244687577977	0,435	0,402	0,0544557676760278
NOC3L	2.19154e+08	0,0524382005849848	0,357	0,318	0,0544685286693221
LAMTOR2	2.20741e+08	0,0482005224850353	0,625	0,583	0,0548629616540339
FNDC3B	2.24664e+08	0,04041396830495	0,948	0,944	0,05583787640789
METTL23	2.28285e+08	0,0475153503171022	0,432	0,39	0,0567380480778786
MCM7	2.28541e+08	0,0599938922002541	0,376	0,343	0,0568014569771081
GNPDA1	2.3162e+08	0,0498135210625659	0,458	0,42	0,0575667532446211
PTEN	2.33518e+08	0,0454656059928416	0,815	0,789	0,058038682332163
NECTIN2	2.33781e+08	0,046507434600668	0,484	0,448	0,0581038652406546
KIF5B	2.36992e+08	0,035298068971845	0,897	0,885	0,0589019176847253
RAB11A	2.45634e+08	0,0458209040708732	0,764	0,718	0,0610498414699921
BCL7C	2.46481e+08	0,0486351111558835	0,457	0,416	0,0612603397277875
WFDC2	2.48981e+08	0,0779873340736702	0,222	0,168	0,0618816946505657
LIN28B	2.4914e+08	0,0521510158405745	0,804	0,781	0,061921376234029
ANAPC5	2.51353e+08	0,0430454360850298	0,559	0,523	0,0624712527246172
GNB1	2.55034e+08	0,0476262987726428	0,85	0,823	0,0633860515220993
ARL15	2.55554e+08	-0,0955390291587015	0,581	0,608	0,0635154333814614
UBA2	2.59121e+08	0,0394959559412611	0,754	0,725	0,0644018799369504
PMS2	2.63697e+08	0,0472460902065061	0,504	0,475	0,0655393680993433
NARS1	2.64038e+08	0,0482557163846242	0,549	0,517	0,0656239158133562
YIPF6	2.64482e+08	0,0474334177321311	0,475	0,435	0,0657342518874567
LRRFIP1	2.71518e+08	0,0512353252730062	0,566	0,533	0,0674830146839633
DCDC2	2.72276e+08	0,113713339654389	0,173	0,114	0,0676715473005918
FGFR1	2.72315e+08	0,0568321588210547	0,583	0,541	0,0676811408047829
IMPACT	2.74151e+08	0,0480816087346893	0,386	0,345	0,0681373654720073
ELAPOR2	2.74649e+08	-0,100864297675427	0,612	0,635	0,0682613429227284
NDUFB3	2.78872e+08	0,0461382813451117	0,676	0,641	0,0693108817259873
MMRN1	2.82307e+08	-0,078145163754634	0,355	0,389	0,07016470307289
MRPL50	2.84421e+08	0,0482105127674294	0,395	0,357	0,0706899385863493
ZFPM2	2.9105e+08	0,0837341891570582	0,212	0,165	0,0723375366672573
AHI1	2.93022e+08	0,0527443832831047	0,722	0,693	0,0728276319959372
MANF	2.93181e+08	0,0563195342863286	0,533	0,492	0,0728672404160209
C12orf45	2.93483e+08	0,0503723893763376	0,503	0,463	0,0729423127108994
RBM27	3.00467e+08	0,0416734788457407	0,674	0,633	0,074678177866559
MAP3K20	3.02152e+08	0,053428826167467	0,368	0,345	0,0750969335160664
RABGAP1L	3.08219e+08	0,0649193069691045	0,817	0,79	0,0766047723426751
COX16	3.14822e+08	0,0452885925565972	0,506	0,474	0,0782457768579577
PLPP3	3.15619e+08	-0,0775466378783909	0,342	0,376	0,0784439609985161
TMED9	3.21481e+08	0,0324397519401356	0,784	0,746	0,0799008210259929
USO1	3.24783e+08	0,0467124064908017	0,592	0,555	0,0807216510297075
PRDX6	3.25823e+08	0,0367747639803584	0,764	0,723	0,0809801522941988
CRIP1	3.30154e+08	0,0743527664029857	0,259	0,226	0,082056549945227
HNRNPAB	3.31808e+08	0,0531845275240572	0,771	0,733	0,0824676434702564
RASA2	3.3466e+08	0,0503036689790831	0,558	0,522	0,0831763722601239
LDHA	3.43118e+07	-0,132174210403714	0,769	0,777	0,0852786378811508
ZFHX3	3.44281e+08	-0,0967260527686447	0,605	0,636	0,085567645841347
WDR49	3.45453e+08	0,10953072722484	0,619	0,612	0,0858588411629437
KIF16B	3.4837e+08	-0,0865902059181599	0,356	0,386	0,0865838028913862
STXBP5L	3.53628e+08	-0,0909264685233173	0,251	0,283	0,0878907608044267
AIP	3.54665e+07	0,0519414182251473	0,314	0,269	0,0881483229819579
AKAP11	3.58231e+08	0,0502223104704378	0,395	0,359	0,0890347766084327
RNF145	3.59404e+08	0,0445559179256483	0,699	0,662	0,0893262620204907
STIP1	3.73245e+08	0,0497342715033535	0,452	0,422	0,092766370651497
RAB14	3.79008e+08	0,0398563410845669	0,676	0,639	0,0941987369065931
SBF2	3.87262e+08	0,0477818105397336	0,794	0,772	0,0962500799187156
NDUFA12	3.89424e+08	0,0412802770432024	0,783	0,749	0,0967873766730459
ISOC2	3.99098e+08	0,0509843136673596	0,335	0,3	0,0991917698694489
TCEAL8	4.06084e+08	0,0449199404204677	0,501	0,461	0,100928092368037
NDUFA6	4.08267e+08	0,0475689308844744	0,815	0,795	0,101470679120006
COX5A	4.0828e+08	0,041339733284723	0,921	0,912	0,101474034532367
NUDT1	4.12384e+08	0,0521594421319321	0,356	0,319	0,10249391296201
JUND	4.21906e+08	-0,0945731161111336	0,688	0,72	0,104860579088721
SUCO	4.22001e+08	0,0448604902766931	0,652	0,627	0,104884086022402
NKAIN3	4.40334e+08	-0,10783572269004	0,166	0,213	0,10944059329335
COL1A1	4.47391e+08	0,171990197757106	0,132	0,059	0,111194578620386
ZC3H15	4.81758e+08	0,0475635745845653	0,696	0,655	0,119736036967398
DDT	4.83002e+08	0,0469010539164105	0,363	0,324	0,120045432816898
RGS17	4.85472e+08	0,0571422928262706	0,349	0,321	0,12065931931461
COL4A5	4.86713e+08	0,0614127809571801	0,854	0,847	0,120967625413391
CTNND2	4.86918e+08	-0,0918038635260432	0,307	0,347	0,121018486364901
CSPP1	4.87436e+08	0,053807319056278	0,597	0,56	0,121147344385236
SLC39A1	4.93421e+07	0,0465442591530596	0,415	0,384	0,122634900655336
APH1A	4.93446e+08	0,044862010873606	0,396	0,363	0,122641075297017
PSMB1	5.06262e+08	0,0332624692661625	0,943	0,934	0,125826288367594
POMP	5.13065e+08	0,0452158919423966	0,864	0,843	0,127517078990706
PSMD1	5.2427e+08	0,0496931268791241	0,685	0,652	0,130302002254713
CC2D2A	5.27597e+08	0,0479896156770478	0,62	0,581	0,131129051393159
GNAQ	5.28341e+08	-0,0925827725121369	0,873	0,883	0,131313968008985
CISD1	5.31542e+08	0,0464764232273016	0,411	0,381	0,132109419157529
PDK1	5.43979e+08	-0,0899957375248776	0,253	0,284	0,135200598336607
PAXX	5.44191e+08	0,0468645115376211	0,395	0,358	0,135253176042847
NDUFAB1	5.53327e+08	0,0401470817894793	0,849	0,828	0,137523898912011
COA4	5.5766e+07	0,044465791249506	0,575	0,535	0,138600740288539
HNRNPL	5.58378e+08	0,0417019294738945	0,675	0,637	0,138779256961768
TRIM44	5.59916e+08	0,0436747667699688	0,778	0,747	0,139161601990721
TMEM128	5.70772e+08	0,0531700196735869	0,287	0,248	0,141859666030416
SLC35G1	5.77943e+08	0,0472189612059848	0,368	0,327	0,143641830398177
BOD1L1	5.81356e+08	0,0409106591961266	0,771	0,736	0,144490186603618
CFAP46	5.85968e+07	0,0553068263731029	0,377	0,354	0,145636530718624
PPP1R10	5.92543e+08	-0,0801613790207912	0,521	0,547	0,147270580841602
BOLA2	5.95881e+08	0,0418575101791948	0,476	0,439	0,148100338365498
CASP6	5.98464e+08	0,0500830756583949	0,322	0,294	0,14874214511076
ENSG00000286863	5.99729e+08	-0,0889631221170304	0,236	0,271	0,149056587265192
PRR16	5.99994e+07	-0,153689129079055	0,096	0,161	0,149122508349096
MESD	6.04475e+08	0,04430759429939	0,651	0,619	0,150236318302318
CEBPZ	6.06542e+08	0,0454234426801342	0,593	0,555	0,150750046035754
POU6F2	6.07224e+08	-0,104698378312118	0,172	0,222	0,15091934872948
RABL6	6.20384e+08	0,043242392406253	0,507	0,472	0,154190151873572
IGF2R	6.441e+08	0,0493561598124316	0,522	0,497	0,160084620816914
ZNF138	6.51125e+08	0,0461242159179878	0,509	0,47	0,161830690406467
HS2ST1	6.52203e+08	-0,0954105925284268	0,707	0,719	0,162098626863443
KIT	6.55402e+08	0,116252057826884	0,162	0,108	0,162893579073262
UXS1	6.61143e+08	0,0477111429228817	0,348	0,307	0,164320525703478
FMNL2	6.64123e+08	0,040209461598105	0,902	0,909	0,165061248394508
PNPT1	6.72148e+07	0,0506497910264069	0,366	0,325	0,167055687015165
MIPEP	6.75421e+08	0,0591353614849832	0,329	0,298	0,167869028203035
USP12	6.80689e+08	0,0484266468494124	0,385	0,358	0,169178517926583
FAM76A	6.85447e+08	0,0536219882115437	0,298	0,264	0,170361062701704
CCNG1	6.87761e+08	0,0478971850258503	0,723	0,697	0,17093622470771
DGKH	7.10096e+08	0,0528761685677298	0,498	0,464	0,176487212335554
NFAT5	7.18113e+08	0,0415610840186069	0,716	0,687	0,178479897271619
SRPK2	7.21589e+08	0,0367185043246585	0,916	0,91	0,179343836107203
GPD1L	7.31015e+07	0,0800892200264538	0,204	0,16	0,18168653205188
MED14	7.35393e+08	0,0446174118955782	0,727	0,702	0,182774639494296
ALYREF	7.45499e+08	0,0492935167826447	0,349	0,312	0,185286409052126
MDFI	7.47292e+08	0,0559543032956898	0,279	0,245	0,185732034336538
EAPP	7.54211e+08	0,0418481977889023	0,624	0,592	0,187451617808445
ANTKMT	7.5424e+08	0,0482942804222543	0,322	0,281	0,187458794190417
FNBP1L	7.76848e+08	-0,0923128626060445	0,822	0,835	0,193077820569393
NOL7	7.88526e+08	0,0421100557660423	0,706	0,668	0,195980235063777
PGK1	7.9014e+08	0,0359536269266902	0,92	0,908	0,196381509956425
FBL	7.91965e+08	0,0448528627653544	0,547	0,517	0,196834940832716
EIF5B	8.09721e+08	0,0506558080672896	0,67	0,63	0,201248044275474
GPC6	8.11713e+08	0,0538235309196007	0,793	0,784	0,20174325935961
CENPK	8.14661e+08	0,0747185311979921	0,344	0,309	0,202475930382001
SNHG29	8.18599e+08	0,0433437949914021	0,477	0,447	0,203454603531879
GARS1	8.19528e+08	0,0527737321852956	0,318	0,278	0,203685452099479
GAR1	8.24807e+08	0,0511064340391385	0,297	0,253	0,204997523418547
CNPY2	8.28806e+08	0,0447746045364102	0,417	0,39	0,205991330894275
MORF4L2	8.29849e+08	0,0386325485567716	0,86	0,83	0,206250602211743
RBM24	8.30261e+08	-0,0784853384053686	0,349	0,38	0,206353092138096
SAMD4A	8.37335e+08	0,0721606023339548	0,342	0,306	0,208111275312645
RIMS2	8.46959e+08	0,091981289830368	0,555	0,515	0,210503200083845
DPYSL3	8.50619e+08	-0,0837380110892557	0,253	0,292	0,211412843434601
CHD8	8.53474e+08	0,044246798586174	0,523	0,488	0,212122418286512
ATN1	8.67712e+08	0,0441089287522293	0,45	0,419	0,215661058713105
ZFHX4-AS1	8.75189e+08	-0,084621084919733	0,253	0,288	0,217519427315214
BRD7	8.8503e+08	0,0429693616743556	0,628	0,596	0,219965432915778
PHAX	8.99823e+08	0,042257421877365	0,444	0,405	0,223642106088004
FBN2	9.02591e+08	0,0578856336772051	0,414	0,374	0,224329958455652
SF3B6	9.02637e+08	0,0428589469000407	0,866	0,836	0,224341459569478
CKS2	9.06934e+07	0,0699500841894809	0,447	0,423	0,225409349946106
GPR137B	9.36506e+08	-0,081102428620718	0,248	0,284	0,232759150796253
PAK1	9.39688e+08	-0,0810685504397407	0,258	0,295	0,233549952027571
SELENOM	9.5082e+08	0,0659422888545549	0,237	0,194	0,236316790403981
EIF2AK4	9.51203e+08	0,0424839449427612	0,633	0,59	0,23641193009062
RHBDD1	9.55085e+08	0,0470663348944388	0,438	0,405	0,237376823263758
CFAP44	9.58471e+08	0,0658154240276904	0,388	0,364	0,238218301691612
BNIP3L	9.64173e+08	-0,0902764004265331	0,905	0,916	0,23963558489319
EIF4G3	9.68178e+08	0,0401177666678585	0,946	0,941	0,240630947936953
DCDC1	9.68179e+08	-0,0747036040221633	0,405	0,431	0,24063119319391
H2AZ2	9.71864e+08	0,0432213736490454	0,904	0,901	0,241547015760321
PRELID1	1.00884e+09	0,0475686277807771	0,339	0,3	0,250738315653266
OCIAD1	1.04914e+08	0,0407538475736888	0,826	0,801	0,26075284389078
CLUAP1	1.05216e+09	0,0435803487320411	0,479	0,437	0,261504226566712
MGA	1.06289e+09	0,0451584803415811	0,449	0,406	0,264170621499754
PTPN9	1.0638e+09	0,0481367890568551	0,352	0,319	0,264396344425005
DNTTIP1	1.06454e+07	0,0490497559463596	0,316	0,279	0,264581288285581
TMEM68	1.06794e+09	0,0482842659971017	0,354	0,31	0,265426221188202
MIS18A	1.07372e+09	0,0521684569335214	0,304	0,267	0,266862615396672
SKI	1.0755e+09	0,0486600565097047	0,322	0,291	0,267304527683811
UBR1	1.07715e+08	0,0479159676660749	0,555	0,521	0,267715262598364
CDKN1C	1.08274e+09	-0,095191309367713	0,534	0,565	0,269104302001019
GABBR1	1.09037e+09	-0,0748238489989346	0,307	0,343	0,270999771363553
PURG	1.09079e+09	-0,0767228818397909	0,389	0,414	0,271106034547311
TIMM13	1.09623e+09	0,039131229643544	0,752	0,73	0,27245801139963
SNRNP48	1.0989e+09	0,0543385622601791	0,285	0,244	0,273119659159186
TCEAL9	1.09997e+08	0,0423000067137405	0,547	0,508	0,273387415471931
FAM183A	1.10987e+09	0,0661593251188322	0,253	0,216	0,275846475008645
LSM5	1.13453e+09	0,0550398063175621	0,743	0,718	0,28197603268022
IDH2	1.1376e+09	0,0455266006971259	0,47	0,439	0,282738816808173
UTP11	1.1409e+09	0,0448844950750911	0,404	0,367	0,283559746707179
HMGB2	1.14948e+09	0,0745939163057918	0,964	0,961	0,285691760550984
SHROOM3	1.15378e+09	0,0709222516526333	0,834	0,831	0,286760732658658
ETV6	1.16041e+09	-0,087282480437501	0,511	0,534	0,288408029479399
ARGLU1	1.1614e+09	-0,0861607373768813	0,905	0,915	0,288653968446889
PURPL	1.16279e+09	0,0853296678975042	0,226	0,196	0,289000976764715
ANKFN1	1.17073e+09	-0,0985024557692482	0,362	0,387	0,290974155293609
DDX10	1.17096e+09	0,0502664516246872	0,436	0,392	0,291029718177005
PALM2AKAP2	1.183e+09	0,054628613799574	0,324	0,276	0,294022527734418
COX7C	1.19255e+09	0,0389480761093113	0,997	0,996	0,296396194495782
PRPF40A	1.23507e+09	0,0365488516888477	0,859	0,845	0,306965540134331
UQCRH	1.24522e+09	0,0322734211409585	0,959	0,952	0,309487779739385
PRKRIP1	1.26717e+09	0,0446167278488836	0,614	0,583	0,314942820450321
PIEZO2	1.28998e+09	0,0726534579483868	0,214	0,176	0,32061126033735
GLS	1.29109e+09	0,0467105999543219	0,445	0,404	0,3208881678171
WDR1	1.29628e+09	0,0526709053935621	0,286	0,245	0,322178444485145
HIBADH	1.30166e+09	0,0442725950920295	0,533	0,499	0,32351368800266
TAPT1-AS1	1.30413e+08	-0,0803515013002169	0,264	0,304	0,324128931590924
CBLB	1.31722e+09	0,0626662814454129	0,856	0,85	0,327382518399121
RALGPS2	1.32095e+09	-0,0848995178631289	0,967	0,975	0,328309149056789
RNF114	1.32674e+09	0,0431364252697947	0,379	0,34	0,329747043954398
HIVEP1	1.33708e+09	0,0545276863095538	0,497	0,463	0,332317634459744
DDX42	1.33874e+09	0,0440649353241426	0,516	0,485	0,332731583449457
PELI2	1.33916e+09	-0,0755515235099176	0,402	0,433	0,332833699246167
ATXN1	1.35737e+09	0,0653118831222135	0,927	0,929	0,337360519177257
VAMP3	1.39255e+09	0,0444636080704375	0,386	0,356	0,346105048293328
TSR2	1.41148e+09	0,0426718969210274	0,378	0,34	0,350808330199442
MSH5	1.43894e+08	0,0529163921623403	0,281	0,243	0,357634085661222
NR3C2	1.45733e+09	-0,094897416104244	0,199	0,237	0,362203722039487
IER3IP1	1.48089e+09	0,0412053147991386	0,515	0,488	0,368061378219126
PRDX3	1.51045e+09	0,0422767084622513	0,644	0,616	0,375407075429805
EFCAB11	1.51359e+09	0,052269460136163	0,329	0,299	0,376186834204163
BCAP29	1.514e+08	0,0452796194211787	0,348	0,316	0,376289773380215
ROCK1	1.51428e+09	0,0441255057129388	0,749	0,712	0,376358882418112
SCRN1	1.52752e+09	0,0433178493147628	0,426	0,387	0,37964878209377
R3HDM1	1.53441e+09	0,0479970186688108	0,748	0,73	0,381362194168415
SCMH1	1.55847e+09	0,0418439211833703	0,758	0,728	0,387342428515119
ATP2A2	1.57761e+09	0,0465583033948205	0,548	0,513	0,39209950335537
IER2	1.58865e+09	0,0472018397366065	0,339	0,307	0,394844011440592
KMT5A	1.59133e+09	0,052496724731276	0,299	0,266	0,395508492939536
NFIB	1.63325e+09	0,10172228614097	0,172	0,118	0,405927756293355
MZT2B	1.64749e+09	0,0409953275149091	0,964	0,959	0,409468324639454
PTS	1.65284e+09	0,0420959093903125	0,541	0,504	0,410796010873879
TET1	1.66156e+09	-0,0900665145780188	0,809	0,83	0,412964360455548
ELAVL1	1.68055e+09	0,0405882174555257	0,607	0,574	0,41768352401275
MAGOHB	1.70657e+09	0,0500721601591228	0,295	0,257	0,424150048619602
TSPAN6	1.75303e+09	0,0404507470000287	0,582	0,555	0,435698675717083
RAD23A	1.79013e+09	0,0428262864245104	0,433	0,39	0,444918055435214
UBE2M	1.79789e+09	0,0453462395065714	0,61	0,579	0,446847445337426
MRPL12	1.81616e+09	0,04413585891392	0,414	0,372	0,45138841116879
NAA15	1.8181e+07	0,0425612827831127	0,524	0,495	0,451869745174524
MRPL36	1.83154e+09	0,0452339578595665	0,329	0,292	0,455211110897003
MRPS36	1.83558e+09	0,0421257072689808	0,531	0,499	0,456214142824876
DDOST	1.84724e+09	0,0394304958579974	0,69	0,645	0,459112950179543
ADSS2	1.86917e+08	-0,0795919550188131	0,893	0,918	0,464562310925479
TCEA1	1.87048e+09	0,0350313430939315	0,702	0,658	0,464888878662459
KIAA0586	1.88936e+09	0,0464612090674047	0,405	0,372	0,469581490109382
MBP	1.89887e+09	0,0737584296033088	0,209	0,168	0,471946339461845
SPIRE1	1.9103e+09	0,0474944853227649	0,588	0,546	0,47478545428766
SLC25A3	1.91099e+08	0,0291025326643886	0,994	0,992	0,474957538260105
CLPP	1.91583e+09	0,0406976700234236	0,439	0,398	0,476161294268781
NBPF1	1.9375e+09	-0,0759466640992307	0,274	0,31	0,481546217816867
DPP10	1.9465e+09	0,0753843106723102	0,589	0,564	0,483783197017298
PRANCR	1.94976e+09	-0,0863673506862453	0,373	0,398	0,484593472104747
CDK1	1.97024e+09	0,0930458795026388	0,242	0,211	0,489684454574147
ATP6V1H	1.98122e+09	0,0409988729854365	0,506	0,465	0,49241236596051
PDE11A	2.02743e+09	-0,121917047729963	0,124	0,18	0,503896552862654
RERG	2.03223e+09	0,0673366714893971	0,268	0,238	0,505090906460535
MFGE8	2.03647e+09	0,0474319010520632	0,325	0,29	0,506143143094912
DNM1L	2.05266e+09	0,0432791869714475	0,504	0,459	0,510167324184817
NDUFB1	2.05961e+09	0,0384663591181325	0,772	0,745	0,511896430280626
ARPC5L	2.0716e+09	0,0450739709900586	0,372	0,343	0,514875868722598
NAP1L1	2.08794e+09	0,0300399112966629	1	0,999	0,518937799269103
TXNDC12	2.09936e+09	0,0428099668037167	0,544	0,501	0,521775618959724
STMN1	2.10017e+09	-0,0955354266161019	0,993	0,992	0,521977383726116
PEAK1	2.12695e+08	0,043542597881266	0,664	0,627	0,528632399391694
ILF3	2.13065e+09	0,0393286848635492	0,845	0,824	0,529551084324718
CRLS1	2.13607e+09	0,0461430559283829	0,309	0,27	0,530897627834621
IKZF2	2.14119e+09	-0,0799589696839997	0,343	0,371	0,532172458804101
SUMF1	2.14925e+09	-0,0828087129338457	0,545	0,567	0,534174929450605
PPFIBP1	2.19857e+09	0,0439964867096074	0,442	0,41	0,546432962347673
NOLC1	2.20977e+09	0,0482570203773587	0,308	0,267	0,549215408772424
PHLDA3	2.21523e+09	0,0707179073312449	0,217	0,175	0,55057218582415
MRPL21	2.33471e+09	0,0406921729581323	0,567	0,524	0,580268168380937
TMCC1	2.33716e+09	0,0375417615693174	0,802	0,782	0,580877886174394
TIGAR	2.36115e+09	0,0554208980004378	0,282	0,241	0,586841305758246
MICOS10	2.39236e+09	0,0402306514617067	0,442	0,411	0,594596184661561
TCF25	2.46189e+09	0,0270995988894902	0,849	0,834	0,611878963841987
ABCE1	2.50395e+08	0,0541342449686087	0,259	0,219	0,622330752877938
ATXN7L1	2.51582e+09	-0,0713174278684758	0,421	0,448	0,625280815230649
HNRNPUL2	2.51636e+09	0,0418778136334059	0,424	0,392	0,62541606057968
COL4A1	2.57631e+08	0,0458283813299969	0,338	0,293	0,640316587783892
EXOSC6	2.59342e+09	0,0477306295320741	0,294	0,258	0,644568243768221
GPN3	2.6145e+09	0,0432201507188226	0,35	0,316	0,649808602134581
SEPHS1	2.62608e+09	0,0428531459494207	0,483	0,452	0,65268525572486
POR	2.63015e+09	0,0426112514916677	0,395	0,363	0,653698151720263
ENSG00000189229	2.68094e+09	-0,101772226544552	0,599	0,614	0,666320613318334
TLN1	2.69432e+09	0,0389620725151233	0,533	0,51	0,66964542113148
FUCA2	2.71288e+09	0,0414007387674384	0,477	0,441	0,674259535783528
TXN2	2.7324e+09	0,0414944400607918	0,595	0,547	0,679111201057123
ADAMTS20	2.74555e+07	0,0727345136593935	0,236	0,215	0,682379146725219
DSC2	2.80958e+09	-0,0732749699438449	0,295	0,33	0,698293643654486
P3H4	2.81959e+09	0,0592600959942095	0,236	0,197	0,700780670317435
PRICKLE2	2.82573e+09	-0,103917755046029	0,448	0,474	0,702306899957812
CACHD1	2.84085e+09	0,0443287056870993	0,373	0,345	0,706063745309696
CYTOR	2.8606e+09	0,129668966759933	0,152	0,076	0,710973458654819
MGAT5	2.89884e+09	-0,0902717434570477	0,396	0,425	0,720478863800476
TRIAP1	2.91933e+09	0,0462641377450896	0,312	0,281	0,725569956490151
FBXW8	2.94423e+09	0,0425499208497087	0,374	0,332	0,731759331340757
NUCB1	2.95881e+09	0,0415507984941965	0,478	0,443	0,735382874106053
GPATCH2	2.96659e+09	0,0438432969252001	0,698	0,67	0,737316758698836
RYK	2.98316e+09	0,0359470650225069	0,663	0,633	0,741434819403647
MGMT	3.00629e+09	0,0315454618758073	0,749	0,723	0,747184012578238
MAP3K13	3.02576e+09	-0,0803610559919279	0,684	0,693	0,752021227061579
FBXO5	3.0273e+09	0,0663411995349921	0,255	0,223	0,752406113741478
TSEN15	3.052e+09	0,0424912851748211	0,342	0,309	0,758544938724605
COPG2	3.0683e+08	0,0386389007825416	0,98	0,985	0,762595421212622
CIAO1	3.0865e+09	0,0386434656441912	0,426	0,396	0,76711961696294
HSPG2	3.1411e+09	0,0348361144210483	0,752	0,732	0,780689632545253
ZNF124	3.16247e+09	-0,0742166524204222	0,45	0,473	0,786001486626653
RARS1	3.17329e+09	0,0406758365083264	0,391	0,357	0,788690510181939
FAM229B	3.17714e+09	0,0398275492367046	0,671	0,635	0,789645925442842
C1orf122	3.18576e+09	0,0364693487594077	0,609	0,578	0,791789828684794
TAFA2	3.2028e+09	-0,0907170443309057	0,191	0,22	0,796024613550531
NDUFS1	3.23432e+08	0,039116451338943	0,482	0,449	0,803858754143977
YBX1	3.23452e+09	0,0391256591888949	0,998	0,997	0,803908703846431
THRAP3	3.24764e+09	0,0315172836410873	0,852	0,837	0,807167983841154
MXD4	3.2746e+09	-0,073644325034408	0,313	0,344	0,813869361388893
EIF4H	3.30317e+09	0,0307756523129945	0,712	0,676	0,820970514129153
GFPT1	3.33016e+09	0,0420909653494843	0,463	0,43	0,827677309447512
ZNRF3	3.45433e+09	-0,0855584926052011	0,574	0,6	0,858540282661287
SOBP	3.46413e+08	-0,0837237582453092	0,546	0,563	0,860975972761864
POP7	3.51426e+09	0,0536724578538095	0,264	0,218	0,873433818348164
CCAR1	3.54318e+09	0,0416600467131143	0,689	0,655	0,880621583721621
COX5B	3.55611e+09	0,0410859165023938	0,939	0,929	0,883834636417407
INPP5F	3.56704e+09	0,0430058138861695	0,359	0,332	0,886551896519352
DOCK6	3.61003e+09	0,048241446249798	0,296	0,258	0,897235687931654
METAP1	3.63877e+09	0,0416814352656547	0,37	0,335	0,904378999650186
CLGN	3.6449e+08	-0,0734080502951558	0,36	0,394	0,905904360935339
FARP1	3.66446e+08	0,0451452086021391	0,793	0,776	0,910765832663532
GATAD2A	3.70469e+09	0,0423827048395101	0,493	0,452	0,920763864733198
ZMAT3	3.72755e+07	0,0581238869271941	0,277	0,231	0,926445490090492
ENSG00000259692	3.7295e+09	-0,0998169453341307	0,631	0,643	0,926930419411887
PHLDB2	3.7662e+09	0,0606742962637681	0,238	0,208	0,936051297504662
ADGB	3.78136e+08	0,0837452239522292	0,191	0,156	0,939820119475188
MZT1	3.79032e+09	0,0487778523857202	0,404	0,357	0,942046026296455
MEIS2	3.79442e+09	-0,0828964615116619	0,535	0,551	0,943064600756585
COPS8	3.79487e+09	0,0412700034036257	0,512	0,472	0,943176246411323
METAP2	3.80492e+09	0,0352302351943661	0,836	0,812	0,945673625394587
ZNHIT6	3.81508e+09	0,040966557769062	0,516	0,483	0,948199801685793
ZFP91	3.87247e+09	0,0389274622188645	0,446	0,412	0,962462977386137
UBE2L3	3.88479e+09	0,0383082749809822	0,687	0,648	0,965526854131426
RRP7A	3.91944e+09	0,0435766816414697	0,338	0,307	0,974136756540518
PPIP5K2	3.93882e+09	-0,0732056484254739	0,593	0,621	0,978954107625075
PDS5A	3.95477e+09	0,0377245284623231	0,788	0,768	0,982918200206738
NAT10	3.95747e+09	0,0469541718290887	0,306	0,277	0,983590640728552
CEP135	3.97213e+09	0,0507574738339056	0,342	0,305	0,987233819687321
APOO	3.99534e+09	0,0351837354163518	0,633	0,597	0,99300142876793
PAFAH1B3	3.99857e+09	-0,0787744076760022	0,578	0,592	0,993805322581233
EIF2AK2	4.09129e+09	0,0391806873738387	0,467	0,436	1
C18orf32	4.09361e+09	0,0342159846277721	0,736	0,699	1
CACYBP	4.10521e+09	0,0395704891795854	0,652	0,61	1
PTBP1	4.18898e+09	0,0405629976597418	0,47	0,438	1
ALDH18A1	4.19495e+09	0,0508472068425979	0,269	0,232	1
LEPROTL1	4.21197e+09	0,0370928746829522	0,571	0,538	1
NDUFV1	4.22334e+09	0,0377120401478285	0,423	0,389	1
FKBP9	4.2258e+09	0,0395763790221649	0,423	0,394	1
P4HA1	4.26718e+09	0,0170021653246248	0,897	0,885	1
DFFA	4.26891e+09	0,0444197005665894	0,298	0,268	1
SDHB	4.31818e+09	0,0444828297727323	0,297	0,268	1
ERGIC1	4.31991e+09	0,0407906185407011	0,359	0,33	1
SNX30	4.36332e+09	-0,0725181369261949	0,32	0,357	1
ATP13A3	4.3998e+09	0,0396628950475428	0,534	0,504	1
OPCML	4.45848e+09	-0,107168424193669	0,305	0,346	1
MTDH	4.46905e+09	0,0356742744753302	0,75	0,719	1
POLR2F	4.50242e+09	0,0390255683433908	0,536	0,501	1
MTX2	4.51846e+09	0,0354835920578798	0,559	0,53	1
RRP36	4.55328e+09	0,041855686883791	0,338	0,309	1
BCAS4	4.56596e+07	0,0414695604407147	0,476	0,441	1
OXA1L	4.62825e+09	0,0420977786545152	0,36	0,328	1
CMBL	4.69699e+09	0,0445033060871729	0,305	0,276	1
DOP1A	4.74098e+09	0,0475487676709687	0,344	0,312	1
PRPF38B	4.85257e+09	0,0365788174394488	0,459	0,427	1
PHB2	4.85417e+09	0,0381698324810433	0,708	0,679	1
CHMP2B	4.85725e+08	0,0376291969974321	0,426	0,392	1
RABEP1	4.8654e+09	0,0383874344167396	0,485	0,451	1
SLC6A16	4.91887e+09	-0,0727214815562937	0,401	0,421	1
NKAP	4.945e+09	0,0441168220681891	0,502	0,469	1
CTSB	4.96454e+09	0,0427036349523329	0,41	0,377	1
SPTLC2	5.01687e+09	0,0438617542140623	0,332	0,305	1
C19orf48	5.02958e+09	0,0442884548705038	0,358	0,331	1
CCDC59	5.10404e+09	0,04043431493714	0,445	0,419	1
ATM	5.13083e+09	0,0389020068562849	0,478	0,439	1
GDAP1	5.16538e+09	-0,0791064380958156	0,225	0,261	1
KLHL8	5.16873e+09	0,0472142608801607	0,284	0,249	1
SEC22B	5.19595e+09	0,0384730469749128	0,403	0,369	1
CSRNP3	5.20353e+09	0,0464427255167252	0,698	0,662	1
PRR13	5.22695e+09	0,040261586904482	0,419	0,387	1
BTF3L4	5.3034e+09	0,0317028377524049	0,768	0,728	1
CDC14B	5.33462e+09	0,0393306506727664	0,543	0,503	1
KHDRBS1	5.33868e+09	0,0330368335595455	0,969	0,968	1
SRSF9	5.34324e+09	0,0330801775381837	0,469	0,436	1
CBFB	5.36197e+09	0,038545805737301	0,537	0,505	1
PRDX5	5.38644e+09	0,0320879604725917	0,851	0,836	1
SOX5	5.46139e+09	-0,095456526839842	0,925	0,938	1
PLCH1	5.46922e+09	-0,0850838368743663	0,798	0,805	1
SLC22A17	5.50691e+09	0,0525399218845379	0,251	0,212	1
DPP6	5.51338e+09	-0,101851774786713	0,164	0,209	1
SPOP	5.55533e+09	0,0371668318055062	0,473	0,438	1
SPAG16	5.61652e+09	-0,0779091868020103	0,849	0,86	1
LARS1	5.62263e+09	0,038837203553858	0,688	0,662	1
SNRPA	5.69968e+09	0,0436194989784912	0,476	0,44	1
IRF2BP2	5.75532e+09	0,0480993378149404	0,268	0,232	1
NSD1	5.75989e+09	0,0393839552548396	0,736	0,714	1
ACSS3	5.86614e+09	0,0473673746851467	0,459	0,436	1
PXK	5.88197e+08	0,0507507786788282	0,26	0,225	1
DPM3	5.88796e+09	0,0327455820889475	0,696	0,672	1
APMAP	5.9163e+09	0,037368550965977	0,528	0,487	1
IL3RA	5.95263e+09	0,0410615623174597	0,423	0,397	1
MRPS7	5.9936e+09	0,0387977984159685	0,455	0,419	1
FSTL1	6.02058e+08	0,0283458926649207	0,778	0,772	1
MRPS6	6.04216e+08	0,0336423870844016	0,737	0,7	1
ZNF704	6.09411e+09	-0,0807832406611186	0,431	0,449	1
TEAD1	6.13315e+09	-0,0850483016767738	0,919	0,931	1
C12orf76	6.13558e+09	0,0394832555769072	0,411	0,38	1
MLH3	6.25863e+09	0,0419155544821129	0,33	0,297	1
ATP6V0E1	6.30745e+09	0,0364426433499658	0,632	0,605	1
SAR1B	6.30895e+09	0,0431056408798843	0,306	0,274	1
PSMD14	6.35182e+09	0,0365425097573813	0,691	0,664	1
OBSL1	6.38992e+09	0,0396507262738517	0,391	0,36	1
PSMB3	6.391e+09	0,0318854549954317	0,673	0,646	1
RAB10	6.39736e+09	0,0363869738535429	0,766	0,744	1
EDEM3	6.49573e+09	0,040675165952322	0,378	0,343	1
LAMP1	6.53415e+09	0,0362176832463399	0,421	0,393	1
PKD2	6.57576e+09	0,0410731157788091	0,617	0,583	1
TUBB4B	6.59856e+09	0,0721402746667503	0,639	0,602	1
MAD2L1	6.65803e+09	0,0551772023247257	0,375	0,331	1
LAPTM4B	6.67348e+09	0,0289719530363228	0,84	0,812	1
CMC2	6.69552e+09	0,0398327216924117	0,418	0,395	1
SYNCRIP	6.71922e+09	0,0378429865415808	0,773	0,747	1
AKAP6	6.73918e+09	0,0550488072931192	0,651	0,6	1
TSTD1	6.76358e+09	0,0405642335807371	0,521	0,489	1
NDUFS4	6.82388e+09	0,0374827392349699	0,8	0,758	1
LYPLAL1	6.90498e+09	0,039233101497121	0,501	0,464	1
SPAG9	6.92811e+09	0,0277991706031107	0,946	0,956	1
PMPCB	6.96023e+09	0,0377148641163276	0,564	0,535	1
KLHDC8B	6.96515e+09	0,0352698278275696	0,575	0,55	1
SIK2	6.9986e+09	0,0469466077814092	0,444	0,422	1
CLTC	7.1132e+09	0,0389560215093501	0,409	0,38	1
FKBP5	7.15438e+09	0,0716774695531552	0,201	0,157	1
TMEM147	7.15757e+09	0,0394069640885415	0,398	0,361	1
PSMB5	7.19748e+09	0,0292832230240456	0,833	0,812	1
CCDC113	7.35598e+09	0,0505745439352641	0,311	0,281	1
ENSG00000251363	7.37115e+09	-0,112323457540285	0,627	0,642	1
SYPL1	7.38138e+09	0,036699425809134	0,667	0,628	1
DNAH14	7.46337e+09	-0,0876623119454185	0,678	0,685	1
PSMD6	7.4882e+09	0,0382893442206673	0,4	0,372	1
PLEKHA1	7.52005e+09	0,0517240666014365	0,244	0,218	1
PSAT1	7.62417e+09	0,0454006832160995	0,404	0,372	1
SLC25A13	7.68433e+09	0,0406242813232338	0,654	0,616	1
SMARCA4	7.7059e+09	0,0321883360560775	0,734	0,709	1
STX18-AS1	7.77035e+09	-0,0679136179620791	0,365	0,393	1
RIMKLA	7.83153e+09	-0,119077145264303	0,114	0,184	1
ENSG00000268364	7.84601e+09	0,0709544542906674	0,196	0,158	1
MRPS15	7.85297e+09	0,0382618901243533	0,444	0,418	1
ARFGAP3	7.9045e+09	0,0335659384945006	0,463	0,43	1
SNHG5	7.92694e+09	0,0377187616645323	0,796	0,779	1
KCNT2	7.97335e+09	0,0455004523983673	0,783	0,774	1
PLS3	7.98283e+09	0,0415899671905897	0,585	0,559	1
LYRM4	7.98652e+09	0,0397710908713929	0,495	0,462	1
VWA8	7.98766e+09	0,0416497806253636	0,493	0,46	1
POLR2C	8.02045e+09	0,0413866229134955	0,35	0,309	1
CHL1	8.02669e+09	-0,0708024095764684	0,458	0,485	1
NMT1	8.04159e+09	0,038037767569099	0,387	0,351	1
SRSF10	8.2041e+09	0,0301836870881029	0,712	0,687	1
NDFIP2	8.20803e+09	0,0422920246267336	0,305	0,271	1
ZCCHC10	8.27755e+09	0,0381930436279065	0,346	0,31	1
TUFM	8.29359e+09	0,0333929408076481	0,625	0,594	1
BACH1	8.29892e+09	-0,0669729799846641	0,405	0,435	1
SCOC	8.31461e+09	0,0315927789239123	0,71	0,68	1
MRPS12	8.50398e+09	0,0391707796890672	0,322	0,288	1
ERLEC1	8.53474e+09	0,0398012904985544	0,328	0,294	1
CDH6	9.02028e+09	0,141225869038411	0,123	0,07	1
MTRNR2L1	9.03292e+09	0,0323302430081496	0,94	0,93	1
POLR2I	9.03832e+09	0,0360864081761925	0,716	0,683	1
UCHL1	9.13143e+09	-0,0765773854587434	0,357	0,378	1
TRA2B	9.27254e+09	0,0368923554725629	0,693	0,66	1
RFX3-AS1	9.27422e+08	-0,0876884171399801	0,811	0,827	1
SNX10	9.28128e+09	0,0605495403142408	0,22	0,177	1
UBB	9.28844e+09	0,0416106735666435	0,77	0,736	1
ORC6	9.29771e+08	0,0549247463610036	0,266	0,243	1
TIAM2	9.32455e+09	-0,0772761539018721	0,506	0,53	1
ENSG00000264015	9.34235e+09	0,071709712725714	0,211	0,174	1
TMEM223	9.53088e+09	0,0445298797813001	0,287	0,249	1
PAFAH1B1	9.7009e+09	0,0265592170099935	0,925	0,92	1
SBDS	9.80458e+08	0,0325265978158802	0,57	0,537	1
BBS4	9.81863e+08	0,0390591370622666	0,503	0,483	1
PIK3R1	9.83238e+09	-0,0674973211156937	0,341	0,37	1
ECI1	9.87108e+09	0,0346874021127275	0,735	0,71	1
PSMA1	9.97862e+09	0,0274214314589758	0,857	0,849	1
MRPL51	0,000101282286921533	0,035093245295555	0,834	0,817	1
YIF1A	0,000102176447032126	0,0462478532276852	0,263	0,226	1
SFSWAP	0,000103204304353096	0,0348116377535274	0,472	0,438	1
GOSR2	0,000103821681293585	0,03805339497539	0,364	0,328	1
SLC12A2	0,000104204458977478	0,0456218320204658	0,306	0,282	1
DISC1	0,000104268217016115	0,0616154602113586	0,219	0,184	1
CAST	0,00010460153561976	0,0358570840865211	0,633	0,611	1
C15orf61	0,000104649435649736	0,0475974039765349	0,258	0,22	1
NARS2	0,000106205615198219	0,0386392697768546	0,405	0,364	1
ATP5F1C	0,000106258623799372	0,0361346877740518	0,853	0,83	1
BEX4	0,000106393662830672	0,0378283768842114	0,746	0,718	1
USP24	0,000108912226902811	0,0384982131353107	0,598	0,566	1
EIF3J	0,000109081248479861	0,0358404677719091	0,659	0,633	1
CAPRIN1	0,000110216080377485	0,0369471966320665	0,804	0,773	1
PFN2	0,000110628365673484	0,0380222090729814	0,352	0,322	1
PLPBP	0,000112013760130547	0,0418168167328484	0,321	0,289	1
TMEM230	0,00011205937472483	0,0355340328125024	0,606	0,571	1
IPO11	0,000112155661124154	0,0447691614825212	0,291	0,256	1
CRTAP	0,000113498909102024	0,0369514382326023	0,35	0,318	1
CCNH	0,000113507371110458	0,0352805500291149	0,38	0,343	1
RAB3B	0,000113566349929958	0,0422398093293924	0,336	0,312	1
DYNLT1	0,000114024747560602	0,040731711286331	0,739	0,697	1
DBNDD2	0,000116213134803989	0,0542628881686191	0,231	0,192	1
PRRC2B	0,000116607238449273	0,0375971160821769	0,781	0,766	1
TMTC3	0,000116711154749912	0,0342991788268526	0,413	0,379	1
NPDC1	0,000117175085563309	0,044599274560399	0,287	0,25	1
HEATR5A	0,000118474874763615	0,0432131461267395	0,314	0,29	1
ECH1	0,000118479507060657	0,0380874352408652	0,567	0,531	1
GNB4	0,000118508068176374	0,0357439861985349	0,571	0,531	1
SPTAN1	0,000119132148469034	-0,0756229672533519	0,579	0,592	1
DEGS1	0,000120403219090496	0,0392688649866478	0,317	0,283	1
NOTCH2	0,000120735146134199	0,0379013758773572	0,516	0,483	1
UACA	0,000121883049598144	0,0388120040113942	0,352	0,325	1
USP32	0,000122152486698927	0,0400764007801944	0,503	0,475	1
DTYMK	0,000122448286304145	0,0419653112834412	0,495	0,474	1
SELENOF	0,000123614915148658	0,0312518018882348	0,591	0,555	1
KREMEN1	0,000124376090122978	0,0638371307630725	0,208	0,174	1
CSRP2	0,000124553805691255	0,0302506729044865	0,74	0,717	1
TNRC6C	0,000125929886203375	-0,0692553118124291	0,421	0,444	1
ATP6V0C	0,000126096526605073	0,0341605994083052	0,624	0,585	1
SOX21-AS1	0,000126133632462741	-0,0701221453044214	0,421	0,448	1
L3MBTL3	0,000126997751004151	-0,0757633095733888	0,231	0,269	1
KCTD20	0,000127024774164599	0,037040000627463	0,415	0,378	1
XRCC6	0,000127359958461394	0,0339360743588408	0,805	0,789	1
TIMM10	0,000129291135358337	0,0492968683652951	0,249	0,211	1
SMIM20	0,000129624210351124	0,0361489005982133	0,448	0,409	1
SPATA7	0,000129776732293483	-0,0713610434802273	0,514	0,549	1
METTL2B	0,000130576312550971	0,0379371992320054	0,345	0,314	1
TFPI2	0,000130982074848947	0,182142337210443	0,117	0,031	1
IFNAR1	0,000131249384713225	0,035473340168211	0,421	0,387	1
TNFRSF19	0,00013193480588729	0,0667050779604845	0,488	0,45	1
AKIRIN1	0,00013220233099014	0,0358836228180117	0,623	0,586	1
SQSTM1	0,000132647656130422	0,0410397984947082	0,318	0,287	1
IQCE	0,000133307943975724	0,0431138971518535	0,294	0,26	1
EZH2	0,000134052747266802	-0,0795693149594987	0,591	0,611	1
RRP8	0,000135490360889011	0,0520575174750722	0,235	0,198	1
BRD4	0,000135711207695775	0,0286723273578682	0,74	0,704	1
PRMT1	0,000136006779933888	0,0323015227692245	0,858	0,857	1
CEP162	0,000137322014777237	-0,0647782759505158	0,331	0,36	1
CALM1	0,000137330118344632	-0,0756501893622241	0,962	0,97	1
TMEM107	0,000137904685255054	0,0297806634586109	0,526	0,501	1
AAMP	0,000138816347814897	0,0380183148745145	0,329	0,295	1
LINC02241	0,000138926701308164	-0,0769125768813983	0,615	0,626	1
PRRC2C	0,000138958205062296	0,0206606207453923	0,988	0,985	1
ENSG00000248740	0,000141380154771648	-0,0855279234153012	0,253	0,277	1
CCN2	0,000141453593546822	0,0841393359173819	0,501	0,432	1
ARID3B	0,000144538380046817	-0,0696839205317068	0,279	0,312	1
FAF2	0,000144748588006078	0,0347724645768713	0,467	0,433	1
GPR107	0,000145117308739146	0,033478524038938	0,43	0,397	1
PFDN4	0,000146873414731216	0,0375639360337146	0,592	0,559	1
NDUFA11	0,000147671994807885	0,0271915599442647	0,898	0,885	1
GOLGA3	0,000147939836464941	0,0430432189876716	0,297	0,264	1
BRWD3	0,000148358672493491	-0,0701942674973749	0,45	0,467	1
UBE2L6	0,000149472415299454	0,0377790674631631	0,361	0,332	1
EPHA3	0,000149674953004174	0,0675679476469678	0,38	0,342	1
C11orf80	0,000149924309832277	-0,0660121327039609	0,331	0,358	1
PARL	0,000150130248611925	0,0352826950409733	0,468	0,434	1
XPOT	0,000150418673516691	0,0407197585321961	0,308	0,278	1
AKAP7	0,000151613006005332	0,0414915051317926	0,34	0,309	1
PPP1R12A	0,000152253392140296	0,0277456318109488	0,836	0,822	1
LMAN2	0,000152830464605138	0,0315280822017725	0,616	0,582	1
SMIM7	0,000153764181539422	0,0313538658981758	0,537	0,503	1
UBE2D2	0,000154821628021922	0,0309352657432724	0,816	0,81	1
KIRREL1	0,000155015247824481	0,0461863517616985	0,264	0,239	1
COL9A1	0,000155506778593826	0,0526580664172082	0,249	0,21	1
FANCI	0,000155859294358507	0,0529809187709347	0,268	0,238	1
SIVA1	0,000157690142718213	0,034251947262196	0,658	0,628	1
GPI	0,000157861149083216	-0,0757339408932688	0,546	0,571	1
AHCYL1	0,000158749509828753	0,0341175301517107	0,571	0,536	1
SEC63	0,000158870999159495	0,0356979980297694	0,63	0,596	1
ND4L	0,000159089264671206	0,0445510969588618	0,793	0,758	1
CUL4A	0,000159626651380846	0,0327329470268796	0,434	0,404	1
PAK1IP1	0,00015992673903417	0,0549075104935943	0,229	0,189	1
EEF1E1	0,000160918801549142	0,035268069217673	0,41	0,379	1
FAM207A	0,000163428240534945	0,0425337083411549	0,283	0,245	1
UBE2G2	0,000164540150886747	0,0358357255067911	0,531	0,497	1
MLLT1	0,000164789799484895	0,0367605449589451	0,447	0,428	1
MTAP	0,000165808881364275	0,0464411570202514	0,624	0,582	1
CLCN3	0,00016623669282772	0,0332185375073228	0,658	0,636	1
BBIP1	0,000167380972285313	0,0365425530645535	0,352	0,319	1
FH	0,00016758236214261	0,0355665712628508	0,36	0,331	1
CMTM3	0,000168308086217078	0,0387425095670348	0,31	0,278	1
MRPL57	0,000169546214065479	0,0373648541342295	0,779	0,753	1
GID8	0,000169989570081625	0,0372822349485274	0,371	0,342	1
GSTP1	0,000171903197387168	0,0280539669370046	0,992	0,992	1
MBNL1	0,000172608093861885	0,0330223586697056	0,549	0,538	1
FAM216A	0,000173405164292737	0,0391568101233064	0,315	0,286	1
KPNA1	0,000173472895080591	0,0402423742465031	0,45	0,414	1
ZNF569	0,000179877609080545	0,0455423235429385	0,276	0,244	1
ATP6V1D	0,000180558836633206	-0,0734366360806112	0,512	0,537	1
TRAK1	0,000180841581035189	-0,077565527701835	0,711	0,722	1
ANAPC13	0,000185832143574829	0,0351111522510847	0,418	0,393	1
TRAPPC4	0,000185940788435162	0,0344945967587585	0,51	0,479	1
ENSG00000224363	0,000188329563767506	0,0385610919212807	0,453	0,414	1
FSD1L	0,000191048813290596	-0,0685109581535903	0,53	0,552	1
NXPH2	0,00019278463737436	0,0544009985143326	0,296	0,276	1
SFT2D1	0,000193906185916901	0,0362424995971481	0,357	0,322	1
HLA-A	0,000196242140275533	0,0369833676204983	0,685	0,662	1
PITPNA	0,000197893728129355	0,0373552088555188	0,369	0,342	1
GADD45A	0,000198006917001472	0,0759199048307292	0,184	0,14	1
THOC2	0,000198719842241211	0,0328886049138639	0,754	0,731	1
UBALD2	0,00019999487309476	0,0494894095692341	0,264	0,235	1
AGGF1	0,000202563767776952	0,0328716536934874	0,42	0,394	1
NSMCE1	0,000202609705072516	0,0376369572009625	0,349	0,32	1
EIF3G	0,000202974874403661	0,04035394590609	0,684	0,65	1
MOCS2	0,000203137775254704	0,0364510157968247	0,337	0,311	1
H2AX	0,000203735896605036	0,055683607355468	0,333	0,31	1
SRGAP3	0,00020402242976299	-0,0744633298621524	0,684	0,697	1
MGST2	0,000204374891549988	0,0570874290829039	0,218	0,178	1
ARSJ	0,000205700846927392	0,0549881430564835	0,253	0,22	1
CEP290	0,000206053106267936	0,0384564557668301	0,675	0,639	1
MRPS33	0,000206219302240222	0,0342169009180774	0,531	0,493	1
EDF1	0,000206550090614478	0,0253913358128994	0,917	0,907	1
FAAP20	0,000208584842602495	0,0346503166037575	0,589	0,555	1
THSD7A	0,000210095082081919	-0,0626198951593397	0,322	0,357	1
ITPA	0,000212663504562869	0,0383943722386605	0,311	0,283	1
PDHB	0,000213264855403609	0,0330978015563738	0,418	0,395	1
ZCCHC7	0,000213565664071364	0,0395731182586994	0,647	0,614	1
PPAT	0,000214799448091755	0,0337896305508689	0,504	0,461	1
ITM2C	0,000215207900765959	0,0300665568321863	0,745	0,721	1
ACTR2	0,000215695349189778	0,029814981767184	0,756	0,736	1
PRDX4	0,000216014156285945	0,0271896674225069	0,756	0,74	1
KIF9	0,000216289755041312	0,0451133854016096	0,434	0,399	1
EIF2S3	0,000217527837592654	0,0289263586795616	0,799	0,781	1
EXPH5	0,000219023855064135	0,0594176654113228	0,213	0,173	1
FYTTD1	0,000219553876174473	0,0334862856114448	0,448	0,414	1
TMEM39A	0,000220294990349907	0,0419189356309863	0,284	0,25	1
ASIC2	0,000221557847378248	-0,144760218624525	0,077	0,152	1
MCC	0,000222619373188033	-0,0712537999757106	0,398	0,429	1
DDX3X	0,000224202006282379	0,0369899508718856	0,705	0,678	1
SAE1	0,00022474444847657	0,0342121506013051	0,525	0,513	1
CNIH3	0,000225259396185422	0,0398045219550015	0,345	0,311	1
ALDH9A1	0,000225376433478031	0,0361667264147266	0,383	0,352	1
TTLL7	0,000228019768506465	-0,0706490955915466	0,256	0,288	1
VGLL4	0,000228044324674385	-0,0721007973622894	0,715	0,728	1
FAM27C	0,000228093422370168	0,0379090162245925	0,412	0,388	1
PTPN14	0,000230036768092431	0,0413826838108844	0,332	0,302	1
CFDP1	0,000233140328851618	0,0318541963038799	0,899	0,89	1
DUT	0,000233464781828145	0,0423524960408315	0,553	0,523	1
NRXN3	0,000233980382349029	-0,0974628130863724	0,198	0,231	1
TSPAN3	0,000237915745439134	0,0271709942518377	0,739	0,709	1
CDC34	0,00023815822608779	0,0349394917394212	0,479	0,452	1
SHMT2	0,000239611514028549	0,0495613222954787	0,242	0,204	1
CCDC200	0,000241536000082045	0,0430811448069514	0,318	0,288	1
RMST	0,000241764789792949	-0,0694337220968704	0,989	0,992	1
ANLN	0,000243383257636204	0,0544265246152191	0,222	0,197	1
ZMAT4	0,000243398854249171	0,0873273990897567	0,488	0,442	1
RAB7A	0,00024633920522521	0,033020821878893	0,674	0,646	1
NOG	0,000248216716792109	0,0470686920845915	0,273	0,255	1
MALSU1	0,000250173162920375	0,0333938757621869	0,42	0,392	1
CALCOCO2	0,000250371631626344	0,0363328241675975	0,462	0,435	1
RBMX	0,000250584567176707	-0,0757740970173373	0,926	0,936	1
EIF4EBP1	0,000250640386695138	0,0457170391540382	0,272	0,245	1
CLASP1	0,000250730657636312	-0,0746915297418991	0,773	0,788	1
KRTCAP2	0,000251137297290377	0,0266303448671945	0,75	0,722	1
C8orf33	0,000251144344936328	0,0325752932376279	0,465	0,432	1
BBS7	0,000251253877674445	0,0329142945279095	0,404	0,372	1
IMP4	0,000251893378241025	0,0525653461590897	0,227	0,191	1
ERC1	0,000252328022300629	-0,079974418340508	0,719	0,733	1
NDUFA10	0,000253150014484859	0,0328494810746029	0,571	0,538	1
FMN2	0,000255532182404732	-0,0670961488733159	0,378	0,409	1
SNHG1	0,00025629305748328	0,0338266482286491	0,419	0,391	1
PIGL	0,000256452644189062	0,037954927525107	0,349	0,316	1
SPRY4-AS1	0,000256857303548841	0,132376468576005	0,136	0,057	1
LSM3	0,00025705451258332	0,0391916312350284	0,624	0,59	1
HAX1	0,000257315870378764	0,0355318782299057	0,423	0,389	1
DTNBP1	0,000257502068209333	0,0387575019924886	0,352	0,329	1
RNF141	0,000264125625955546	0,0423933398832783	0,27	0,238	1
ANAPC1	0,000265193378684798	0,0352391217692468	0,475	0,445	1
CCDC30	0,000266512974876965	-0,074769365753021	0,439	0,466	1
SHISA5	0,000271730332067716	0,033449706709321	0,442	0,411	1
DNPH1	0,000273816505743727	0,0328267153337374	0,685	0,655	1
KLHDC10	0,000275289506883999	0,0356843461823473	0,621	0,579	1
SNRNP27	0,000280650234322127	0,0335672833520346	0,367	0,339	1
LOC101929709	0,000283050827483549	-0,0667288655214717	0,499	0,521	1
VBP1	0,0002855301300426	0,0335087058743504	0,594	0,564	1
ACAP2	0,000285654039272087	0,0314881515215897	0,684	0,658	1
NOL11	0,000287406754754305	0,038605407688969	0,294	0,266	1
PTPN11	0,000288690396297934	0,0321367763832804	0,501	0,469	1
SGCB	0,000289015813465986	0,0318660426302128	0,479	0,44	1
ZNF880	0,000290348845774555	0,0360681693580384	0,317	0,28	1
DNAJC8	0,000291153218710664	0,0291037088777717	0,764	0,745	1
PROS1	0,000292694286950584	0,0366463869539946	0,394	0,363	1
UFD1	0,000297230674804696	0,0381963261898159	0,303	0,275	1
AAGAB	0,000298103323606434	0,0355705018032876	0,44	0,414	1
SF3A3	0,000298357413048799	0,0319727335842087	0,466	0,443	1
UFL1	0,000298686683960088	0,0284047705240964	0,652	0,626	1
TMEM181	0,000301229985440314	0,0394163562228165	0,294	0,267	1
TARDBP	0,000301901465137987	0,033322819493985	0,491	0,46	1
NUP153	0,000302849496020201	0,0376143229633298	0,548	0,514	1
BZW2	0,00030660038201725	0,0348392120508086	0,403	0,37	1
NUCKS1	0,000307411431392481	0,0289664718775744	0,993	0,992	1
AGPAT4	0,000310122968075836	0,0364579616038672	0,637	0,611	1
PPM1G	0,000311627780921826	0,0331166895232107	0,76	0,718	1
SCARB2	0,000312178261332751	0,0346382271079129	0,381	0,351	1
MED10	0,000313288873710079	0,034568723688758	0,36	0,33	1
STN1	0,00031399676744513	0,0375727279186632	0,298	0,262	1
SAMD5	0,000314629506963639	-0,0676585585760204	0,33	0,364	1
WDR12	0,000322123569849755	0,0365558994364312	0,319	0,288	1
SPON1	0,000322915999839238	-0,0804894558633804	0,573	0,613	1
EIF4E	0,000324226509234445	0,0337206056210881	0,427	0,397	1
IGF2BP1	0,000324797573941279	0,0347999160514785	0,745	0,726	1
NUP98	0,00032526619958571	0,0370045778234754	0,519	0,493	1
STAT3	0,000325307279992476	0,0309222707061418	0,488	0,463	1
CSNK1G1	0,000326526407567982	0,0339820806021551	0,601	0,556	1
PSMD2	0,000326981994868537	0,0312131735200285	0,565	0,539	1
PNRC2	0,000327545616205712	-0,0727993512249256	0,657	0,671	1
PCNP	0,000327547273602768	0,0257396129314416	0,742	0,718	1
BSCL2	0,000328052215513475	0,0331434261431058	0,537	0,51	1
SUMO3	0,00032939207202313	0,0344195738844147	0,447	0,419	1
PARVA	0,000329441571090263	0,0362039966163641	0,479	0,442	1
NHSL2	0,000331165463559783	0,053254355758411	0,232	0,194	1
TFG	0,000331240436663059	0,0311346511963871	0,592	0,56	1
SAR1A	0,000331759371334173	0,0337162004638315	0,525	0,498	1
FAM117B	0,000333235757764344	-0,0632164919226356	0,446	0,468	1
SEM1	0,000335163913727177	0,0279133580177557	0,973	0,969	1
GAPVD1	0,000335730128559459	0,0346774374368678	0,403	0,367	1
TFPI	0,000336996322699727	0,170731794364811	0,123	0,025	1
ATP11C	0,00033842336779246	-0,0660903623190363	0,287	0,318	1
DAP	0,000342448422945832	-0,0636639492524358	0,383	0,403	1
STK39	0,000342900264618228	-0,107349981539288	0,651	0,696	1
COPB1	0,000344374738922572	0,0265276981342988	0,67	0,64	1
LZIC	0,000346069967426314	0,0322939309569268	0,464	0,43	1
MAN2A1	0,000347694546353074	-0,0841393054076749	0,711	0,721	1
IFT88	0,000349634508811918	0,033638422513369	0,605	0,577	1
PTPN13	0,000349713357199258	0,0490720662064688	0,745	0,71	1
ERP29	0,00035246053324895	0,0231527533124536	0,756	0,726	1
INO80C	0,000353872728225989	0,0531067140247229	0,217	0,177	1
CNKSR2	0,000354612068867845	0,0438977795022201	0,289	0,265	1
LYPLA1	0,000363767837572944	0,0331335973888436	0,521	0,494	1
CCN1	0,0003653645448817	0,0512817249029457	0,407	0,367	1
PHF21B	0,000368942567250705	-0,0663254394877005	0,474	0,492	1
SESTD1	0,000373371782111848	-0,0684088226164687	0,646	0,663	1
UBE3C	0,000376711343040289	0,033975893651108	0,577	0,545	1
NR6A1	0,000378603736511688	-0,0702186865317622	0,808	0,812	1
TM9SF4	0,000378984333002806	0,032346180041435	0,395	0,368	1
CHEK1	0,000379038352564552	0,0437616787566195	0,411	0,384	1
GUCY1A2	0,000380771809270555	-0,121554583577001	0,498	0,503	1
PPIH	0,000381796648471973	0,0412083369379388	0,266	0,24	1
PDCD2	0,00038287107747417	0,0329255626306986	0,439	0,407	1
EXD3	0,000383362522229465	0,0379034996225575	0,301	0,265	1
LHFPL6	0,000387901219943238	-0,0623208891022976	0,401	0,418	1
DLEU1	0,000388456299920963	-0,0798314113988328	0,179	0,213	1
KRR1	0,00038905966428308	0,035408997547182	0,31	0,282	1
AZIN1	0,000389454666246166	0,0318406094231782	0,578	0,539	1
RNF165	0,000390942390789888	-0,0730366043968793	0,209	0,25	1
CENPW	0,000391843318182535	0,0479163701440162	0,312	0,295	1
DCTN3	0,000392354508226435	0,0327260631894237	0,714	0,669	1
BUB3	0,000392840934351256	0,035274674007263	0,483	0,457	1
POLR3K	0,000396564504184134	0,0522274997332473	0,224	0,184	1
STYX	0,000397692318530691	0,0366645962758073	0,334	0,3	1
CUL3	0,000398076611731617	0,0367487102929172	0,805	0,782	1
SNAPC5	0,000399245578959229	0,0389432456267722	0,28	0,25	1
UBE2V2	0,000400274192782039	0,0313834671192406	0,711	0,68	1
ZNF292	0,000400989115853326	-0,0770605955681263	0,917	0,924	1
GTF2A2	0,000401372283332341	0,0332146923748998	0,366	0,336	1
MND1	0,000402738643090646	0,0507063147237573	0,351	0,341	1
TIMM17A	0,000402942796304768	0,0351243445558236	0,334	0,3	1
ACTR3	0,000403450239266435	0,0324351442010078	0,632	0,596	1
PMM2	0,000405747669298707	0,0413707979920812	0,263	0,23	1
C17orf75	0,000406646356329883	0,0335462605588579	0,364	0,341	1
SCAF11	0,000407011724959784	0,0210490674605979	0,859	0,847	1
NEMF	0,000408651222336143	0,0293682091996965	0,616	0,587	1
CMC1	0,000409964479049541	0,0323536567983265	0,422	0,396	1
PSMD13	0,000411122592118239	0,0287482718819794	0,519	0,488	1
FER	0,000412443493778192	-0,0705706548581957	0,7	0,705	1
TAPBP	0,000413141816113351	0,0334016026765092	0,327	0,3	1
TOX4	0,000413867517642196	0,032454070908676	0,548	0,519	1
NCOA4	0,00041506912455702	0,0395565688126268	0,275	0,246	1
CNN2	0,000419573678662296	0,0277546344767479	0,573	0,547	1
ATE1	0,00042317772777128	0,0225385812531609	0,828	0,811	1
WSB1	0,000423746239320402	-0,0829715181275428	0,963	0,968	1
MAPK1	0,000423793052509032	0,0305071447140313	0,62	0,59	1
ENSG00000259048	0,000425942898855449	-0,101811051605259	0,139	0,18	1
RCC1L	0,000428888784983851	0,0351553792954718	0,312	0,284	1
AMPH	0,000432158770431002	-0,0706586454366454	0,224	0,264	1
DCAF13	0,000435789639926324	0,0315725392499507	0,43	0,403	1
RPRD1A	0,000436046186292706	0,03066223202643	0,609	0,583	1
[truncated: 7,754 more rows]
