# Supplementary material for: Patterning effects of FGF17 and cAMP on generation of dopaminergic progenitors for cell replacement therapy in Parkinson’s disease
Source: Stem Cells. 2025 Mar 12;43(3):sxaf004. doi: 10.1093/stmcls/sxaf004 (PMC11976395; doi:10.1093/stmcls/sxaf004)
Supplement: sxaf004_suppl_Supplementary_Tables_S1 [file sxaf004_suppl_supplementary_tables_s1.xlsx]

## Sheet: 15min
	baseMean	log2FoldChange	lfcSE	stat	pvalue	padj	sig	condition
LOC100101478	90.7214	-21.2783	2.83598	-7.50296	6.23903e-14	1.02495e-09	TRUE	FGF17
PVRIG2P	38.5416	-17.9213	2.55122	-7.0246	2.14685e-12	1.76342e-08	TRUE	FGF17
CDRT4	7.9008	-19.2308	4.23214	-4.54398	5.52024e-06	0.0302288	TRUE	not significant
HIST2H4A	20.343	18.0283	4.43494	4.06506	4.80201e-05	0.197218	FALSE	not significant
SNORA11D	13.179	6.46744	1.75701	3.68093	0.000232381	0.763513	FALSE	not significant
A1BG	168.094	-0.0598915	0.220323	-0.271834	0.785749	0.999962	FALSE	not significant
A1BG-AS1	96.1936	0.236466	0.186939	1.26494	0.205894	0.999962	FALSE	not significant
A2M	252.217	-0.381429	0.375418	-1.01601	0.309624	0.999962	FALSE	not significant
A4GALT	28.1017	0.404806	0.299178	1.35306	0.176036	0.999962	FALSE	not significant
AAAS	2945.82	-0.0712091	0.0450659	-1.58011	0.114082	0.999962	FALSE	not significant
AACS	1527.53	-0.0634648	0.0541045	-1.173	0.240794	0.999962	FALSE	not significant
AADAT	770.401	0.0295039	0.0937414	0.314738	0.752961	0.999962	FALSE	not significant
AAED1	247.029	0.031943	0.157372	0.202978	0.839152	0.999962	FALSE	not significant
AAGAB	3585.53	0.0130457	0.0517443	0.252119	0.800949	0.999962	FALSE	not significant
AAK1	1841.44	0.178779	0.134661	1.32762	0.184302	0.999962	FALSE	not significant
AAMDC	311.123	0.114418	0.111055	1.03029	0.302874	0.999962	FALSE	not significant
AAMP	4133.37	-0.0151376	0.0471368	-0.321141	0.748103	0.999962	FALSE	not significant
AAR2	2060.96	-0.0377331	0.0722369	-0.522352	0.601425	0.999962	FALSE	not significant
AARD	16.9961	-0.00769178	0.40438	-0.0190212	0.984824	0.999962	FALSE	not significant
AARS	4703	-0.0246938	0.0422043	-0.585101	0.55848	0.999962	FALSE	not significant
AARS2	1610.32	0.0309541	0.0569551	0.543483	0.586797	0.999962	FALSE	not significant
AARSD1	894.312	0.0518732	0.125478	0.413406	0.679309	0.999962	FALSE	not significant
AASDH	776.548	0.0318633	0.185564	0.17171	0.863665	0.999962	FALSE	not significant
AASDHPPT	4531.75	0.0825962	0.0865033	0.954832	0.339662	0.999962	FALSE	not significant
AASS	7727.97	-0.042793	0.0696889	-0.614058	0.539177	0.999962	FALSE	not significant
AATF	2841.15	-0.0134553	0.104751	-0.12845	0.897793	0.999962	FALSE	not significant
AATK	646.215	-0.0901758	0.187803	-0.480162	0.631112	0.999962	FALSE	not significant
ABALON	10.2905	-0.310693	1.05631	-0.29413	0.768659	0.999962	FALSE	not significant
ABAT	1051.95	-0.0179056	0.10184	-0.17582	0.860435	0.999962	FALSE	not significant
ABCA1	2768.43	0.142649	0.132619	1.07563	0.282091	0.999962	FALSE	not significant
ABCA10	30.6103	0.0798906	0.324756	0.246002	0.805681	0.999962	FALSE	not significant
ABCA11P	448.247	0.0917617	0.103181	0.889328	0.373827	0.999962	FALSE	not significant
ABCA12	10.822	0.321412	0.745155	0.431336	0.666224	0.999962	FALSE	not significant
ABCA13	46.8846	-0.175252	0.314751	-0.556797	0.577666	0.999962	FALSE	not significant
ABCA2	3219.76	-0.0464166	0.135019	-0.343778	0.731013	0.999962	FALSE	not significant
ABCA3	2423.16	0.0062635	0.103941	0.0602601	0.951948	0.999962	FALSE	not significant
ABCA4	18.9446	-1.48281	1.47378	-1.00613	0.314354	0.999962	FALSE	not significant
ABCA5	1116.68	-0.0802721	0.296549	-0.270687	0.786632	0.999962	FALSE	not significant
ABCA7	683.942	-0.178572	0.193646	-0.922156	0.356447	0.999962	FALSE	not significant
ABCA8	41.8265	0.133972	0.33155	0.404078	0.686155	0.999962	FALSE	not significant
ABCB1	248.428	-0.198722	0.322694	-0.615823	0.538012	0.999962	FALSE	not significant
ABCB10	1338.84	0.0553591	0.0796916	0.694667	0.487264	0.999962	FALSE	not significant
ABCB4	57.7761	0.0521286	0.32544	0.160179	0.87274	0.999962	FALSE	not significant
ABCB6	932.353	-0.0467228	0.106967	-0.436796	0.66226	0.999962	FALSE	not significant
ABCB7	1120.07	-0.0442906	0.078817	-0.561942	0.574156	0.999962	FALSE	not significant
ABCB8	764.98	-0.0322703	0.0764978	-0.421846	0.673137	0.999962	FALSE	not significant
ABCB9	232.696	-0.00862724	0.10265	-0.0840455	0.93302	0.999962	FALSE	not significant
ABCC1	2741.77	0.00308271	0.126251	0.0244174	0.98052	0.999962	FALSE	not significant
ABCC10	1039.85	-0.0664747	0.0684245	-0.971504	0.331298	0.999962	FALSE	not significant
ABCC11	4.04249	-1.10744	0.897311	-1.23418	0.217137	0.999962	FALSE	not significant
ABCC2	47.575	-0.220485	0.221769	-0.994212	0.320119	0.999962	FALSE	not significant
ABCC4	807.558	0.000482383	0.119226	0.00404594	0.996772	0.999962	FALSE	not significant
ABCC5	2601.07	-0.0755011	0.107485	-0.702432	0.48241	0.999962	FALSE	not significant
ABCC6	155.111	-0.0872154	0.202875	-0.429898	0.66727	0.999962	FALSE	not significant
ABCC6P1	49.8902	0.140004	0.337444	0.414894	0.678219	0.999962	FALSE	not significant
ABCC6P2	27.3129	-0.480558	0.346776	-1.38579	0.165811	0.999962	FALSE	not significant
ABCC8	88.5189	-0.270111	0.332791	-0.811653	0.416991	0.999962	FALSE	not significant
ABCC9	121.611	0.0414708	0.247109	0.167824	0.866722	0.999962	FALSE	not significant
ABCD1	553.447	-0.0340609	0.142083	-0.239726	0.810543	0.999962	FALSE	not significant
ABCD2	155.327	0.16292	0.264396	0.616197	0.537764	0.999962	FALSE	not significant
ABCD3	1748.15	0.104791	0.0919957	1.13909	0.254667	0.999962	FALSE	not significant
ABCD4	1943.64	-0.0351268	0.1171	-0.299973	0.764198	0.999962	FALSE	not significant
ABCE1	5792.58	0.0353924	0.141729	0.249719	0.802804	0.999962	FALSE	not significant
ABCF1	6801.25	-0.0100128	0.0835396	-0.119857	0.904597	0.999962	FALSE	not significant
ABCF2	3604.03	-0.0181749	0.0957512	-0.189814	0.849455	0.999962	FALSE	not significant
ABCF3	1420.25	-0.0313455	0.0719083	-0.435909	0.662903	0.999962	FALSE	not significant
ABCG1	280.586	-0.227694	0.147025	-1.54867	0.12146	0.999962	FALSE	not significant
ABCG2	380.056	0.459006	0.664126	0.691144	0.489475	0.999962	FALSE	not significant
ABCG4	34.9312	0.0592698	0.323962	0.182953	0.854835	0.999962	FALSE	not significant
ABHD10	1348.9	0.0768115	0.0516818	1.48624	0.137216	0.999962	FALSE	not significant
ABHD11	262.034	0.0120025	0.126936	0.0945554	0.924668	0.999962	FALSE	not significant
ABHD12	2321.35	0.0415618	0.10147	0.409598	0.682101	0.999962	FALSE	not significant
ABHD12B	6.58172	-1.58522	1.27874	-1.23967	0.215096	0.999962	FALSE	not significant
ABHD13	1561.96	0.07557	0.0823486	0.917684	0.358785	0.999962	FALSE	not significant
ABHD14A	572.362	0.0439863	0.0849902	0.517546	0.604775	0.999962	FALSE	not significant
ABHD14A-ACY1	111.869	-0.19915	2.49529	-0.0798106	0.936388	0.999962	FALSE	not significant
ABHD14B	119.906	-0.175039	0.262431	-0.666989	0.504779	0.999962	FALSE	not significant
ABHD15	283.257	0.109054	0.153801	0.70906	0.478287	0.999962	FALSE	not significant
ABHD16A	2074.11	-0.00332554	0.0524716	-0.0633778	0.949466	0.999962	FALSE	not significant
ABHD17A	2207.6	0.0436918	0.0577606	0.75643	0.449392	0.999962	FALSE	not significant
ABHD17B	2115.81	-0.00514241	0.0788998	-0.0651765	0.948033	0.999962	FALSE	not significant
ABHD17C	1388.45	-0.0402692	0.0909247	-0.442885	0.657849	0.999962	FALSE	not significant
ABHD2	3403.1	0.0209599	0.076639	0.273489	0.784477	0.999962	FALSE	not significant
ABHD3	628.157	0.153105	0.129035	1.18654	0.23541	0.999962	FALSE	not significant
ABHD4	1666.82	-0.00731256	0.095303	-0.0767296	0.938839	0.999962	FALSE	not significant
ABHD5	576.983	0.0236546	0.119755	0.197525	0.843416	0.999962	FALSE	not significant
ABHD6	451.814	0.00979139	0.0985998	0.0993043	0.920897	0.999962	FALSE	not significant
ABHD8	651.359	-0.032974	0.141383	-0.233225	0.815586	0.999962	FALSE	not significant
ABI1	1960.46	0.0510228	0.0693817	0.735392	0.462101	0.999962	FALSE	not significant
ABI2	14054.8	0.0305041	0.0745587	0.409128	0.682446	0.999962	FALSE	not significant
ABI3	7.78869	-1.23397	1.08758	-1.1346	0.256541	0.999962	FALSE	not significant
ABL1	8681.62	-0.0313054	0.0530427	-0.590192	0.555062	0.999962	FALSE	not significant
ABL2	2830.48	0.139237	0.121509	1.1459	0.251836	0.999962	FALSE	not significant
ABLIM1	2957.04	-0.0706471	0.144434	-0.489129	0.62475	0.999962	FALSE	not significant
ABLIM2	166.844	0.0457736	0.134592	0.340092	0.733788	0.999962	FALSE	not significant
ABLIM3	7.61171	0.519695	0.725694	0.716135	0.473908	0.999962	FALSE	not significant
ABR	8702.41	-0.0566587	0.067358	-0.841159	0.400259	0.999962	FALSE	not significant
ABRACL	2659.38	0.0413288	0.083172	0.496908	0.619254	0.999962	FALSE	not significant
ABT1	1836.06	-0.013169	0.0778662	-0.169123	0.8657	0.999962	FALSE	not significant
ABTB1	273.516	-0.164443	0.245996	-0.668477	0.503829	0.999962	FALSE	not significant
ABTB2	770.115	-0.13906	0.252661	-0.55038	0.582059	0.999962	FALSE	not significant
ACAA1	1116.26	-0.0627232	0.0610373	-1.02762	0.304128	0.999962	FALSE	not significant
ACAA2	1972.68	0.012614	0.0525217	0.240167	0.810201	0.999962	FALSE	not significant
ACACA	11935.7	0.04608	0.151022	0.30512	0.760275	0.999962	FALSE	not significant
ACACB	620.153	-0.0116277	0.0832103	-0.139739	0.888867	0.999962	FALSE	not significant
ACAD10	813.82	-0.156854	0.139993	-1.12044	0.262527	0.999962	FALSE	not significant
ACAD11	927.591	-0.0737024	0.141612	-0.520452	0.602749	0.999962	FALSE	not significant
ACAD8	1178.14	-0.00892585	0.0594888	-0.150043	0.880731	0.999962	FALSE	not significant
ACAD9	1651.04	-0.00414621	0.0698756	-0.0593369	0.952684	0.999962	FALSE	not significant
ACADM	2230.43	-0.0012336	0.0709532	-0.017386	0.986129	0.999962	FALSE	not significant
ACADS	264.896	0.0106462	0.207093	0.0514078	0.959001	0.999962	FALSE	not significant
ACADSB	1393	-0.00530019	0.0599063	-0.0884747	0.929499	0.999962	FALSE	not significant
ACADVL	7387.24	-0.0793976	0.12907	-0.61515	0.538456	0.999962	FALSE	not significant
ACAN	833.323	0.0786101	0.138689	0.56681	0.570843	0.999962	FALSE	not significant
ACAP1	13.6184	-0.049458	0.446311	-0.110815	0.911763	0.999962	FALSE	not significant
ACAP2	2493.52	0.0695024	0.0570853	1.21752	0.223407	0.999962	FALSE	not significant
ACAP3	2753.68	-0.165941	0.0809213	-2.05065	0.0403014	0.999962	FALSE	not significant
ACAT1	1244.63	0.0626139	0.0953265	0.656836	0.511286	0.999962	FALSE	not significant
ACAT2	12102.9	0.0540222	0.227867	0.237077	0.812597	0.999962	FALSE	not significant
ACBD3	1902.33	0.0778928	0.11846	0.657546	0.51083	0.999962	FALSE	not significant
ACBD4	111.526	-0.126762	0.27714	-0.457393	0.647389	0.999962	FALSE	not significant
ACBD5	1146.46	0.079188	0.0800939	0.988689	0.322815	0.999962	FALSE	not significant
ACBD6	1186.54	0.0414857	0.0805122	0.515272	0.606363	0.999962	FALSE	not significant
ACBD7	1617.78	-0.0811867	0.146054	-0.555869	0.578301	0.999962	FALSE	not significant
ACCS	42.4511	-0.106621	0.241534	-0.441435	0.658898	0.999962	FALSE	not significant
ACD	990.562	-0.00655385	0.072615	-0.0902548	0.928085	0.999962	FALSE	not significant
ACE	7.14029	0.129827	0.632146	0.205374	0.83728	0.999962	FALSE	not significant
ACE2	12.4722	0.420168	0.467733	0.898308	0.369022	0.999962	FALSE	not significant
ACER2	260.542	0.0798903	0.126768	0.630208	0.528558	0.999962	FALSE	not significant
ACER3	1556.65	0.112012	0.10382	1.07891	0.280628	0.999962	FALSE	not significant
ACHE	481.671	-0.0834653	0.172153	-0.484833	0.627795	0.999962	FALSE	not significant
ACIN1	13455.8	-0.0891431	0.0486462	-1.83248	0.0668802	0.999962	FALSE	not significant
ACKR1	77.3148	-0.499699	0.191377	-2.61108	0.00902579	0.999962	FALSE	not significant
ACKR2	9.61792	0.758649	0.717562	1.05726	0.290394	0.999962	FALSE	not significant
ACKR3	260.344	0.145121	0.237977	0.609814	0.541985	0.999962	FALSE	not significant
ACLY	20850.1	0.0374449	0.14814	0.252766	0.800449	0.999962	FALSE	not significant
ACO1	2984.41	0.049259	0.0548633	0.897849	0.369266	0.999962	FALSE	not significant
ACO2	3704.95	0.00549189	0.0685298	0.0801388	0.936127	0.999962	FALSE	not significant
ACOT1	75.3227	-0.0207896	0.269015	-0.0772806	0.9384	0.999962	FALSE	not significant
ACOT11	31.554	-0.17776	0.318556	-0.558017	0.576833	0.999962	FALSE	not significant
ACOT13	984.615	0.0271969	0.0709164	0.383507	0.701344	0.999962	FALSE	not significant
ACOT2	376.371	0.0684083	0.16963	0.403279	0.686743	0.999962	FALSE	not significant
ACOT4	12.3193	0.141379	0.466883	0.302815	0.762031	0.999962	FALSE	not significant
ACOT7	3095.94	-0.0158365	0.15263	-0.103757	0.917362	0.999962	FALSE	not significant
ACOT8	412.94	-0.011938	0.101364	-0.117774	0.906247	0.999962	FALSE	not significant
ACOT9	718.483	0.0735773	0.134208	0.548233	0.583532	0.999962	FALSE	not significant
ACOX1	677.449	0.0575821	0.0762655	0.755022	0.450235	0.999962	FALSE	not significant
ACOX2	18.2201	-0.140078	0.441351	-0.317386	0.750951	0.999962	FALSE	not significant
ACOX3	664.331	0.127236	0.0752697	1.6904	0.0909518	0.999962	FALSE	not significant
ACP1	5005.55	-0.010019	0.0381483	-0.262633	0.792834	0.999962	FALSE	not significant
ACP2	2268.09	0.0515042	0.045586	1.12982	0.25855	0.999962	FALSE	not significant
ACP6	955.796	-0.0259275	0.151087	-0.171606	0.863747	0.999962	FALSE	not significant
ACPP	7.13675	-1.67439	1.09598	-1.52775	0.126574	0.999962	FALSE	not significant
ACR	8.12393	-0.20286	0.634773	-0.319579	0.749288	0.999962	FALSE	not significant
ACRBP	28.4308	-0.462548	0.314844	-1.46913	0.141797	0.999962	FALSE	not significant
ACRC	94.2148	-0.0512442	0.304945	-0.168044	0.866549	0.999962	FALSE	not significant
ACSBG1	9.98444	-0.107199	0.563293	-0.190307	0.849068	0.999962	FALSE	not significant
ACSF2	370.581	0.0846737	0.310629	0.272588	0.78517	0.999962	FALSE	not significant
ACSF3	623.654	-0.0779169	0.0763384	-1.02068	0.307407	0.999962	FALSE	not significant
ACSL1	85.8671	0.192984	0.241238	0.799974	0.423726	0.999962	FALSE	not significant
ACSL3	5115.45	0.0268132	0.113512	0.236215	0.813266	0.999962	FALSE	not significant
ACSL4	2954.77	0.0378568	0.0457297	0.827838	0.407762	0.999962	FALSE	not significant
ACSL5	3.43668	-0.963602	2.29509	-0.419854	0.674592	0.999962	FALSE	not significant
ACSL6	10.0838	-0.010462	0.512291	-0.0204219	0.983707	0.999962	FALSE	not significant
ACSM3	6.9618	0.277983	0.666724	0.416939	0.676723	0.999962	FALSE	not significant
ACSS1	31.6673	-0.0350809	0.329642	-0.106421	0.915248	0.999962	FALSE	not significant
ACSS2	1470.35	0.0938102	0.11703	0.801595	0.422787	0.999962	FALSE	not significant
ACSS3	592.039	0.0661859	0.153766	0.430433	0.666881	0.999962	FALSE	not significant
ACTA1	2403.69	0.270456	0.259032	1.0441	0.296438	0.999962	FALSE	not significant
ACTA2	5023.93	0.386042	0.630668	0.612116	0.540461	0.999962	FALSE	not significant
ACTA2-AS1	7.23244	0.0295213	0.890958	0.0331343	0.973568	0.999962	FALSE	not significant
ACTB	219822	0.0354839	0.130873	0.271133	0.786289	0.999962	FALSE	not significant
ACTC1	2832.79	0.50559	0.568286	0.889675	0.37364	0.999962	FALSE	not significant
ACTG1	178094	0.025133	0.101074	0.24866	0.803623	0.999962	FALSE	not significant
ACTG1P17	8.47068	-0.233659	0.61595	-0.379348	0.704429	0.999962	FALSE	not significant
ACTG1P20	71.6532	-0.0137059	0.207766	-0.0659682	0.947403	0.999962	FALSE	not significant
ACTG2	323.153	0.391542	0.378686	1.03395	0.30116	0.999962	FALSE	not significant
ACTL10	10.4173	-0.799746	0.557846	-1.43363	0.151677	0.999962	FALSE	not significant
ACTL6A	5077.2	-0.0278793	0.0724224	-0.384954	0.700271	0.999962	FALSE	not significant
ACTL6B	14.4596	0.0905702	0.439726	0.20597	0.836815	0.999962	FALSE	not significant
ACTN1	13949.1	0.126572	0.319009	0.396765	0.691541	0.999962	FALSE	not significant
ACTN2	29.6953	-0.0564891	0.43386	-0.130201	0.896407	0.999962	FALSE	not significant
ACTN3	20.6248	-0.396106	0.647313	-0.611923	0.540589	0.999962	FALSE	not significant
ACTN4	14139.8	0.031857	0.163582	0.194746	0.845592	0.999962	FALSE	not significant
ACTR10	1920.22	0.0377959	0.0662822	0.570227	0.568524	0.999962	FALSE	not significant
ACTR1A	8130.8	0.0204798	0.0505973	0.404761	0.685653	0.999962	FALSE	not significant
ACTR1B	2925.3	-0.0496761	0.116103	-0.427862	0.668752	0.999962	FALSE	not significant
ACTR2	15766	0.0220977	0.0520793	0.424308	0.671341	0.999962	FALSE	not significant
ACTR3	10143	0.0612754	0.129547	0.472997	0.636215	0.999962	FALSE	not significant
ACTR3B	1014.56	0.0228869	0.100119	0.228598	0.819182	0.999962	FALSE	not significant
ACTR5	711.246	-0.027455	0.0725032	-0.378673	0.704931	0.999962	FALSE	not significant
ACTR6	1005.29	0.0750061	0.0793831	0.944862	0.34473	0.999962	FALSE	not significant
ACTR8	2114.29	0.0698814	0.104939	0.665922	0.505461	0.999962	FALSE	not significant
ACTRT3	18.648	-0.0768044	0.4099	-0.187374	0.851368	0.999962	FALSE	not significant
ACVR1	1703.34	0.0584945	0.083951	0.69677	0.485947	0.999962	FALSE	not significant
ACVR1B	2459.4	0.0350451	0.101325	0.345869	0.729441	0.999962	FALSE	not significant
ACVR1C	101.512	0.0560867	0.515798	0.108738	0.91341	0.999962	FALSE	not significant
ACVR2A	494.58	-0.0531261	0.1173	-0.452909	0.650614	0.999962	FALSE	not significant
ACVR2B	10531.5	0.052155	0.071299	0.731498	0.464475	0.999962	FALSE	not significant
ACVR2B-AS1	139.751	-0.35972	0.198133	-1.81555	0.0694398	0.999962	FALSE	not significant
ACY1	330.606	0.12164	0.66425	0.183124	0.854701	0.999962	FALSE	not significant
ACYP1	322.117	-0.0804553	0.114132	-0.704933	0.480852	0.999962	FALSE	not significant
ACYP2	164.237	-0.111726	0.136733	-0.81711	0.413866	0.999962	FALSE	not significant
ADA	714.067	0.0726395	0.0878826	0.826552	0.408491	0.999962	FALSE	not significant
ADAL	700.597	0.0642758	0.087269	0.736525	0.461411	0.999962	FALSE	not significant
ADAM10	8165.52	0.00770616	0.0653239	0.117968	0.906093	0.999962	FALSE	not significant
ADAM11	454.253	-0.207089	0.244125	-0.848291	0.396276	0.999962	FALSE	not significant
ADAM12	142.149	-0.0628255	0.258243	-0.243281	0.807788	0.999962	FALSE	not significant
ADAM15	2363.08	0.0460928	0.189699	0.242978	0.808022	0.999962	FALSE	not significant
ADAM17	4064.33	0.024645	0.0502107	0.490832	0.623545	0.999962	FALSE	not significant
ADAM19	1325.91	0.0864533	0.245094	0.352735	0.724287	0.999962	FALSE	not significant
ADAM1A	261.491	0.0665517	0.112761	0.590199	0.555057	0.999962	FALSE	not significant
ADAM20P1	14.1043	0.37511	0.602578	0.622508	0.533608	0.999962	FALSE	not significant
ADAM22	1194.22	0.015287	0.109806	0.139218	0.889278	0.999962	FALSE	not significant
ADAM23	1655.27	-0.00388542	0.0543895	-0.0714369	0.94305	0.999962	FALSE	not significant
ADAM32	15.608	0.367851	0.481475	0.764009	0.444862	0.999962	FALSE	not significant
ADAM33	34.5112	-0.171204	0.403275	-0.424534	0.671177	0.999962	FALSE	not significant
ADAM8	124.946	-0.160541	0.168295	-0.95393	0.340119	0.999962	FALSE	not significant
ADAM9	4525.49	0.115078	0.127365	0.90353	0.366244	0.999962	FALSE	not significant
ADAMTS1	2400.06	0.0948586	0.143266	0.662113	0.507899	0.999962	FALSE	not significant
ADAMTS10	1078.18	-0.227459	0.391875	-0.580436	0.561621	0.999962	FALSE	not significant
ADAMTS12	4036.31	0.0659499	0.0844386	0.78104	0.434779	0.999962	FALSE	not significant
ADAMTS13	434.94	-0.219437	0.208274	-1.0536	0.292067	0.999962	FALSE	not significant
ADAMTS14	75.9251	0.180883	0.345091	0.524159	0.600168	0.999962	FALSE	not significant
ADAMTS15	222.474	0.351218	0.479194	0.732936	0.463598	0.999962	FALSE	not significant
ADAMTS16	826.829	0.0427212	0.236609	0.180556	0.856716	0.999962	FALSE	not significant
ADAMTS17	55.9357	0.133421	0.283854	0.470034	0.63833	0.999962	FALSE	not significant
ADAMTS18	16.2756	0.227501	0.987782	0.230315	0.817847	0.999962	FALSE	not significant
ADAMTS19	337.722	-0.191731	0.181929	-1.05388	0.291938	0.999962	FALSE	not significant
ADAMTS19-AS1	10.1251	-0.186605	0.584297	-0.319366	0.749449	0.999962	FALSE	not significant
ADAMTS2	162.818	-0.0804044	0.229188	-0.350823	0.725721	0.999962	FALSE	not significant
ADAMTS20	90.726	0.0279084	0.310943	0.089754	0.928483	0.999962	FALSE	not significant
ADAMTS3	571.137	0.177945	0.165457	1.07548	0.282162	0.999962	FALSE	not significant
ADAMTS4	21.9306	0.0368697	0.561543	0.0656578	0.94765	0.999962	FALSE	not significant
ADAMTS5	102.94	0.225774	0.372067	0.60681	0.543977	0.999962	FALSE	not significant
ADAMTS6	485.513	-0.0781115	0.190772	-0.40945	0.68221	0.999962	FALSE	not significant
ADAMTS7	11260.8	-0.0560762	0.116174	-0.482691	0.629315	0.999962	FALSE	not significant
ADAMTS7P1	73.6773	-0.018149	0.224789	-0.080738	0.93565	0.999962	FALSE	not significant
ADAMTS8	263.491	0.0305336	0.210981	0.144722	0.88493	0.999962	FALSE	not significant
ADAMTS9	14039.8	-0.00360059	0.194382	-0.0185232	0.985221	0.999962	FALSE	not significant
ADAMTS9-AS1	3.28507	0.245418	1.37651	0.178291	0.858495	0.999962	FALSE	not significant
ADAMTS9-AS2	41.0335	-0.119994	0.416253	-0.288271	0.773139	0.999962	FALSE	not significant
ADAMTSL1	27.3763	0.0232315	0.546822	0.0424845	0.966112	0.999962	FALSE	not significant
ADAMTSL2	10.7084	-1.29306	0.792203	-1.63223	0.102631	0.999962	FALSE	not significant
ADAMTSL3	86.1426	-0.0617584	0.435389	-0.141846	0.887201	0.999962	FALSE	not significant
ADAMTSL4	28.2712	-0.0246273	0.366261	-0.0672396	0.946391	0.999962	FALSE	not significant
ADAMTSL4-AS1	6.21097	0.699857	0.773969	0.904244	0.365866	0.999962	FALSE	not significant
ADAMTSL5	12.4989	-0.555345	0.618842	-0.897395	0.369508	0.999962	FALSE	not significant
ADAP1	196.015	0.0629945	0.161705	0.389565	0.696859	0.999962	FALSE	not significant
ADAP2	10.8762	0.532518	0.458285	1.16198	0.245244	0.999962	FALSE	not significant
ADAR	14544.3	0.00307896	0.0442133	0.0696389	0.944481	0.999962	FALSE	not significant
ADARB1	1296.06	-0.0170194	0.0976155	-0.174351	0.86159	0.999962	FALSE	not significant
ADARB2	61.8732	0.103237	0.36154	0.285549	0.775224	0.999962	FALSE	not significant
ADAT1	838.294	-0.0639552	0.0931823	-0.686345	0.492496	0.999962	FALSE	not significant
ADAT2	457.526	-0.0483043	0.149319	-0.323496	0.746319	0.999962	FALSE	not significant
ADAT3	280.221	-0.0878537	0.118966	-0.738479	0.460224	0.999962	FALSE	not significant
ADCK1	219.75	0.0932239	0.113196	0.823559	0.41019	0.999962	FALSE	not significant
ADCK2	455.507	-0.00228816	0.12475	-0.018342	0.985366	0.999962	FALSE	not significant
ADCK3	644.735	0.0437864	0.165117	0.265183	0.790868	0.999962	FALSE	not significant
ADCK4	1727.88	-0.0404054	0.114833	-0.351863	0.724941	0.999962	FALSE	not significant
ADCK5	397.414	-0.188992	0.124804	-1.51431	0.129948	0.999962	FALSE	not significant
ADCY1	1276.49	0.117067	0.136707	0.856336	0.391812	0.999962	FALSE	not significant
ADCY10P1	83.7452	-0.297185	0.214927	-1.38272	0.16675	0.999962	FALSE	not significant
ADCY2	44.9442	-0.214562	0.284811	-0.753347	0.451241	0.999962	FALSE	not significant
ADCY3	2506.06	-0.0241972	0.0691803	-0.34977	0.726511	0.999962	FALSE	not significant
ADCY5	306.721	-0.0937505	0.201695	-0.464813	0.642065	0.999962	FALSE	not significant
ADCY6	4259.06	-0.0594465	0.0912162	-0.65171	0.514588	0.999962	FALSE	not significant
ADCY7	1316.26	0.0241644	0.121512	0.198865	0.842368	0.999962	FALSE	not significant
ADCY8	20.3109	-0.343653	0.7926	-0.433577	0.664596	0.999962	FALSE	not significant
ADCY9	632.107	0.172897	0.134622	1.28432	0.199032	0.999962	FALSE	not significant
ADCYAP1	38.7314	0.268545	0.374166	0.717717	0.472932	0.999962	FALSE	not significant
ADCYAP1R1	414.455	0.0676087	0.203656	0.331975	0.739908	0.999962	FALSE	not significant
ADD1	11700	0.0120511	0.056463	0.213433	0.830989	0.999962	FALSE	not significant
ADD2	713.343	-0.0906155	0.158991	-0.569941	0.568718	0.999962	FALSE	not significant
ADD3	6482.86	0.0224117	0.164638	0.136128	0.89172	0.999962	FALSE	not significant
ADD3-AS1	10.4965	-0.0459871	0.47166	-0.0975004	0.922329	0.999962	FALSE	not significant
ADGB	9.4246	-0.155721	0.532998	-0.29216	0.770165	0.999962	FALSE	not significant
ADGRA1	31.8022	-0.00528656	0.331826	-0.0159317	0.987289	0.999962	FALSE	not significant
ADGRA2	164.311	0.0399907	0.246612	0.162161	0.871179	0.999962	FALSE	not significant
ADGRA3	6235.31	0.0110564	0.0422884	0.261453	0.793743	0.999962	FALSE	not significant
ADGRB1	1042.74	-0.284832	0.148719	-1.91524	0.055462	0.999962	FALSE	not significant
ADGRB2	3954.25	-0.0766818	0.195465	-0.392304	0.694833	0.999962	FALSE	not significant
ADGRB3	354.806	-0.0541087	0.121696	-0.444623	0.656592	0.999962	FALSE	not significant
ADGRD1	6.55911	-0.01305	0.625431	-0.0208656	0.983353	0.999962	FALSE	not significant
ADGRE2	5.12971	-0.181433	0.906095	-0.200237	0.841295	0.999962	FALSE	not significant
ADGRE5	66.6001	-0.031858	0.393775	-0.0809041	0.935518	0.999962	FALSE	not significant
ADGRF3	9.66672	-0.738811	0.60587	-1.21942	0.222684	0.999962	FALSE	not significant
ADGRG1	2355.67	-0.116386	0.19705	-0.590643	0.55476	0.999962	FALSE	not significant
ADGRG2	32.6449	-0.148229	0.506278	-0.292781	0.76969	0.999962	FALSE	not significant
ADGRG5	9.53999	0.409144	0.884616	0.46251	0.643716	0.999962	FALSE	not significant
ADGRG6	388.809	-0.665561	0.508281	-1.30944	0.190387	0.999962	FALSE	not significant
ADGRL1	2046.51	-0.049099	0.166839	-0.29429	0.768537	0.999962	FALSE	not significant
ADGRL2	14508.2	0.0410746	0.0579308	0.709029	0.478306	0.999962	FALSE	not significant
ADGRL3	8421.76	0.0915011	0.0843897	1.08427	0.278246	0.999962	FALSE	not significant
ADGRL4	114.96	-0.571556	0.544143	-1.05038	0.293544	0.999962	FALSE	not significant
ADGRV1	7008.88	0.225977	0.249918	0.904204	0.365887	0.999962	FALSE	not significant
ADH5	11935.6	0.0173183	0.0339371	0.510306	0.609837	0.999962	FALSE	not significant
ADHFE1	161.015	-0.079745	0.297837	-0.267748	0.788894	0.999962	FALSE	not significant
ADI1	2098.07	0.0439497	0.195766	0.224501	0.822367	0.999962	FALSE	not significant
ADIPOR1	2671.47	0.0488104	0.0759993	0.642248	0.520712	0.999962	FALSE	not significant
ADIPOR2	5253.21	-0.00640195	0.0561411	-0.114033	0.909211	0.999962	FALSE	not significant
ADK	1047.37	0.169541	0.0819701	2.06833	0.0386087	0.999962	FALSE	not significant
ADM	577.056	0.452483	0.798868	0.566405	0.571118	0.999962	FALSE	not significant
ADM2	74.8763	-0.208617	0.296103	-0.704542	0.481095	0.999962	FALSE	not significant
ADM5	263.901	-0.319706	0.183283	-1.74433	0.0811019	0.999962	FALSE	not significant
ADNP	11211.5	-0.0147566	0.0523329	-0.281975	0.777963	0.999962	FALSE	not significant
ADNP-AS1	37.6697	-0.045541	0.278291	-0.163645	0.87001	0.999962	FALSE	not significant
ADNP2	4886.97	0.000136974	0.0758972	0.00180473	0.99856	0.999962	FALSE	not significant
ADO	1986.72	0.0479371	0.0691099	0.693636	0.48791	0.999962	FALSE	not significant
ADORA1	28.7824	-0.390796	0.453125	-0.862446	0.388442	0.999962	FALSE	not significant
ADORA2A	67.9638	0.150371	0.513585	0.292787	0.769685	0.999962	FALSE	not significant
ADORA2B	21.6174	0.208614	0.538422	0.387454	0.69842	0.999962	FALSE	not significant
ADPGK	1927.06	0.0375047	0.0608333	0.616516	0.537554	0.999962	FALSE	not significant
ADPRH	101.799	-0.210023	0.220098	-0.954224	0.33997	0.999962	FALSE	not significant
ADPRHL1	84.011	0.106198	0.224499	0.473045	0.636181	0.999962	FALSE	not significant
ADPRHL2	1657.9	-0.0613672	0.0851378	-0.720799	0.471033	0.999962	FALSE	not significant
ADPRM	202.752	0.0538688	0.18338	0.293755	0.768945	0.999962	FALSE	not significant
ADRA1B	17.0168	-0.107783	0.557779	-0.193236	0.846774	0.999962	FALSE	not significant
ADRA1D	75.713	0.76616	0.606582	1.26308	0.206561	0.999962	FALSE	not significant
ADRA2A	74.7048	-0.0391239	0.431083	-0.0907572	0.927686	0.999962	FALSE	not significant
ADRA2B	42.603	-0.185573	0.299636	-0.61933	0.535699	0.999962	FALSE	not significant
ADRA2C	479.433	0.0457037	0.102093	0.447666	0.654394	0.999962	FALSE	not significant
ADRB1	10.1209	0.50663	0.878185	0.576906	0.564003	0.999962	FALSE	not significant
ADRB2	15.3634	0.506826	0.456942	1.10917	0.267357	0.999962	FALSE	not significant
ADRBK1	3245.33	-0.0410963	0.0537713	-0.76428	0.444701	0.999962	FALSE	not significant
ADRBK2	2389.12	0.0402205	0.0602687	0.667352	0.504547	0.999962	FALSE	not significant
ADRM1	4031.22	0.0143215	0.141609	0.101135	0.919444	0.999962	FALSE	not significant
ADSL	3790.2	0.015678	0.098926	0.158482	0.874077	0.999962	FALSE	not significant
ADSS	5109.71	0.0602043	0.122846	0.490081	0.624076	0.999962	FALSE	not significant
ADSSL1	405.974	-0.0675767	0.29075	-0.232422	0.81621	0.999962	FALSE	not significant
ADTRP	11.2592	0.926981	0.701589	1.32126	0.186415	0.999962	FALSE	not significant
AEBP1	4575.42	-0.0605372	0.0860127	-0.703817	0.481547	0.999962	FALSE	not significant
AEBP2	1855	-0.0236824	0.0645557	-0.366852	0.71373	0.999962	FALSE	not significant
AEN	3276.47	0.0419382	0.181419	0.231167	0.817185	0.999962	FALSE	not significant
AES	11024.6	-0.00212502	0.0904381	-0.0234969	0.981254	0.999962	FALSE	not significant
AFAP1	1894.75	-0.0134583	0.182549	-0.0737243	0.94123	0.999962	FALSE	not significant
AFAP1L1	79.4294	0.160292	0.238955	0.670801	0.502347	0.999962	FALSE	not significant
AFAP1L2	33.7713	-0.204759	0.422295	-0.484872	0.627767	0.999962	FALSE	not significant
AFF1	2666.92	0.0210943	0.105134	0.200643	0.840978	0.999962	FALSE	not significant
AFF2	1066.8	0.0858243	0.100876	0.850786	0.394888	0.999962	FALSE	not significant
AFF3	579.229	-0.0606113	0.162587	-0.372794	0.709302	0.999962	FALSE	not significant
AFF4	7095.4	0.105987	0.101974	1.03935	0.298641	0.999962	FALSE	not significant
AFG3L1P	956.459	-0.0783701	0.0922709	-0.849348	0.395687	0.999962	FALSE	not significant
AFG3L2	2885.44	-0.00922187	0.0680566	-0.135503	0.892214	0.999962	FALSE	not significant
AFMID	524.688	-0.0929796	0.10149	-0.916144	0.359591	0.999962	FALSE	not significant
AFTPH	1306.41	-0.0159396	0.132548	-0.120256	0.90428	0.999962	FALSE	not significant
AGA	459.086	-0.0127956	0.0800878	-0.15977	0.873062	0.999962	FALSE	not significant
AGAP1	4677.16	0.0237596	0.0477526	0.497556	0.618797	0.999962	FALSE	not significant
AGAP11	15.0666	0.486385	0.437083	1.1128	0.265795	0.999962	FALSE	not significant
AGAP2	392.306	-0.183013	0.27125	-0.674701	0.499866	0.999962	FALSE	not significant
AGAP2-AS1	21.2811	0.38442	0.327753	1.17289	0.240839	0.999962	FALSE	not significant
AGAP3	3113.47	-0.040803	0.0878448	-0.46449	0.642297	0.999962	FALSE	not significant
AGAP4	592.353	-0.163762	0.0796037	-2.05722	0.0396653	0.999962	FALSE	not significant
AGAP5	336.52	0.0167613	0.129315	0.129615	0.896871	0.999962	FALSE	not significant
AGAP6	876.497	-0.0729953	0.0975644	-0.748175	0.454354	0.999962	FALSE	not significant
AGAP7P	144.726	0.123816	0.208615	0.593516	0.552836	0.999962	FALSE	not significant
AGAP9	263.458	-0.0427517	0.199213	-0.214603	0.830077	0.999962	FALSE	not significant
AGBL2	59.9579	-0.253016	0.313847	-0.806176	0.420141	0.999962	FALSE	not significant
AGBL3	35.812	-0.0250831	0.285671	-0.0878044	0.930032	0.999962	FALSE	not significant
AGBL4	16.683	-0.301727	0.386	-0.781675	0.434406	0.999962	FALSE	not significant
AGBL5	5184.25	-0.0350559	0.0974994	-0.35955	0.719184	0.999962	FALSE	not significant
AGER	750.519	-0.192459	0.158769	-1.21219	0.225438	0.999962	FALSE	not significant
AGFG1	5005.02	0.0728996	0.0616988	1.18154	0.237389	0.999962	FALSE	not significant
AGFG2	548.841	0.00604034	0.0891026	0.0677908	0.945952	0.999962	FALSE	not significant
AGGF1	2180.62	0.024624	0.063703	0.386545	0.699093	0.999962	FALSE	not significant
AGK	1303.95	-0.0822432	0.079066	-1.04018	0.298254	0.999962	FALSE	not significant
AGL	1497.63	0.0384583	0.0654807	0.587322	0.556987	0.999962	FALSE	not significant
AGMAT	53.0106	0.207282	0.421298	0.492008	0.622713	0.999962	FALSE	not significant
AGO1	3527.43	-0.00112711	0.0736375	-0.0153063	0.987788	0.999962	FALSE	not significant
AGO2	989.606	0.0842576	0.184986	0.45548	0.648764	0.999962	FALSE	not significant
AGO3	585.401	0.0390046	0.109228	0.357093	0.721022	0.999962	FALSE	not significant
AGO4	2040.99	0.0107411	0.0918725	0.116913	0.906929	0.999962	FALSE	not significant
AGPAT1	5946.17	-0.00794143	0.0488688	-0.162505	0.870908	0.999962	FALSE	not significant
AGPAT2	62.099	0.00653597	0.275039	0.0237638	0.981041	0.999962	FALSE	not significant
AGPAT3	1639.86	-0.0374479	0.0914229	-0.409612	0.68209	0.999962	FALSE	not significant
AGPAT4	4859.94	-0.0654393	0.0943028	-0.693927	0.487728	0.999962	FALSE	not significant
AGPAT4-IT1	33.9895	0.248829	0.373055	0.667002	0.504771	0.999962	FALSE	not significant
AGPAT5	4078.79	0.014121	0.0424922	0.332321	0.739647	0.999962	FALSE	not significant
AGPS	3505.68	0.0255341	0.0573118	0.445529	0.655938	0.999962	FALSE	not significant
AGRN	15012.8	0.00449521	0.0700045	0.0642132	0.9488	0.999962	FALSE	not significant
AGT	8.19898	-0.479467	0.594938	-0.805911	0.420294	0.999962	FALSE	not significant
AGTPBP1	2752.91	0.00728514	0.063043	0.115558	0.908003	0.999962	FALSE	not significant
AGTR1	68.6091	1.30135	0.652921	1.99311	0.046249	0.999962	FALSE	not significant
AGTRAP	1234.82	-0.0262454	0.0695427	-0.377399	0.705877	0.999962	FALSE	not significant
AHCTF1	5589.85	0.0628405	0.0994886	0.631636	0.527625	0.999962	FALSE	not significant
AHCTF1P1	24.6692	0.150281	0.463462	0.324258	0.745742	0.999962	FALSE	not significant
AHCY	8509.52	0.024592	0.0704829	0.348908	0.727159	0.999962	FALSE	not significant
AHCYL1	5956.16	0.0494392	0.0414183	1.19366	0.232613	0.999962	FALSE	not significant
AHCYL2	3789.69	-0.0864466	0.137128	-0.630407	0.528428	0.999962	FALSE	not significant
AHDC1	3125.73	0.0416413	0.0811802	0.51295	0.607987	0.999962	FALSE	not significant
AHI1	1215.6	-0.0566598	0.0659847	-0.858681	0.390517	0.999962	FALSE	not significant
AHNAK	3951.82	0.516575	0.419138	1.23247	0.217774	0.999962	FALSE	not significant
AHNAK2	62.0508	-0.181691	0.322929	-0.562634	0.573684	0.999962	FALSE	not significant
AHR	194.81	0.147655	0.349301	0.422715	0.672503	0.999962	FALSE	not significant
AHRR	51.7183	-0.137279	0.35767	-0.383814	0.701116	0.999962	FALSE	not significant
AHSA1	3819.75	0.0195325	0.13005	0.150192	0.880613	0.999962	FALSE	not significant
AHSA2	1386.64	-0.14894	0.228201	-0.652672	0.513968	0.999962	FALSE	not significant
AHSG	5.80584	-0.412202	0.564476	-0.730239	0.465244	0.999962	FALSE	not significant
AIDA	5297.65	0.0294551	0.0759257	0.387946	0.698056	0.999962	FALSE	not significant
AIF1L	5666.83	-0.00625324	0.101201	-0.0617902	0.95073	0.999962	FALSE	not significant
AIFM1	2116.71	-0.0202714	0.109095	-0.185815	0.85259	0.999962	FALSE	not significant
AIFM2	74.5919	0.234249	0.337949	0.69315	0.488215	0.999962	FALSE	not significant
AIFM3	17.9107	-0.329862	0.424175	-0.777656	0.436772	0.999962	FALSE	not significant
AIG1	575.978	0.0819118	0.0945468	0.866362	0.386292	0.999962	FALSE	not significant
AIM1	4.92637	0.666205	1.10505	0.602873	0.546593	0.999962	FALSE	not significant
AIM1L	200.905	0.0825146	0.406618	0.202929	0.83919	0.999962	FALSE	not significant
AIM2	109.85	-0.237874	0.177265	-1.34191	0.179624	0.999962	FALSE	not significant
AIMP1	1367.43	0.0313116	0.085397	0.366659	0.713873	0.999962	FALSE	not significant
AIMP2	1289.93	0.0790738	0.157092	0.50336	0.614711	0.999962	FALSE	not significant
AIP	1379.14	0.0516594	0.0785057	0.658034	0.510516	0.999962	FALSE	not significant
AJAP1	99.2725	0.0305062	0.451401	0.0675811	0.946119	0.999962	FALSE	not significant
AJUBA	11071.4	0.101326	0.220156	0.460248	0.645338	0.999962	FALSE	not significant
AK1	1060.3	0.0102741	0.0930201	0.11045	0.912052	0.999962	FALSE	not significant
AK2	2764.7	0.0297383	0.0744362	0.399513	0.689515	0.999962	FALSE	not significant
AK3	3077.26	-0.00460239	0.0689555	-0.0667443	0.946785	0.999962	FALSE	not significant
AK4	372.861	0.090234	0.771327	0.116985	0.906872	0.999962	FALSE	not significant
AK5	900.488	0.161453	0.178105	0.906504	0.364669	0.999962	FALSE	not significant
AK6	788.858	-0.00751273	0.099741	-0.0753223	0.939958	0.999962	FALSE	not significant
AK7	190.689	-0.0454917	0.233374	-0.19493	0.845448	0.999962	FALSE	not significant
AK8	86.4296	-0.0770531	0.265179	-0.29057	0.77138	0.999962	FALSE	not significant
AK9	310.113	-0.023406	0.134972	-0.173414	0.862326	0.999962	FALSE	not significant
AKAP1	718.637	-0.0778976	0.143327	-0.543497	0.586788	0.999962	FALSE	not significant
AKAP10	1258.18	-0.0206271	0.0638971	-0.322818	0.746833	0.999962	FALSE	not significant
AKAP11	4086.49	0.0865672	0.0758525	1.14126	0.253763	0.999962	FALSE	not significant
AKAP12	8591.44	0.162903	0.426824	0.381663	0.702711	0.999962	FALSE	not significant
AKAP13	5910.61	0.0970513	0.0913337	1.0626	0.287963	0.999962	FALSE	not significant
AKAP14	4.92271	0.123378	0.810929	0.152144	0.879073	0.999962	FALSE	not significant
AKAP17A	2482.61	-0.0264216	0.046729	-0.565422	0.571787	0.999962	FALSE	not significant
AKAP2	5011.09	-0.141482	0.221571	-0.638542	0.523121	0.999962	FALSE	not significant
AKAP3	169.524	-0.153806	0.183795	-0.836834	0.402686	0.999962	FALSE	not significant
AKAP5	425.783	0.0296114	0.207831	0.142479	0.886702	0.999962	FALSE	not significant
AKAP6	373.263	0.255009	0.2608	0.977794	0.328176	0.999962	FALSE	not significant
AKAP7	284.708	-0.00218715	0.12467	-0.0175435	0.986003	0.999962	FALSE	not significant
AKAP8	1994.68	-0.0834343	0.0871054	-0.957854	0.338136	0.999962	FALSE	not significant
AKAP8L	4783.35	-0.0786937	0.128964	-0.610198	0.541731	0.999962	FALSE	not significant
AKAP9	3527.04	0.165204	0.108783	1.51865	0.128849	0.999962	FALSE	not significant
AKIP1	680.351	0.025599	0.129558	0.197587	0.843368	0.999962	FALSE	not significant
AKIRIN1	8936.38	0.0156631	0.0783632	0.199878	0.841576	0.999962	FALSE	not significant
AKIRIN2	3208.41	0.00870692	0.0611432	0.142402	0.886762	0.999962	FALSE	not significant
AKNA	1307.83	-0.102958	0.126178	-0.815978	0.414513	0.999962	FALSE	not significant
AKR1A1	2891.85	-0.00683191	0.0558266	-0.122377	0.9026	0.999962	FALSE	not significant
AKR1B1	5690.9	-0.00968402	0.0714444	-0.135546	0.89218	0.999962	FALSE	not significant
AKR1C1	87.6456	-0.0353703	0.239947	-0.147409	0.882809	0.999962	FALSE	not significant
AKR1C2	30.0254	-0.390538	0.404653	-0.96512	0.334485	0.999962	FALSE	not significant
AKR1C3	10.8179	0.816009	0.668401	1.22084	0.222147	0.999962	FALSE	not significant
AKR1E2	26.3013	-0.202317	0.357057	-0.566625	0.570969	0.999962	FALSE	not significant
AKR7A2	1745.62	0.00790407	0.0642321	0.123055	0.902064	0.999962	FALSE	not significant
AKR7A3	31.4737	-0.398091	0.299457	-1.32937	0.183724	0.999962	FALSE	not significant
AKR7L	45.0833	-0.295529	0.228062	-1.29582	0.195036	0.999962	FALSE	not significant
AKT1	7970.84	-0.0382073	0.049694	-0.768851	0.441982	0.999962	FALSE	not significant
AKT1S1	2561.7	0.0509699	0.0719606	0.708303	0.478757	0.999962	FALSE	not significant
AKT2	6455.04	-0.0328139	0.0572515	-0.573153	0.566541	0.999962	FALSE	not significant
AKT3	3868.8	0.0615722	0.108549	0.567227	0.57056	0.999962	FALSE	not significant
AKTIP	566.861	-0.112817	0.0738754	-1.52712	0.126731	0.999962	FALSE	not significant
ALAD	1068.4	-0.128481	0.087015	-1.47654	0.1398	0.999962	FALSE	not significant
ALAS1	2026.9	0.0213844	0.0587024	0.364285	0.715645	0.999962	FALSE	not significant
ALB	13.5306	-0.500792	0.405093	-1.23624	0.21637	0.999962	FALSE	not significant
ALCAM	7733.11	0.0463572	0.191733	0.24178	0.808951	0.999962	FALSE	not significant
ALDH16A1	1865.35	-0.0478527	0.0666754	-0.717696	0.472945	0.999962	FALSE	not significant
ALDH18A1	7147.15	-0.00705382	0.0642051	-0.109864	0.912517	0.999962	FALSE	not significant
ALDH1A2	27.6294	0.542018	0.495996	1.09279	0.274487	0.999962	FALSE	not significant
ALDH1A3	45.555	-2.58727	0.986869	-2.6217	0.00874935	0.999962	FALSE	not significant
ALDH1B1	2131.24	0.0197431	0.0774572	0.25489	0.798808	0.999962	FALSE	not significant
ALDH1L1	20.4932	-0.0337823	0.367849	-0.0918375	0.926827	0.999962	FALSE	not significant
ALDH1L2	56.467	0.49483	0.534215	0.926273	0.354304	0.999962	FALSE	not significant
ALDH2	3914.14	0.0118256	0.0467556	0.252923	0.800328	0.999962	FALSE	not significant
ALDH3A2	2672.58	0.0206285	0.0619264	0.333113	0.739049	0.999962	FALSE	not significant
ALDH3B1	10.2345	-0.293658	0.496273	-0.591726	0.554034	0.999962	FALSE	not significant
ALDH4A1	1902.13	0.0102003	0.0625186	0.163157	0.870395	0.999962	FALSE	not significant
ALDH5A1	1455.39	0.0176818	0.0819885	0.215662	0.829251	0.999962	FALSE	not significant
ALDH6A1	2098.85	-0.0391514	0.105402	-0.371449	0.710303	0.999962	FALSE	not significant
ALDH7A1	6680.75	0.00565204	0.0501088	0.112795	0.910193	0.999962	FALSE	not significant
ALDH8A1	21.0011	0.0463653	0.398577	0.116327	0.907393	0.999962	FALSE	not significant
ALDH9A1	3448.68	-0.0242821	0.0552403	-0.439572	0.660247	0.999962	FALSE	not significant
ALDOA	21702.5	0.0237455	0.133668	0.177646	0.859001	0.999962	FALSE	not significant
ALDOC	290.193	0.000456361	0.43664	0.00104516	0.999166	0.999962	FALSE	not significant
ALG1	1046.67	0.0485938	0.107158	0.453478	0.650205	0.999962	FALSE	not significant
ALG10	343.089	0.105264	0.107736	0.977048	0.328545	0.999962	FALSE	not significant
ALG10B	389.984	0.122205	0.0968409	1.26191	0.20698	0.999962	FALSE	not significant
ALG11	789.394	0.0357434	0.113579	0.314702	0.752988	0.999962	FALSE	not significant
ALG12	1110.51	-0.0144048	0.0708508	-0.203312	0.838891	0.999962	FALSE	not significant
ALG13	1686.41	0.0273523	0.0915973	0.298615	0.765234	0.999962	FALSE	not significant
ALG14	274.588	0.187727	0.176798	1.06182	0.288319	0.999962	FALSE	not significant
ALG1L	46.9311	0.106001	0.204146	0.519242	0.603592	0.999962	FALSE	not significant
ALG1L9P	11.2944	-0.71783	0.525391	-1.36628	0.171852	0.999962	FALSE	not significant
ALG2	1126.68	0.0493276	0.0770366	0.640313	0.521969	0.999962	FALSE	not significant
ALG3	1018.79	-0.0126801	0.0799603	-0.15858	0.874	0.999962	FALSE	not significant
ALG5	808.838	0.0619292	0.13058	0.474263	0.635312	0.999962	FALSE	not significant
ALG6	859.945	0.0331329	0.0823116	0.40253	0.687294	0.999962	FALSE	not significant
ALG8	2036.62	-0.0249192	0.107729	-0.231314	0.817071	0.999962	FALSE	not significant
ALG9	2131.02	0.0440138	0.049138	0.895718	0.370403	0.999962	FALSE	not significant
ALK	142.234	0.114515	0.310978	0.368241	0.712694	0.999962	FALSE	not significant
ALKBH1	628.473	-0.0824746	0.0732136	-1.12649	0.259957	0.999962	FALSE	not significant
ALKBH2	553.637	0.0311537	0.103735	0.300319	0.763934	0.999962	FALSE	not significant
ALKBH3	399.207	0.0692731	0.129276	0.535854	0.59206	0.999962	FALSE	not significant
ALKBH4	657.793	0.0824591	0.0703852	1.17154	0.241382	0.999962	FALSE	not significant
ALKBH5	3996.11	-0.0161755	0.0732878	-0.220713	0.825316	0.999962	FALSE	not significant
ALKBH6	326.569	0.0622978	0.099255	0.627654	0.530231	0.999962	FALSE	not significant
ALKBH7	1711.75	0.0352594	0.102562	0.343787	0.731006	0.999962	FALSE	not significant
ALKBH8	475.926	0.145291	0.121793	1.19293	0.232895	0.999962	FALSE	not significant
ALMS1	3439.77	0.117829	0.101983	1.15538	0.247935	0.999962	FALSE	not significant
ALMS1-IT1	11.1721	0.319193	0.575625	0.554516	0.579226	0.999962	FALSE	not significant
ALMS1P	14.3315	-0.295022	0.410559	-0.718585	0.472397	0.999962	FALSE	not significant
ALOX12	7.53923	0.356678	0.86446	0.412602	0.679898	0.999962	FALSE	not significant
ALOX12-AS1	22.3045	-0.127514	0.370239	-0.34441	0.730538	0.999962	FALSE	not significant
ALOX12P2	6.86965	-0.222341	0.697244	-0.318885	0.749814	0.999962	FALSE	not significant
ALOX15	9.68687	0.333158	0.7743	0.43027	0.666999	0.999962	FALSE	not significant
ALOX5	5.00535	-0.271047	0.818405	-0.33119	0.740501	0.999962	FALSE	not significant
ALPK1	5.30354	-0.503625	0.717128	-0.70228	0.482504	0.999962	FALSE	not significant
ALPK2	27.0839	0.0944064	0.556215	0.16973	0.865223	0.999962	FALSE	not significant
ALPK3	296.728	0.126205	0.265842	0.474738	0.634974	0.999962	FALSE	not significant
ALPL	654.583	-0.201569	0.288607	-0.698422	0.484913	0.999962	FALSE	not significant
ALS2	5191.17	0.0713	0.123149	0.578975	0.562606	0.999962	FALSE	not significant
ALS2CL	13.7244	0.24639	0.541115	0.455338	0.648866	0.999962	FALSE	not significant
ALS2CR12	11.6904	-0.424557	0.518732	-0.818453	0.413099	0.999962	FALSE	not significant
ALX1	23.5864	0.616401	0.315565	1.95333	0.0507807	0.999962	FALSE	not significant
ALX3	7.11254	-0.466477	0.646002	-0.722099	0.470234	0.999962	FALSE	not significant
ALX4	8.45941	-0.351405	0.576718	-0.609318	0.542313	0.999962	FALSE	not significant
ALYREF	5683.8	0.0104563	0.155214	0.0673672	0.946289	0.999962	FALSE	not significant
AMACR	1282.57	0.123347	0.0929041	1.32768	0.184283	0.999962	FALSE	not significant
AMBRA1	2485.75	0.0521356	0.0494303	1.05473	0.291549	0.999962	FALSE	not significant
AMD1	6072.66	0.0425116	0.126521	0.336004	0.736868	0.999962	FALSE	not significant
AMDHD1	18.3355	-0.0745326	0.424367	-0.175633	0.860583	0.999962	FALSE	not significant
AMDHD2	560.55	-0.160673	0.111353	-1.44291	0.149045	0.999962	FALSE	not significant
AMER1	1579.71	0.0134134	0.0929018	0.144382	0.885199	0.999962	FALSE	not significant
AMER2	93.5558	-0.0147733	0.267282	-0.0552721	0.955922	0.999962	FALSE	not significant
AMER3	16.1515	-0.292879	0.612903	-0.477855	0.632754	0.999962	FALSE	not significant
AMFR	4218.94	0.000510062	0.0496698	0.0102691	0.991807	0.999962	FALSE	not significant
AMH	390.433	-0.386055	0.225282	-1.71366	0.0865921	0.999962	FALSE	not significant
AMIGO1	327.154	-0.0675859	0.134803	-0.501368	0.616112	0.999962	FALSE	not significant
AMIGO2	717.201	0.0425363	0.232189	0.183197	0.854644	0.999962	FALSE	not significant
AMIGO3	432.724	0.0736802	0.140383	0.524849	0.599688	0.999962	FALSE	not significant
AMMECR1	1183.77	0.063134	0.0908965	0.69457	0.487325	0.999962	FALSE	not significant
AMMECR1L	2560.3	-0.0180502	0.101301	-0.178184	0.858578	0.999962	FALSE	not significant
AMN	9.09113	-0.323624	0.583992	-0.554159	0.57947	0.999962	FALSE	not significant
AMN1	265.768	0.0535683	0.150686	0.355497	0.722217	0.999962	FALSE	not significant
AMOT	9017.24	0.0412559	0.133623	0.308748	0.757513	0.999962	FALSE	not significant
AMOTL1	5759.02	0.0222944	0.111505	0.199941	0.841527	0.999962	FALSE	not significant
AMOTL2	13979.6	0.153404	0.304806	0.503285	0.614764	0.999962	FALSE	not significant
AMPD2	3418.3	-0.0439286	0.0471822	-0.931042	0.351832	0.999962	FALSE	not significant
AMPD3	69.0425	-0.441308	0.292585	-1.50831	0.131476	0.999962	FALSE	not significant
AMPH	1113.3	-0.107308	0.114984	-0.93324	0.350696	0.999962	FALSE	not significant
AMT	831.191	0.003953	0.117725	0.0335784	0.973213	0.999962	FALSE	not significant
AMY2B	197.52	-0.235485	0.346448	-0.679712	0.496687	0.999962	FALSE	not significant
AMZ2	2027.04	0.0439379	0.0509729	0.861985	0.388696	0.999962	FALSE	not significant
AMZ2P1	354.379	-0.0119822	0.128062	-0.0935654	0.925454	0.999962	FALSE	not significant
ANAPC1	4123.87	0.0478058	0.0942374	0.507291	0.611951	0.999962	FALSE	not significant
ANAPC10	419.897	-0.00516367	0.0977472	-0.0528268	0.95787	0.999962	FALSE	not significant
ANAPC11	2472.12	0.024746	0.0775831	0.318961	0.749756	0.999962	FALSE	not significant
ANAPC13	2012.51	0.000644474	0.0451533	0.014273	0.988612	0.999962	FALSE	not significant
ANAPC15	1341.23	0.0128595	0.0669683	0.192024	0.847724	0.999962	FALSE	not significant
ANAPC16	3327.59	-0.0035339	0.107458	-0.0328864	0.973765	0.999962	FALSE	not significant
ANAPC2	1556.51	-0.0805128	0.0591035	-1.36224	0.173124	0.999962	FALSE	not significant
ANAPC4	977.258	-0.00184356	0.0531276	-0.0347006	0.972318	0.999962	FALSE	not significant
ANAPC5	4265.36	0.0280207	0.0350278	0.799956	0.423736	0.999962	FALSE	not significant
ANAPC7	3143.47	0.044154	0.0665583	0.663388	0.507082	0.999962	FALSE	not significant
ANG	17.4024	0.342674	0.533574	0.642225	0.520727	0.999962	FALSE	not significant
ANGEL1	1453.01	-0.0256164	0.0983884	-0.26036	0.794586	0.999962	FALSE	not significant
ANGEL2	1964.7	-0.00249726	0.0508488	-0.0491115	0.96083	0.999962	FALSE	not significant
ANGPT1	17.6347	0.209585	0.493191	0.424957	0.670868	0.999962	FALSE	not significant
ANGPT2	95.492	0.00554044	0.538636	0.010286	0.991793	0.999962	FALSE	not significant
ANGPTL2	2100.49	-0.00297624	0.0631887	-0.0471007	0.962433	0.999962	FALSE	not significant
ANGPTL4	13.7118	0.129769	0.673819	0.192587	0.847282	0.999962	FALSE	not significant
ANK1	74.3044	-0.236203	0.48966	-0.482381	0.629535	0.999962	FALSE	not significant
ANK2	2984.68	0.0553395	0.108267	0.511141	0.609252	0.999962	FALSE	not significant
ANK3	1953.92	0.0575823	0.130076	0.442684	0.657994	0.999962	FALSE	not significant
ANKAR	35.1857	-0.35407	0.28661	-1.23537	0.216691	0.999962	FALSE	not significant
ANKDD1A	78.3691	-0.0556292	0.194331	-0.28626	0.774679	0.999962	FALSE	not significant
ANKEF1	372.771	0.0119224	0.130565	0.0913136	0.927243	0.999962	FALSE	not significant
ANKFN1	61.3478	-0.0682965	0.324093	-0.210731	0.833097	0.999962	FALSE	not significant
ANKFY1	6386.49	0.000420943	0.0583619	0.00721263	0.994245	0.999962	FALSE	not significant
ANKH	69.5265	0.157165	0.205561	0.764564	0.444531	0.999962	FALSE	not significant
ANKHD1	5965.97	0.0104758	0.0654829	0.159979	0.872898	0.999962	FALSE	not significant
ANKHD1-EIF4EBP3	3333.69	-0.0265864	0.183836	-0.14462	0.885011	0.999962	FALSE	not significant
ANKIB1	2278.39	0.0379145	0.0790316	0.479738	0.631414	0.999962	FALSE	not significant
ANKLE1	159.769	-0.141286	0.149938	-0.94229	0.346044	0.999962	FALSE	not significant
ANKLE2	4192.62	-0.0378479	0.0814954	-0.464418	0.642349	0.999962	FALSE	not significant
ANKMY1	170.24	-0.0826493	0.131137	-0.630254	0.528528	0.999962	FALSE	not significant
ANKMY2	1716.24	-0.0200514	0.0679423	-0.295124	0.767899	0.999962	FALSE	not significant
ANKRA2	399.602	0.0542694	0.162232	0.334517	0.737989	0.999962	FALSE	not significant
ANKRD1	2414.1	0.285242	0.735858	0.387632	0.698289	0.999962	FALSE	not significant
ANKRD10	3758.74	-0.0733132	0.0471379	-1.55529	0.119876	0.999962	FALSE	not significant
ANKRD11	10366.2	0.0607961	0.113037	0.537844	0.590685	0.999962	FALSE	not significant
ANKRD12	2283.27	0.0604436	0.0822057	0.735272	0.462174	0.999962	FALSE	not significant
ANKRD13A	1385.89	-0.0466869	0.0804471	-0.580342	0.561684	0.999962	FALSE	not significant
ANKRD13B	1681.37	-0.115378	0.090987	-1.26807	0.204772	0.999962	FALSE	not significant
ANKRD13C	1733.11	0.0550545	0.0485042	1.13505	0.256356	0.999962	FALSE	not significant
ANKRD13D	759.998	-0.0243261	0.10638	-0.228672	0.819124	0.999962	FALSE	not significant
ANKRD16	343.009	0.0593164	0.0829148	0.715389	0.474369	0.999962	FALSE	not significant
ANKRD17	8746.71	0.0462683	0.0632959	0.730984	0.464789	0.999962	FALSE	not significant
ANKRD18A	52.9233	-0.0932551	0.269506	-0.346022	0.729326	0.999962	FALSE	not significant
ANKRD18B	342.337	0.150949	0.209873	0.719242	0.471992	0.999962	FALSE	not significant
ANKRD20A1	21.9227	2.88332	2.13786	1.3487	0.177434	0.999962	FALSE	not significant
ANKRD20A19P	6.66223	0.0665284	0.733141	0.0907443	0.927696	0.999962	FALSE	not significant
ANKRD20A2	31.313	-0.578417	1.64444	-0.35174	0.725033	0.999962	FALSE	not significant
ANKRD20A3	9.84321	-0.00190551	2.16739	-0.000879173	0.999299	0.999962	FALSE	not significant
ANKRD20A4	9.29067	-0.00187963	1.91879	-0.000979595	0.999218	0.999962	FALSE	not significant
ANKRD20A8P	5.97759	-0.0113105	1.02713	-0.0110118	0.991214	0.999962	FALSE	not significant
ANKRD23	148.8	-0.16504	0.159139	-1.03708	0.299699	0.999962	FALSE	not significant
ANKRD24	32.1684	-0.378609	0.41024	-0.922895	0.356062	0.999962	FALSE	not significant
ANKRD26	1256.15	0.0357232	0.0744151	0.480053	0.63119	0.999962	FALSE	not significant
ANKRD27	1577.73	-0.0386335	0.0981624	-0.393567	0.6939	0.999962	FALSE	not significant
ANKRD28	2936.87	0.0632962	0.0836483	0.756694	0.449233	0.999962	FALSE	not significant
ANKRD29	62.0346	0.00332522	0.333231	0.00997873	0.992038	0.999962	FALSE	not significant
ANKRD31	14.6144	0.0904593	0.36614	0.247062	0.80486	0.999962	FALSE	not significant
ANKRD33B	5972.4	0.368515	0.515598	0.714734	0.474773	0.999962	FALSE	not significant
ANKRD34A	49.352	0.0828436	0.410948	0.201592	0.840236	0.999962	FALSE	not significant
ANKRD34B	25.1591	0.548147	0.544636	1.00645	0.314201	0.999962	FALSE	not significant
ANKRD35	14.5457	-0.367161	0.462244	-0.7943	0.427021	0.999962	FALSE	not significant
ANKRD36	484.177	0.125911	0.151577	0.830674	0.406158	0.999962	FALSE	not significant
ANKRD36B	344.661	0.0249011	0.17113	0.145509	0.884309	0.999962	FALSE	not significant
ANKRD36C	337.167	0.170057	0.154367	1.10164	0.27062	0.999962	FALSE	not significant
ANKRD37	62.2599	-0.0770872	0.533475	-0.1445	0.885105	0.999962	FALSE	not significant
ANKRD39	213.97	0.0803535	0.136675	0.587917	0.556588	0.999962	FALSE	not significant
ANKRD40	4198.16	0.00165343	0.0587628	0.0281374	0.977553	0.999962	FALSE	not significant
ANKRD42	753.517	-0.0434119	0.103693	-0.418657	0.675467	0.999962	FALSE	not significant
ANKRD44	265.748	-0.0708604	0.105108	-0.67417	0.500203	0.999962	FALSE	not significant
ANKRD45	299.962	-0.0488244	0.12978	-0.376209	0.706762	0.999962	FALSE	not significant
ANKRD46	1572.91	0.028276	0.11276	0.250763	0.801997	0.999962	FALSE	not significant
ANKRD49	447.778	-0.0808089	0.0897009	-0.90087	0.367657	0.999962	FALSE	not significant
ANKRD50	3041.26	0.138048	0.106197	1.29992	0.193628	0.999962	FALSE	not significant
ANKRD52	6020.89	0.000240434	0.162956	0.00147546	0.998823	0.999962	FALSE	not significant
ANKRD53	23.6203	0.199353	0.436784	0.456412	0.648094	0.999962	FALSE	not significant
ANKRD54	1057.46	-0.0139458	0.0677064	-0.205974	0.836811	0.999962	FALSE	not significant
ANKRD6	3296.5	-0.0159485	0.10853	-0.146951	0.883171	0.999962	FALSE	not significant
ANKRD61	12.6857	0.600519	0.483454	1.24214	0.214183	0.999962	FALSE	not significant
ANKRD63	32.745	1.59672	0.796336	2.00508	0.0449545	0.999962	FALSE	not significant
ANKRD65	164.52	-0.0216713	0.208168	-0.104105	0.917086	0.999962	FALSE	not significant
ANKRD9	873.487	0.116777	0.0801538	1.45692	0.145139	0.999962	FALSE	not significant
ANKS1A	3464.29	-0.00809129	0.0610935	-0.132441	0.894635	0.999962	FALSE	not significant
ANKS1B	373.147	0.067628	0.10361	0.652715	0.51394	0.999962	FALSE	not significant
ANKS3	758.732	-0.0614482	0.0683654	-0.89882	0.368748	0.999962	FALSE	not significant
ANKS6	2603.99	-0.0558592	0.0838641	-0.666068	0.505368	0.999962	FALSE	not significant
ANKZF1	1119.76	-0.0678778	0.216225	-0.313922	0.75358	0.999962	FALSE	not significant
ANLN	4998.68	0.0644163	0.135486	0.475447	0.634469	0.999962	FALSE	not significant
ANO1	5.30749	0.442121	0.787423	0.561478	0.574472	0.999962	FALSE	not significant
ANO10	1592.05	-0.0392852	0.0464376	-0.845978	0.397565	0.999962	FALSE	not significant
ANO2	169.803	0.114868	0.217787	0.527432	0.597894	0.999962	FALSE	not significant
ANO3	24.978	-0.069321	0.570322	-0.121547	0.903258	0.999962	FALSE	not significant
ANO4	70.7893	-0.16862	0.380777	-0.442831	0.657888	0.999962	FALSE	not significant
ANO5	713.226	-0.0420553	0.0731124	-0.575214	0.565146	0.999962	FALSE	not significant
ANO6	4182.99	0.011522	0.0808371	0.142533	0.886659	0.999962	FALSE	not significant
ANO7	27.2706	0.219694	0.358655	0.61255	0.540174	0.999962	FALSE	not significant
ANO8	2341.37	-0.150359	0.132828	-1.13198	0.257643	0.999962	FALSE	not significant
ANO9	10.2279	-0.0306968	0.729409	-0.0420845	0.966431	0.999962	FALSE	not significant
ANOS1	66.6853	0.245329	0.229737	1.06787	0.285578	0.999962	FALSE	not significant
ANP32A	17563.9	0.0284318	0.032917	0.863742	0.38773	0.999962	FALSE	not significant
ANP32A-IT1	12.5188	0.967641	0.635257	1.52323	0.127702	0.999962	FALSE	not significant
ANP32B	7919.06	0.0182563	0.0894521	0.204091	0.838283	0.999962	FALSE	not significant
ANP32C	6.84956	-0.539046	0.605563	-0.890157	0.373382	0.999962	FALSE	not significant
ANP32E	10532.5	0.0133055	0.0661993	0.200992	0.840705	0.999962	FALSE	not significant
ANPEP	52.7834	0.0246065	0.290869	0.0845965	0.932582	0.999962	FALSE	not significant
ANTXR1	5051.49	-0.0236398	0.0537642	-0.439694	0.660159	0.999962	FALSE	not significant
ANTXR2	3598.72	0.0311054	0.103704	0.299943	0.76422	0.999962	FALSE	not significant
ANXA1	2968.26	0.403352	0.814815	0.495023	0.620584	0.999962	FALSE	not significant
ANXA11	352.901	0.0122037	0.109752	0.111194	0.911463	0.999962	FALSE	not significant
ANXA2	13736.9	0.355197	0.645554	0.55022	0.582168	0.999962	FALSE	not significant
ANXA2P1	6.13336	-1.00475	0.943818	-1.06456	0.287077	0.999962	FALSE	not significant
ANXA2P2	51.6404	0.0723202	0.635932	0.113723	0.909457	0.999962	FALSE	not significant
ANXA3	240.212	0.496273	0.752061	0.659885	0.509328	0.999962	FALSE	not significant
ANXA4	94.6021	0.112288	0.183999	0.610262	0.541688	0.999962	FALSE	not significant
ANXA5	10257.8	0.0719408	0.161075	0.446629	0.655143	0.999962	FALSE	not significant
ANXA6	8003.43	0.0397664	0.0692838	0.573963	0.565993	0.999962	FALSE	not significant
ANXA7	2213.92	0.0481514	0.0789318	0.610038	0.541837	0.999962	FALSE	not significant
AOAH	8.37488	0.57684	0.895558	0.644112	0.519503	0.999962	FALSE	not significant
AOC2	127.706	-0.252678	0.149143	-1.69421	0.0902263	0.999962	FALSE	not significant
AOC3	93.4268	0.0719195	0.175755	0.409203	0.682391	0.999962	FALSE	not significant
AOX1	115.283	0.0772444	0.211147	0.365833	0.71449	0.999962	FALSE	not significant
AP1AR	1406.02	-0.0183387	0.0806809	-0.227299	0.820191	0.999962	FALSE	not significant
AP1B1	4259.05	-0.0409886	0.0568946	-0.720431	0.47126	0.999962	FALSE	not significant
AP1G1	6389.25	0.0229661	0.0640567	0.358528	0.719948	0.999962	FALSE	not significant
AP1G2	1402.72	-0.182757	0.193302	-0.945452	0.344428	0.999962	FALSE	not significant
AP1M1	4157.24	-0.0231304	0.0329032	-0.702981	0.482067	0.999962	FALSE	not significant
AP1M2	35.9846	0.526578	0.621896	0.84673	0.397146	0.999962	FALSE	not significant
AP1S1	2715.1	-0.00510801	0.0474997	-0.107538	0.914362	0.999962	FALSE	not significant
AP1S2	9848.65	0.0991014	0.220744	0.448942	0.653474	0.999962	FALSE	not significant
AP1S3	187.778	-0.207466	0.203678	-1.0186	0.308394	0.999962	FALSE	not significant
AP2A1	5700.55	-0.0123358	0.057284	-0.215345	0.829498	0.999962	FALSE	not significant
AP2A2	4923.86	0.00574188	0.0509252	0.112751	0.910228	0.999962	FALSE	not significant
AP2B1	15772.3	0.00118847	0.0503555	0.0236016	0.98117	0.999962	FALSE	not significant
AP2M1	12014.1	0.0109588	0.0979192	0.111917	0.910889	0.999962	FALSE	not significant
AP2S1	3151.41	0.0368077	0.0513572	0.7167	0.473559	0.999962	FALSE	not significant
AP3B1	5258.82	0.00960806	0.0734887	0.130742	0.895979	0.999962	FALSE	not significant
AP3B2	123.536	-0.0120744	0.169321	-0.0713105	0.943151	0.999962	FALSE	not significant
AP3D1	10853	-0.0257733	0.0594231	-0.433725	0.664488	0.999962	FALSE	not significant
AP3M1	4713.48	0.0102446	0.0515837	0.198602	0.842574	0.999962	FALSE	not significant
AP3M2	1411.21	0.0140139	0.086466	0.162074	0.871247	0.999962	FALSE	not significant
AP3S1	2679.22	-0.00211933	0.0558149	-0.0379707	0.969711	0.999962	FALSE	not significant
AP3S2	1285.94	-0.0269678	0.140376	-0.192111	0.847655	0.999962	FALSE	not significant
AP4B1	621.649	-0.0521509	0.101399	-0.514313	0.607033	0.999962	FALSE	not significant
AP4E1	1245.23	0.164656	0.108198	1.52179	0.128061	0.999962	FALSE	not significant
AP4M1	671.212	-0.050482	0.0867895	-0.58166	0.560796	0.999962	FALSE	not significant
AP4S1	575.851	0.0197723	0.0901138	0.219415	0.826327	0.999962	FALSE	not significant
AP5B1	862.11	0.0023804	0.14784	0.0161012	0.987154	0.999962	FALSE	not significant
AP5M1	2109.51	0.0109535	0.0535452	0.204565	0.837912	0.999962	FALSE	not significant
AP5S1	227.484	-0.0230407	0.151958	-0.151625	0.879483	0.999962	FALSE	not significant
AP5Z1	1253.82	-0.0667461	0.0786729	-0.8484	0.396215	0.999962	FALSE	not significant
APAF1	2984.82	0.0606206	0.126281	0.480046	0.631194	0.999962	FALSE	not significant
APBA1	1217.95	0.0433957	0.412096	0.105305	0.916134	0.999962	FALSE	not significant
APBA2	3321.04	-0.0578829	0.0788919	-0.733699	0.463132	0.999962	FALSE	not significant
APBA3	414.47	-0.0535255	0.121774	-0.439548	0.660265	0.999962	FALSE	not significant
APBB1	4350.51	-0.00358436	0.0750475	-0.0477612	0.961907	0.999962	FALSE	not significant
APBB2	3248.88	-0.0503541	0.0726061	-0.693524	0.487981	0.999962	FALSE	not significant
APBB3	585.154	-0.179993	0.191754	-0.938664	0.347903	0.999962	FALSE	not significant
APC	4149.21	0.108196	0.0749923	1.44276	0.149087	0.999962	FALSE	not significant
APC2	4435.83	-0.0533558	0.116386	-0.45844	0.646636	0.999962	FALSE	not significant
APCDD1	1458.74	0.0265588	0.292152	0.0909075	0.927566	0.999962	FALSE	not significant
APCDD1L	39.5932	-0.00186637	1.70092	-0.00109727	0.999125	0.999962	FALSE	not significant
APCDD1L-AS1	4.27372	-0.321568	0.916972	-0.350685	0.725825	0.999962	FALSE	not significant
APEH	4366.23	-0.0217511	0.0578409	-0.376051	0.706879	0.999962	FALSE	not significant
APELA	428.495	-0.018051	0.250668	-0.0720114	0.942593	0.999962	FALSE	not significant
APEX1	10401.4	-0.00152139	0.0502847	-0.0302556	0.975863	0.999962	FALSE	not significant
APEX2	740.176	-0.0119091	0.114428	-0.104075	0.91711	0.999962	FALSE	not significant
APH1A	5601.56	0.0226754	0.0571703	0.396628	0.691642	0.999962	FALSE	not significant
APH1B	1348.74	0.0746035	0.0684837	1.08936	0.275995	0.999962	FALSE	not significant
API5	10477.6	0.0148482	0.0544719	0.272585	0.785173	0.999962	FALSE	not significant
APIP	671.64	-0.0637356	0.0778958	-0.818217	0.413233	0.999962	FALSE	not significant
APITD1	652.722	0.0784454	0.104673	0.749429	0.453598	0.999962	FALSE	not significant
APITD1-CORT	185.775	-0.0942757	0.18987	-0.496527	0.619523	0.999962	FALSE	not significant
APLF	231.037	0.144114	0.118008	1.22122	0.222002	0.999962	FALSE	not significant
APLN	162.866	0.250438	0.471372	0.531297	0.595213	0.999962	FALSE	not significant
APLNR	38.8739	-0.84276	0.713101	-1.18182	0.237276	0.999962	FALSE	not significant
APLP1	11614.1	-0.00527407	0.0805342	-0.0654885	0.947785	0.999962	FALSE	not significant
APLP2	28828	0.0580219	0.0694881	0.83499	0.403723	0.999962	FALSE	not significant
APMAP	6253.33	0.0536936	0.0652809	0.8225	0.410792	0.999962	FALSE	not significant
APOA1	517.268	0.330012	0.318305	1.03678	0.299839	0.999962	FALSE	not significant
APOA1BP	1870.02	0.0668612	0.0511639	1.3068	0.191279	0.999962	FALSE	not significant
APOB	93.3996	0.246925	0.255689	0.965723	0.334183	0.999962	FALSE	not significant
APOBEC3B	29.2036	-0.0638266	0.590961	-0.108005	0.913992	0.999962	FALSE	not significant
APOBEC3C	197.865	-0.00405096	0.215682	-0.0187821	0.985015	0.999962	FALSE	not significant
APOBEC3D	17.8307	0.0966837	0.384444	0.25149	0.801436	0.999962	FALSE	not significant
APOBEC3F	123.669	-0.230792	0.265362	-0.869723	0.384452	0.999962	FALSE	not significant
APOBEC3G	7.52989	-0.0530083	0.630554	-0.0840661	0.933004	0.999962	FALSE	not significant
APOBR	9.33416	0.313138	0.494702	0.632982	0.526745	0.999962	FALSE	not significant
APOC1	88.9735	0.044159	0.216086	0.204358	0.838074	0.999962	FALSE	not significant
APOE	736.9	0.231508	0.176357	1.31272	0.189276	0.999962	FALSE	not significant
APOL2	350.584	0.0376026	0.2228	0.168773	0.865975	0.999962	FALSE	not significant
APOLD1	199.699	-0.0180444	0.238019	-0.0758106	0.93957	0.999962	FALSE	not significant
APOM	85.0403	0.00489534	0.260163	0.0188165	0.984988	0.999962	FALSE	not significant
APOO	645.415	0.0319409	0.0707408	0.45152	0.651615	0.999962	FALSE	not significant
APOOL	1259.54	0.00617883	0.0586392	0.10537	0.916082	0.999962	FALSE	not significant
APOPT1	854.37	0.0515829	0.0790077	0.652885	0.513831	0.999962	FALSE	not significant
APP	41703.4	0.0482389	0.0658439	0.732625	0.463787	0.999962	FALSE	not significant
APPBP2	3735.64	0.0256657	0.0434441	0.590776	0.55467	0.999962	FALSE	not significant
APPL1	2871.69	0.0805554	0.0621061	1.29706	0.194611	0.999962	FALSE	not significant
APPL2	2562.37	-0.0237896	0.0985275	-0.241452	0.809205	0.999962	FALSE	not significant
APRT	1463.51	0.0611422	0.07807	0.783172	0.433526	0.999962	FALSE	not significant
APTR	321.687	0.0485313	0.114858	0.422533	0.672636	0.999962	FALSE	not significant
APTX	1139.18	0.0261653	0.0567061	0.461419	0.644498	0.999962	FALSE	not significant
AQP1	74.7993	-0.0887862	0.239293	-0.371035	0.710612	0.999962	FALSE	not significant
AQP11	48.0331	0.102274	0.239733	0.426616	0.669659	0.999962	FALSE	not significant
AQP3	149.129	0.206459	0.269174	0.767009	0.443076	0.999962	FALSE	not significant
AQP5	41.6612	0.20214	0.410355	0.492598	0.622297	0.999962	FALSE	not significant
AQP7P1	22.7164	0.618769	0.643917	0.960944	0.33658	0.999962	FALSE	not significant
AQP7P3	14.2949	0.49414	0.524946	0.941316	0.346543	0.999962	FALSE	not significant
AQR	3526.76	0.0306015	0.0606406	0.504637	0.613814	0.999962	FALSE	not significant
AR	1527.35	0.174285	0.210248	0.828947	0.407134	0.999962	FALSE	not significant
ARAF	2400.94	-0.0567927	0.0637208	-0.891273	0.372783	0.999962	FALSE	not significant
ARAP1	1107.59	-0.0183134	0.137456	-0.133231	0.894011	0.999962	FALSE	not significant
ARAP2	275.855	0.180867	0.231953	0.779758	0.435533	0.999962	FALSE	not significant
ARAP3	926.685	-0.162596	0.207772	-0.782569	0.433881	0.999962	FALSE	not significant
ARC	1008.07	-0.165203	0.257311	-0.642038	0.520849	0.999962	FALSE	not significant
ARCN1	8911.76	0.0252665	0.110795	0.228047	0.819609	0.999962	FALSE	not significant
AREG	18.0064	0.959925	1.77895	0.539602	0.589472	0.999962	FALSE	not significant
AREL1	3487.14	-0.0226377	0.0631326	-0.358574	0.719914	0.999962	FALSE	not significant
ARF1	11769.9	0.0381439	0.0959943	0.397356	0.691105	0.999962	FALSE	not significant
ARF3	14159.9	-0.0111028	0.0667579	-0.166314	0.86791	0.999962	FALSE	not significant
ARF4	7729.21	0.0516199	0.0877352	0.588361	0.55629	0.999962	FALSE	not significant
ARF5	5748.65	0.0286044	0.0488506	0.585549	0.558179	0.999962	FALSE	not significant
ARF6	3894.74	0.0760581	0.105366	0.721846	0.470389	0.999962	FALSE	not significant
ARFGAP1	4554.18	-0.0737957	0.0676639	-1.09062	0.275439	0.999962	FALSE	not significant
ARFGAP2	4273.1	-0.0101047	0.0425638	-0.237402	0.812345	0.999962	FALSE	not significant
ARFGAP3	1886.16	0.044576	0.0669671	0.665641	0.50564	0.999962	FALSE	not significant
ARFGEF1	4288.89	0.0457008	0.164546	0.277739	0.781213	0.999962	FALSE	not significant
ARFGEF2	2318.33	0.0916476	0.120736	0.759077	0.447807	0.999962	FALSE	not significant
ARFGEF3	156.686	0.243478	0.275454	0.883913	0.376743	0.999962	FALSE	not significant
ARFIP1	1736.86	0.0436105	0.0738531	0.590504	0.554853	0.999962	FALSE	not significant
ARFIP2	1608.35	-0.0400959	0.0736349	-0.544524	0.586081	0.999962	FALSE	not significant
ARFRP1	1059.34	-0.00676154	0.0728651	-0.0927952	0.926066	0.999962	FALSE	not significant
ARG2	1130.64	0.0193473	0.142577	0.135697	0.892061	0.999962	FALSE	not significant
ARGLU1	7336.41	-0.117114	0.156193	-0.749804	0.453373	0.999962	FALSE	not significant
ARHGAP1	1489.98	-0.0397723	0.0951176	-0.418138	0.675846	0.999962	FALSE	not significant
ARHGAP10	908.286	0.0559313	0.141604	0.394984	0.692854	0.999962	FALSE	not significant
ARHGAP11A	3281.34	0.0357236	0.144387	0.247415	0.804587	0.999962	FALSE	not significant
ARHGAP11B	123.062	-0.141139	0.173812	-0.81202	0.41678	0.999962	FALSE	not significant
ARHGAP12	2151.53	0.0299556	0.0600236	0.499063	0.617735	0.999962	FALSE	not significant
ARHGAP17	4568.95	-0.0323919	0.0469912	-0.68932	0.490622	0.999962	FALSE	not significant
ARHGAP18	182.901	-0.00944163	0.191133	-0.0493982	0.960602	0.999962	FALSE	not significant
ARHGAP19	3893.99	-0.000465743	0.0646578	-0.0072032	0.994253	0.999962	FALSE	not significant
ARHGAP19-SLIT1	22.8806	-0.2009	0.95975	-0.209326	0.834194	0.999962	FALSE	not significant
ARHGAP20	10.8964	0.54235	0.608545	0.891225	0.372809	0.999962	FALSE	not significant
ARHGAP21	5678.89	0.0566461	0.0971666	0.582979	0.559907	0.999962	FALSE	not significant
ARHGAP22	113.045	-0.0274402	0.206023	-0.13319	0.894043	0.999962	FALSE	not significant
ARHGAP23	874.823	0.178955	0.341286	0.524354	0.600032	0.999962	FALSE	not significant
ARHGAP24	287.095	-0.0552145	0.233329	-0.236638	0.812938	0.999962	FALSE	not significant
ARHGAP25	12.1357	-0.309438	0.50064	-0.618084	0.53652	0.999962	FALSE	not significant
ARHGAP26	1071.65	0.102798	0.119161	0.862681	0.388313	0.999962	FALSE	not significant
ARHGAP27	109.997	-0.325477	0.170046	-1.91405	0.0556136	0.999962	FALSE	not significant
ARHGAP28	934.16	0.00297075	0.111312	0.0266884	0.978708	0.999962	FALSE	not significant
ARHGAP29	1634.8	0.0562785	0.145275	0.387393	0.698465	0.999962	FALSE	not significant
ARHGAP31	69.1546	-0.0719842	0.224447	-0.320718	0.748424	0.999962	FALSE	not significant
ARHGAP32	3524.34	0.0123859	0.0679373	0.182313	0.855337	0.999962	FALSE	not significant
ARHGAP33	2522.47	-0.183502	0.167227	-1.09732	0.272502	0.999962	FALSE	not significant
ARHGAP35	9787.94	0.0673688	0.0652541	1.03241	0.301881	0.999962	FALSE	not significant
ARHGAP36	428.28	-1.32585	0.914598	-1.44965	0.147156	0.999962	FALSE	not significant
ARHGAP39	2132.48	-0.0521804	0.0760404	-0.68622	0.492574	0.999962	FALSE	not significant
ARHGAP4	108.814	-0.203286	0.326687	-0.622264	0.533768	0.999962	FALSE	not significant
ARHGAP42	869.52	0.0634773	0.12019	0.52814	0.597402	0.999962	FALSE	not significant
ARHGAP44	428.483	-0.00625056	0.0950316	-0.0657735	0.947558	0.999962	FALSE	not significant
ARHGAP5	9451.52	0.0657197	0.104977	0.626039	0.53129	0.999962	FALSE	not significant
ARHGAP5-AS1	516.253	0.118115	0.233324	0.506226	0.612698	0.999962	FALSE	not significant
ARHGAP6	166.167	-0.126068	0.213105	-0.59158	0.554132	0.999962	FALSE	not significant
ARHGAP8	4.98135	-0.00192607	3.10946	-0.000619423	0.999506	0.999962	FALSE	not significant
ARHGAP9	10.0704	0.699897	0.571191	1.22533	0.220451	0.999962	FALSE	not significant
ARHGDIA	10165.3	0.0297545	0.171747	0.173246	0.862458	0.999962	FALSE	not significant
ARHGDIB	26.8405	0.444573	0.503716	0.882586	0.37746	0.999962	FALSE	not significant
ARHGDIG	39.5476	-0.0367384	0.335267	-0.109579	0.912743	0.999962	FALSE	not significant
ARHGEF1	1349.29	-0.0107223	0.0781624	-0.137179	0.890889	0.999962	FALSE	not significant
ARHGEF10	3066.61	0.0120089	0.0743743	0.161466	0.871726	0.999962	FALSE	not significant
ARHGEF10L	1967.13	-0.0806775	0.0954084	-0.845601	0.397775	0.999962	FALSE	not significant
ARHGEF11	3778.5	-0.0151078	0.0666953	-0.22652	0.820797	0.999962	FALSE	not significant
ARHGEF12	6093.45	0.0966359	0.0960814	1.00577	0.314526	0.999962	FALSE	not significant
ARHGEF15	12.7389	-0.0942212	0.578518	-0.162866	0.870624	0.999962	FALSE	not significant
ARHGEF16	419.154	-0.049948	0.131074	-0.381066	0.703155	0.999962	FALSE	not significant
ARHGEF17	6086.41	-0.0517157	0.0752908	-0.686879	0.492159	0.999962	FALSE	not significant
ARHGEF18	2945.06	-0.0218456	0.0607224	-0.359761	0.719026	0.999962	FALSE	not significant
ARHGEF19	236.871	-0.0653112	0.217377	-0.300452	0.763833	0.999962	FALSE	not significant
ARHGEF2	5513.58	-0.0515261	0.0872103	-0.590826	0.554637	0.999962	FALSE	not significant
ARHGEF25	1743.81	-0.121606	0.158113	-0.769107	0.44183	0.999962	FALSE	not significant
ARHGEF26	1527.06	0.0229518	0.0538579	0.426154	0.669995	0.999962	FALSE	not significant
ARHGEF26-AS1	17.1464	-0.162786	0.430562	-0.378078	0.705373	0.999962	FALSE	not significant
ARHGEF28	24.3295	0.0194915	0.720097	0.0270678	0.978406	0.999962	FALSE	not significant
ARHGEF3	290.487	0.0391178	0.264976	0.147628	0.882636	0.999962	FALSE	not significant
ARHGEF33	32.5905	-0.00694226	0.300721	-0.0230854	0.981582	0.999962	FALSE	not significant
ARHGEF34P	15.2535	1.1604	0.967181	1.19977	0.230228	0.999962	FALSE	not significant
ARHGEF35	13.674	1.25403	0.733481	1.70969	0.0873226	0.999962	FALSE	not significant
ARHGEF37	19.9406	-0.0921493	0.416381	-0.22131	0.824851	0.999962	FALSE	not significant
ARHGEF39	526.684	-0.0290225	0.12432	-0.233451	0.815411	0.999962	FALSE	not significant
ARHGEF4	708.695	-0.122613	0.165366	-0.741461	0.458414	0.999962	FALSE	not significant
ARHGEF40	3586.46	-0.0282234	0.0878775	-0.321168	0.748083	0.999962	FALSE	not significant
ARHGEF5	69.5702	-0.46701	0.335904	-1.39031	0.164436	0.999962	FALSE	not significant
ARHGEF6	109.911	-0.0905268	0.180737	-0.500877	0.616458	0.999962	FALSE	not significant
ARHGEF7	5217.36	-0.00378997	0.0405709	-0.093416	0.925573	0.999962	FALSE	not significant
ARHGEF7-AS2	37.665	0.0903718	0.30876	0.292693	0.769757	0.999962	FALSE	not significant
ARHGEF9	2226.09	0.048959	0.0862126	0.567887	0.570112	0.999962	FALSE	not significant
ARID1A	14181.3	0.0819129	0.114791	0.713584	0.475484	0.999962	FALSE	not significant
ARID1B	7056.63	0.0483583	0.0501043	0.965154	0.334468	0.999962	FALSE	not significant
ARID2	4356.03	0.0759186	0.0741533	1.02381	0.305927	0.999962	FALSE	not significant
ARID3A	2653.15	-0.0275992	0.129169	-0.213667	0.830806	0.999962	FALSE	not significant
ARID3B	8297.71	0.00344431	0.0543582	0.0633632	0.949477	0.999962	FALSE	not significant
ARID3C	5.72882	-0.229013	0.768523	-0.297992	0.76571	0.999962	FALSE	not significant
ARID4A	1916.09	0.0199865	0.0666506	0.29987	0.764277	0.999962	FALSE	not significant
ARID4B	3172.38	0.0212058	0.059949	0.353731	0.723541	0.999962	FALSE	not significant
ARID5A	130.243	-0.216762	0.176766	-1.22627	0.220097	0.999962	FALSE	not significant
ARID5B	3159.1	0.0393303	0.103442	0.380217	0.703784	0.999962	FALSE	not significant
ARIH1	3802.21	-0.007798	0.0516111	-0.151091	0.879904	0.999962	FALSE	not significant
ARIH2	3894.75	-0.0118685	0.0765308	-0.155082	0.876757	0.999962	FALSE	not significant
ARIH2OS	32.0969	0.209733	0.275586	0.761043	0.446631	0.999962	FALSE	not significant
ARL1	2745.22	0.0456396	0.068211	0.669094	0.503436	0.999962	FALSE	not significant
ARL10	687.588	0.0703211	0.137219	0.512472	0.608321	0.999962	FALSE	not significant
ARL13B	1071.18	0.0553319	0.071812	0.77051	0.440997	0.999962	FALSE	not significant
ARL14EP	1183.37	0.0270756	0.0619515	0.437045	0.662079	0.999962	FALSE	not significant
ARL15	499.56	0.0482767	0.0923385	0.522823	0.601097	0.999962	FALSE	not significant
ARL16	1302.16	0.0457957	0.0984117	0.465348	0.641682	0.999962	FALSE	not significant
ARL17A	816.619	0.0134146	0.0820557	0.163481	0.870139	0.999962	FALSE	not significant
ARL17B	105.633	0.116963	0.216287	0.540776	0.588662	0.999962	FALSE	not significant
ARL2	1859.79	0.0272622	0.0854736	0.318955	0.749761	0.999962	FALSE	not significant
ARL2-SNX15	393.284	-0.0722396	0.290944	-0.248294	0.803907	0.999962	FALSE	not significant
ARL2BP	2291.8	0.0427531	0.0849356	0.503359	0.614712	0.999962	FALSE	not significant
ARL3	4059.28	0.00864759	0.0447729	0.193144	0.846847	0.999962	FALSE	not significant
ARL4A	7426.42	0.0571368	0.123047	0.464349	0.642398	0.999962	FALSE	not significant
ARL4C	6549.13	0.1411	0.144157	0.978789	0.327684	0.999962	FALSE	not significant
ARL4D	352.761	-0.020946	0.140851	-0.148711	0.881782	0.999962	FALSE	not significant
ARL5A	4278.21	0.0443536	0.114759	0.386494	0.699131	0.999962	FALSE	not significant
ARL5B	4155.29	0.0483302	0.0738857	0.654122	0.513033	0.999962	FALSE	not significant
ARL6	277.222	0.0729738	0.117528	0.620906	0.534662	0.999962	FALSE	not significant
ARL6IP1	21881.9	0.0325619	0.0597586	0.54489	0.585829	0.999962	FALSE	not significant
ARL6IP4	3778.66	-0.00241214	0.0474313	-0.0508555	0.959441	0.999962	FALSE	not significant
ARL6IP5	2353.99	0.0714402	0.0839584	0.8509	0.394825	0.999962	FALSE	not significant
ARL6IP6	2140.25	0.0711086	0.0523596	1.35808	0.174438	0.999962	FALSE	not significant
ARL8A	1446.83	-0.0164295	0.109299	-0.150316	0.880515	0.999962	FALSE	not significant
ARL8B	2565.06	0.0528584	0.0738331	0.715916	0.474043	0.999962	FALSE	not significant
ARL9	6.29886	-0.239012	0.768903	-0.310848	0.755916	0.999962	FALSE	not significant
ARMC1	2223.93	0.0504935	0.0535004	0.943796	0.345274	0.999962	FALSE	not significant
ARMC10	1820.04	0.0181229	0.0604802	0.29965	0.764444	0.999962	FALSE	not significant
ARMC12	20.474	-0.234762	0.442278	-0.530802	0.595556	0.999962	FALSE	not significant
ARMC2	280.706	-0.0752763	0.145997	-0.515601	0.606133	0.999962	FALSE	not significant
ARMC3	530.177	-0.152221	0.256014	-0.59458	0.552124	0.999962	FALSE	not significant
ARMC4	187.61	0.0493006	0.146763	0.33592	0.736931	0.999962	FALSE	not significant
ARMC5	945.689	0.109994	0.098306	1.1189	0.263184	0.999962	FALSE	not significant
ARMC6	1896.28	-0.013595	0.109624	-0.124015	0.901304	0.999962	FALSE	not significant
ARMC7	635.514	-0.0347846	0.0862066	-0.403502	0.686579	0.999962	FALSE	not significant
ARMC8	2172	0.0286114	0.0652644	0.438392	0.661102	0.999962	FALSE	not significant
ARMC9	2620.7	0.00677982	0.0474322	0.142937	0.88634	0.999962	FALSE	not significant
ARMCX1	77.5281	-0.000955206	0.215447	-0.00443361	0.996463	0.999962	FALSE	not significant
ARMCX2	3386.96	0.0166855	0.0944548	0.17665	0.859783	0.999962	FALSE	not significant
ARMCX3	3700.58	0.043791	0.0623381	0.702475	0.482383	0.999962	FALSE	not significant
ARMCX4	1748.79	0.114998	0.193384	0.594661	0.55207	0.999962	FALSE	not significant
ARMCX5	819.527	0.0860761	0.0919043	0.936584	0.348972	0.999962	FALSE	not significant
ARMCX5-GPRASP2	1046.88	-0.253812	0.112773	-2.25063	0.0244088	0.999962	FALSE	not significant
ARMCX6	1964.28	0.030577	0.078405	0.389988	0.696546	0.999962	FALSE	not significant
ARMT1	1521.71	0.0618312	0.0674945	0.916094	0.359618	0.999962	FALSE	not significant
ARNT	1860.05	0.0116587	0.083642	0.139388	0.889143	0.999962	FALSE	not significant
ARNT2	6990	0.0128035	0.077753	0.164669	0.869204	0.999962	FALSE	not significant
ARNTL	391.032	0.0304418	0.170913	0.178112	0.858635	0.999962	FALSE	not significant
ARNTL2	778.23	0.0422743	0.194132	0.217761	0.827615	0.999962	FALSE	not significant
ARPC1A	5093.3	0.00936012	0.0647648	0.144525	0.885086	0.999962	FALSE	not significant
ARPC1B	921.849	0.0471695	0.131597	0.358438	0.720016	0.999962	FALSE	not significant
ARPC2	6901.44	0.03795	0.0878037	0.432214	0.665586	0.999962	FALSE	not significant
ARPC3	4310.95	0.0391498	0.0670665	0.583746	0.559391	0.999962	FALSE	not significant
ARPC4	5484.08	0.0661214	0.102068	0.647815	0.517105	0.999962	FALSE	not significant
ARPC4-TTLL3	305.069	-0.188035	0.279718	-0.672231	0.501437	0.999962	FALSE	not significant
ARPC5	6180.92	0.0987739	0.0879338	1.12328	0.26132	0.999962	FALSE	not significant
ARPC5L	1342.91	0.0383829	0.102085	0.375991	0.706924	0.999962	FALSE	not significant
ARPIN	1762.06	-0.0140924	0.0874123	-0.161218	0.871922	0.999962	FALSE	not significant
ARPP19	13637.5	0.0467836	0.0378239	1.23688	0.216131	0.999962	FALSE	not significant
ARPP21	51.7244	-0.0492612	0.540676	-0.0911105	0.927405	0.999962	FALSE	not significant
ARRB1	1757.49	0.140802	0.226775	0.620887	0.534674	0.999962	FALSE	not significant
ARRB2	2182.46	0.0050536	0.0756072	0.0668402	0.946709	0.999962	FALSE	not significant
ARRDC1	483.402	-0.0750442	0.11313	-0.663343	0.507111	0.999962	FALSE	not significant
ARRDC1-AS1	593.184	-0.101701	0.0974591	-1.04352	0.296707	0.999962	FALSE	not significant
ARRDC2	90.8421	-0.0695769	0.434476	-0.16014	0.872771	0.999962	FALSE	not significant
ARRDC3	5017.13	-0.0103732	0.216863	-0.0478329	0.961849	0.999962	FALSE	not significant
ARRDC3-AS1	38.044	-0.0836366	0.289199	-0.2892	0.772428	0.999962	FALSE	not significant
ARRDC4	674.317	0.0619025	0.336161	0.184146	0.853899	0.999962	FALSE	not significant
ARSA	734.194	-0.158788	0.231063	-0.687207	0.491952	0.999962	FALSE	not significant
ARSB	1827.58	0.0142563	0.106807	0.133478	0.893815	0.999962	FALSE	not significant
ARSD	755.773	-0.0607377	0.153232	-0.396378	0.691826	0.999962	FALSE	not significant
ARSE	23.8451	0.0171321	0.369593	0.046354	0.963028	0.999962	FALSE	not significant
ARSG	218.27	-0.0167572	0.160288	-0.104544	0.916738	0.999962	FALSE	not significant
ARSI	586.503	0.172635	0.457989	0.376941	0.706218	0.999962	FALSE	not significant
ARSJ	847.506	0.314524	0.396134	0.793985	0.427204	0.999962	FALSE	not significant
ARSK	678.024	-0.0110926	0.0950204	-0.116739	0.907067	0.999962	FALSE	not significant
ART5	59.3225	0.182954	0.346715	0.527679	0.597722	0.999962	FALSE	not significant
ARTN	15.0918	-0.265229	0.486354	-0.545342	0.585519	0.999962	FALSE	not significant
ARV1	575.771	-0.105551	0.0774101	-1.36352	0.172717	0.999962	FALSE	not significant
ARVCF	3126.93	-0.109963	0.102396	-1.07389	0.282872	0.999962	FALSE	not significant
ARX	4824.09	0.0355036	0.0996671	0.356222	0.721674	0.999962	FALSE	not significant
AS3MT	667.351	-0.185138	0.299942	-0.617246	0.537073	0.999962	FALSE	not significant
ASAH1	2137.17	0.0585361	0.070365	0.831892	0.40547	0.999962	FALSE	not significant
ASAH2	43.8996	0.0753678	0.289784	0.260082	0.7948	0.999962	FALSE	not significant
ASAH2B	170.881	-0.172211	0.126097	-1.3657	0.172033	0.999962	FALSE	not significant
ASAP1	5834.75	0.0673845	0.102985	0.654317	0.512907	0.999962	FALSE	not significant
ASAP2	3334.69	0.0173634	0.0760422	0.228339	0.819383	0.999962	FALSE	not significant
ASAP3	1653.04	-0.0615035	0.145955	-0.421385	0.673474	0.999962	FALSE	not significant
ASB1	2755.21	0.0429478	0.0812743	0.52843	0.597201	0.999962	FALSE	not significant
ASB12	10.8644	-0.36205	0.447898	-0.80833	0.418901	0.999962	FALSE	not significant
ASB13	1109.1	0.0253571	0.0609359	0.416127	0.677317	0.999962	FALSE	not significant
ASB16	9.36762	-1.29379	0.629234	-2.05614	0.0397689	0.999962	FALSE	not significant
ASB16-AS1	525.382	-0.149784	0.144948	-1.03336	0.301434	0.999962	FALSE	not significant
ASB2	65.7579	0.013262	0.199088	0.0666135	0.946889	0.999962	FALSE	not significant
ASB3	630.196	0.0754725	0.114431	0.659547	0.509545	0.999962	FALSE	not significant
ASB4	4.90469	-0.195543	0.979845	-0.199565	0.841821	0.999962	FALSE	not significant
ASB6	1271.03	0.0466288	0.0636923	0.732095	0.46411	0.999962	FALSE	not significant
ASB7	1019.91	-0.0347359	0.0704704	-0.492915	0.622073	0.999962	FALSE	not significant
ASB8	567.302	0.0578405	0.110861	0.521739	0.601852	0.999962	FALSE	not significant
ASCC1	1288.89	-0.00605446	0.0780699	-0.0775518	0.938185	0.999962	FALSE	not significant
ASCC2	1831.9	0.00418433	0.0691465	0.0605139	0.951746	0.999962	FALSE	not significant
ASCC3	4913.57	0.100722	0.236765	0.425408	0.670539	0.999962	FALSE	not significant
ASCL1	39.8639	-0.225898	0.36945	-0.611445	0.540905	0.999962	FALSE	not significant
ASF1A	1859.92	0.0634415	0.0929784	0.682326	0.495033	0.999962	FALSE	not significant
ASF1B	1896.43	-0.0659561	0.128095	-0.514901	0.606623	0.999962	FALSE	not significant
ASGR1	405.726	-0.0579469	0.107874	-0.537171	0.59115	0.999962	FALSE	not significant
ASGR2	15.6842	0.228695	0.517179	0.442196	0.658348	0.999962	FALSE	not significant
ASH1L	2484.51	0.10069	0.0956327	1.05288	0.292395	0.999962	FALSE	not significant
ASH1L-AS1	160.448	-0.142285	0.20584	-0.691242	0.489413	0.999962	FALSE	not significant
ASH2L	2864.12	0.00639511	0.0517287	0.123628	0.90161	0.999962	FALSE	not significant
ASIC1	2240.76	-0.00124018	0.0832741	-0.0148928	0.988118	0.999962	FALSE	not significant
ASIC2	253.685	0.0120221	0.294085	0.0408796	0.967392	0.999962	FALSE	not significant
ASIC3	95.9323	-0.166846	0.245041	-0.680891	0.49594	0.999962	FALSE	not significant
ASIC4	54.6084	-0.197155	0.259456	-0.759879	0.447327	0.999962	FALSE	not significant
ASL	634.848	-0.00610845	0.0703646	-0.0868113	0.930821	0.999962	FALSE	not significant
ASMTL	2956.12	-0.00998369	0.0897629	-0.111223	0.91144	0.999962	FALSE	not significant
ASMTL-AS1	100.031	-0.257798	0.256534	-1.00493	0.314931	0.999962	FALSE	not significant
ASNA1	2440	-0.00631502	0.0522712	-0.120813	0.90384	0.999962	FALSE	not significant
ASNS	2015.02	0.047238	0.248886	0.189797	0.849468	0.999962	FALSE	not significant
ASNSD1	2570.49	0.0288911	0.0954724	0.302612	0.762185	0.999962	FALSE	not significant
ASPG	10.1064	-0.284522	0.704217	-0.404026	0.686193	0.999962	FALSE	not significant
ASPH	5474.66	0.00745297	0.0798916	0.0932885	0.925674	0.999962	FALSE	not significant
ASPHD1	50.7009	0.0902148	0.251368	0.358896	0.719673	0.999962	FALSE	not significant
ASPHD2	644.636	0.0328519	0.0879926	0.373348	0.708889	0.999962	FALSE	not significant
ASPM	5294.75	0.0715863	0.115167	0.621585	0.534215	0.999962	FALSE	not significant
ASPRV1	90.4536	-0.136634	0.2436	-0.560897	0.574868	0.999962	FALSE	not significant
ASPSCR1	1122.72	-0.0492624	0.0822898	-0.598645	0.549409	0.999962	FALSE	not significant
ASRGL1	1695.63	-0.0332117	0.0790595	-0.420085	0.674423	0.999962	FALSE	not significant
ASS1	47.1974	0.116704	0.443297	0.263263	0.792348	0.999962	FALSE	not significant
ASTE1	441.396	0.0777553	0.0946722	0.821311	0.411469	0.999962	FALSE	not significant
ASTN1	3612.64	-0.0403084	0.111139	-0.362686	0.71684	0.999962	FALSE	not significant
ASTN2	1052.7	-0.00742354	0.18486	-0.0401576	0.967967	0.999962	FALSE	not significant
ASUN	1301.37	0.0664924	0.0966971	0.687636	0.491682	0.999962	FALSE	not significant
ASXL1	7641.73	-0.0324676	0.0361077	-0.899188	0.368553	0.999962	FALSE	not significant
ASXL2	1274.33	0.054423	0.0945691	0.575483	0.564964	0.999962	FALSE	not significant
ASXL3	509.469	0.217374	0.124019	1.75275	0.0796441	0.999962	FALSE	not significant
ATAD1	2882.77	0.0412624	0.0522065	0.79037	0.429312	0.999962	FALSE	not significant
ATAD2	4507.02	0.102115	0.177256	0.576091	0.564554	0.999962	FALSE	not significant
ATAD2B	2113.22	0.107127	0.078131	1.37112	0.170338	0.999962	FALSE	not significant
ATAD3A	2186.47	0.000440134	0.134135	0.00328126	0.997382	0.999962	FALSE	not significant
ATAD3B	1376.69	0.0109588	0.207335	0.0528557	0.957847	0.999962	FALSE	not significant
ATAD3C	13.8527	0.334091	0.455866	0.732872	0.463637	0.999962	FALSE	not significant
ATAD5	1510.56	0.0491277	0.134624	0.364925	0.715167	0.999962	FALSE	not significant
ATAT1	2919.5	-0.0452519	0.0902573	-0.501366	0.616114	0.999962	FALSE	not significant
ATCAY	1845.43	-0.0209115	0.0891847	-0.234474	0.814617	0.999962	FALSE	not significant
ATE1	2130.25	0.042648	0.046155	0.924018	0.355477	0.999962	FALSE	not significant
ATF1	1139.41	0.0552058	0.0939764	0.587443	0.556906	0.999962	FALSE	not significant
ATF2	3410.75	0.0604018	0.0551532	1.09516	0.273445	0.999962	FALSE	not significant
ATF3	1982.78	0.194144	0.228282	0.850458	0.39507	0.999962	FALSE	not significant
ATF4	12583.5	0.0243443	0.126674	0.192181	0.847601	0.999962	FALSE	not significant
ATF5	1366.95	0.00237452	0.225876	0.0105125	0.991612	0.999962	FALSE	not significant
ATF6B	3718.58	-0.0598834	0.0635513	-0.942284	0.346047	0.999962	FALSE	not significant
ATF7	1770.78	0.00920935	0.0794563	0.115905	0.907728	0.999962	FALSE	not significant
ATF7IP	8024.99	0.0584172	0.0612735	0.953384	0.340395	0.999962	FALSE	not significant
ATF7IP2	255.958	-0.000579767	0.122694	-0.00472531	0.99623	0.999962	FALSE	not significant
ATG10	252.762	-0.0666112	0.166377	-0.400363	0.688889	0.999962	FALSE	not significant
ATG101	1208.23	0.0206195	0.122284	0.16862	0.866096	0.999962	FALSE	not significant
ATG12	2401.38	0.0474996	0.0458044	1.03701	0.299731	0.999962	FALSE	not significant
ATG13	4408.09	-0.0280907	0.0420359	-0.668254	0.503971	0.999962	FALSE	not significant
ATG14	1023.99	0.0576186	0.0761817	0.756332	0.44945	0.999962	FALSE	not significant
ATG16L1	1041.04	-0.00850168	0.0905396	-0.0939	0.925189	0.999962	FALSE	not significant
ATG16L2	307.536	-0.363036	0.376859	-0.963322	0.335386	0.999962	FALSE	not significant
ATG2A	1298.97	-0.0249377	0.0660179	-0.377741	0.705623	0.999962	FALSE	not significant
ATG2B	1766.96	0.0336534	0.0909458	0.370038	0.711354	0.999962	FALSE	not significant
ATG3	1447.56	0.0404231	0.0709552	0.569699	0.568882	0.999962	FALSE	not significant
ATG4A	192.024	-0.0260306	0.139776	-0.186231	0.852263	0.999962	FALSE	not significant
ATG4B	3044.91	-0.0107234	0.0499661	-0.214614	0.830069	0.999962	FALSE	not significant
ATG4C	619.168	0.0368264	0.117431	0.3136	0.753825	0.999962	FALSE	not significant
ATG4D	1261.06	-0.0614084	0.0747717	-0.821278	0.411488	0.999962	FALSE	not significant
ATG5	1392.19	0.0406338	0.0625161	0.649973	0.51571	0.999962	FALSE	not significant
ATG7	891.681	0.0126118	0.099483	0.126773	0.89912	0.999962	FALSE	not significant
ATG9A	2834.9	-0.00990574	0.0542112	-0.182725	0.855014	0.999962	FALSE	not significant
ATG9B	60.5589	-0.0574768	0.292076	-0.196787	0.843994	0.999962	FALSE	not significant
ATHL1	1339.15	-0.247491	0.243484	-1.01646	0.309411	0.999962	FALSE	not significant
ATIC	4753.63	0.0108633	0.0917484	0.118403	0.905748	0.999962	FALSE	not significant
ATL1	1184.71	0.081839	0.122494	0.668104	0.504067	0.999962	FALSE	not significant
ATL2	3153.12	-0.0211439	0.0434314	-0.486834	0.626376	0.999962	FALSE	not significant
ATL3	266.899	0.142768	0.185833	0.768258	0.442334	0.999962	FALSE	not significant
ATM	3676.96	0.110061	0.0850069	1.29473	0.195412	0.999962	FALSE	not significant
ATMIN	5091.08	0.0246284	0.0607462	0.405431	0.685161	0.999962	FALSE	not significant
ATN1	11092	-0.111583	0.0855418	-1.30442	0.19209	0.999962	FALSE	not significant
ATOH7	12.6765	0.860102	0.507707	1.69409	0.0902482	0.999962	FALSE	not significant
ATOH8	218.054	-0.0868264	0.190988	-0.454618	0.649384	0.999962	FALSE	not significant
ATOX1	772.042	-0.0195321	0.0666723	-0.292956	0.769556	0.999962	FALSE	not significant
ATP10A	85.3179	0.153693	0.306904	0.500785	0.616522	0.999962	FALSE	not significant
ATP10D	1769.83	0.0282115	0.0950799	0.296713	0.766685	0.999962	FALSE	not significant
ATP11A	7015.18	0.0491075	0.0806996	0.608523	0.542841	0.999962	FALSE	not significant
ATP11B	3716.83	0.115313	0.071325	1.61673	0.105937	0.999962	FALSE	not significant
ATP11C	2159.94	0.00263555	0.0759198	0.0347149	0.972307	0.999962	FALSE	not significant
ATP13A1	3129.51	-0.0615402	0.0565708	-1.08784	0.276664	0.999962	FALSE	not significant
ATP13A2	3144.3	0.00784406	0.0601282	0.130456	0.896206	0.999962	FALSE	not significant
ATP13A3	5851.79	0.0683753	0.0881805	0.775402	0.438102	0.999962	FALSE	not significant
ATP13A4	15.4007	-0.407849	0.391153	-1.04268	0.297095	0.999962	FALSE	not significant
ATP1A1	16497.5	0.00605937	0.100979	0.0600065	0.95215	0.999962	FALSE	not significant
ATP1A1-AS1	79.2129	0.0734251	0.271221	0.27072	0.786606	0.999962	FALSE	not significant
ATP1A2	132.39	-0.117427	0.62451	-0.188031	0.850852	0.999962	FALSE	not significant
ATP1A3	682.504	-0.0927767	0.143351	-0.647198	0.517504	0.999962	FALSE	not significant
ATP1B1	2026.94	0.119538	0.117897	1.01392	0.310622	0.999962	FALSE	not significant
ATP1B2	1191.84	-0.0650426	0.238243	-0.273009	0.784846	0.999962	FALSE	not significant
ATP1B3	3957.87	0.0549586	0.123959	0.443361	0.657504	0.999962	FALSE	not significant
ATP2A1	103.802	-0.156018	0.16356	-0.953888	0.34014	0.999962	FALSE	not significant
ATP2A1-AS1	115.831	-0.232063	0.163155	-1.42235	0.154926	0.999962	FALSE	not significant
ATP2A2	25709.5	0.0226139	0.0960234	0.235504	0.813818	0.999962	FALSE	not significant
ATP2A3	37.7022	0.20168	0.309846	0.650905	0.515108	0.999962	FALSE	not significant
ATP2B1	8778.13	-0.035573	0.106771	-0.333171	0.739005	0.999962	FALSE	not significant
ATP2B2	97.2109	0.0684931	0.395856	0.173025	0.862632	0.999962	FALSE	not significant
ATP2B3	26.8013	0.330275	0.337152	0.979603	0.327282	0.999962	FALSE	not significant
ATP2B4	3652.06	0.0495913	0.130128	0.381097	0.703131	0.999962	FALSE	not significant
ATP2C1	4673.79	0.0160756	0.0543775	0.29563	0.767513	0.999962	FALSE	not significant
ATP2C2	37.128	0.248452	0.564801	0.439893	0.660015	0.999962	FALSE	not significant
ATP5A1	25295.5	0.00319501	0.0811034	0.0393943	0.968576	0.999962	FALSE	not significant
ATP5B	27928.4	0.00717856	0.0374511	0.191678	0.847994	0.999962	FALSE	not significant
ATP5C1	4743.13	0.0646345	0.0504233	1.28184	0.1999	0.999962	FALSE	not significant
ATP5D	1759.04	0.035398	0.0617938	0.57284	0.566753	0.999962	FALSE	not significant
ATP5E	4187.97	0.0405033	0.0732608	0.552865	0.580356	0.999962	FALSE	not significant
ATP5F1	6635.37	0.0454138	0.0485794	0.934837	0.349872	0.999962	FALSE	not significant
ATP5G1	1103.16	0.0333472	0.138664	0.240489	0.809952	0.999962	FALSE	not significant
ATP5G2	12455.4	0.016619	0.0759057	0.218943	0.826695	0.999962	FALSE	not significant
ATP5G3	6747.14	0.0284465	0.0523364	0.543531	0.586764	0.999962	FALSE	not significant
ATP5H	2565.05	0.0837846	0.0593797	1.411	0.158245	0.999962	FALSE	not significant
ATP5I	1915.48	0.0412313	0.0737774	0.558861	0.576257	0.999962	FALSE	not significant
ATP5J	2686.24	-0.01696	0.0831267	-0.204026	0.838333	0.999962	FALSE	not significant
ATP5J2	3960.31	0.0507675	0.09919	0.511821	0.608776	0.999962	FALSE	not significant
ATP5J2-PTCD1	483.315	-0.756875	0.331336	-2.28431	0.0223532	0.999962	FALSE	not significant
ATP5L	5092.46	0.020205	0.0671804	0.300757	0.7636	0.999962	FALSE	not significant
ATP5O	6113.31	0.0163553	0.0499974	0.327123	0.743575	0.999962	FALSE	not significant
ATP5S	329.728	0.00647799	0.107199	0.0604294	0.951814	0.999962	FALSE	not significant
ATP5SL	2751.43	-0.0190208	0.0619774	-0.306899	0.75892	0.999962	FALSE	not significant
ATP6AP1	5883.73	-0.0122652	0.0371096	-0.330512	0.741013	0.999962	FALSE	not significant
ATP6AP1L	112.677	-0.118958	0.357097	-0.333126	0.739039	0.999962	FALSE	not significant
ATP6AP2	3584.13	0.00873949	0.0525114	0.16643	0.867818	0.999962	FALSE	not significant
ATP6V0A1	5322.1	0.00706173	0.0720884	0.0979593	0.921965	0.999962	FALSE	not significant
ATP6V0A2	2458.88	0.0815926	0.131483	0.620555	0.534893	0.999962	FALSE	not significant
ATP6V0B	2871.82	0.0185356	0.1139	0.162736	0.870726	0.999962	FALSE	not significant
ATP6V0C	6660.43	0.000606231	0.0699468	0.00866703	0.993085	0.999962	FALSE	not significant
ATP6V0D1	2252.59	0.0186893	0.0634039	0.294765	0.768173	0.999962	FALSE	not significant
ATP6V0E1	1860.55	0.0242347	0.0969272	0.25003	0.802565	0.999962	FALSE	not significant
ATP6V0E2	2395.7	0.0642245	0.0998175	0.64342	0.519952	0.999962	FALSE	not significant
ATP6V0E2-AS1	182.55	0.0011239	0.125053	0.00898735	0.992829	0.999962	FALSE	not significant
ATP6V1A	2864.47	0.0702314	0.0485638	1.44617	0.14813	0.999962	FALSE	not significant
ATP6V1B1	8.02199	0.600813	0.496541	1.21	0.22628	0.999962	FALSE	not significant
ATP6V1B2	6021.4	-0.0133352	0.0542467	-0.245825	0.805818	0.999962	FALSE	not significant
ATP6V1C1	1998.98	0.029557	0.0723849	0.408331	0.683031	0.999962	FALSE	not significant
ATP6V1C2	38.4896	0.543049	0.708415	0.766569	0.443338	0.999962	FALSE	not significant
ATP6V1D	2589.01	0.0342163	0.0691781	0.494612	0.620874	0.999962	FALSE	not significant
ATP6V1E1	2320.75	0.0469299	0.106812	0.439371	0.660392	0.999962	FALSE	not significant
ATP6V1E2	48.334	-0.172795	0.258868	-0.667502	0.504451	0.999962	FALSE	not significant
ATP6V1F	2130.13	0.0165816	0.0538636	0.307845	0.7582	0.999962	FALSE	not significant
ATP6V1G1	5051.06	0.0414978	0.0653243	0.635257	0.525261	0.999962	FALSE	not significant
ATP6V1G2	135.124	-0.221381	0.189421	-1.16873	0.242514	0.999962	FALSE	not significant
ATP6V1G2-DDX39B	254.938	0.121602	0.257754	0.471773	0.637088	0.999962	FALSE	not significant
ATP6V1H	1716.65	0.00895705	0.0805749	0.111164	0.911486	0.999962	FALSE	not significant
ATP7A	912.741	0.00196141	0.0762298	0.0257302	0.979473	0.999962	FALSE	not significant
ATP7B	804.929	0.16228	0.202568	0.801113	0.423066	0.999962	FALSE	not significant
ATP8A1	914.264	-0.0543619	0.175721	-0.309365	0.757044	0.999962	FALSE	not significant
ATP8A2	87.6288	0.118086	0.171062	0.690312	0.489998	0.999962	FALSE	not significant
ATP8B1	12.3282	-0.23689	0.763413	-0.310304	0.75633	0.999962	FALSE	not significant
ATP8B2	3852.48	0.0168458	0.0453967	0.37108	0.710578	0.999962	FALSE	not significant
ATP8B3	15.0258	0.128584	0.48261	0.266435	0.789904	0.999962	FALSE	not significant
ATP9A	3192.45	0.0452809	0.0746083	0.606915	0.543907	0.999962	FALSE	not significant
ATP9B	1373.54	0.0338981	0.0560904	0.604348	0.545612	0.999962	FALSE	not significant
ATPAF1	2437.8	-0.0190926	0.056038	-0.340708	0.733324	0.999962	FALSE	not significant
ATPAF2	413.891	-0.00172829	0.0873209	-0.0197924	0.984209	0.999962	FALSE	not significant
ATPIF1	2037.64	0.053032	0.076874	0.689856	0.490284	0.999962	FALSE	not significant
ATR	974.826	0.0487604	0.0690297	0.706368	0.47996	0.999962	FALSE	not significant
ATRAID	2399.56	0.0589837	0.0603284	0.977712	0.328217	0.999962	FALSE	not significant
ATRIP	736.919	-0.0508509	0.0869358	-0.584925	0.558598	0.999962	FALSE	not significant
ATRN	5038.12	0.0413188	0.0549161	0.752398	0.451812	0.999962	FALSE	not significant
ATRNL1	1022.48	0.184111	0.112999	1.62931	0.103248	0.999962	FALSE	not significant
ATRX	8764.72	0.102502	0.0508567	2.0155	0.0438525	0.999962	FALSE	not significant
ATXN1	1453.32	0.0477467	0.135385	0.352674	0.724333	0.999962	FALSE	not significant
ATXN10	7641.46	0.0087265	0.0530579	0.164471	0.86936	0.999962	FALSE	not significant
ATXN1L	3408.72	0.0252538	0.0677907	0.372527	0.709501	0.999962	FALSE	not significant
ATXN2	1882.98	-0.0347519	0.0716148	-0.485262	0.627491	0.999962	FALSE	not significant
ATXN2L	8955.84	-0.0795298	0.0638423	-1.24572	0.212866	0.999962	FALSE	not significant
ATXN3	1019.86	-0.0388015	0.080044	-0.484752	0.627852	0.999962	FALSE	not significant
ATXN7	1360.12	0.0709767	0.107217	0.661991	0.507977	0.999962	FALSE	not significant
ATXN7L1	671.22	0.13087	0.106327	1.23083	0.218388	0.999962	FALSE	not significant
ATXN7L2	705.487	-0.140834	0.0862272	-1.63329	0.102409	0.999962	FALSE	not significant
ATXN7L3	5888.01	-0.0204095	0.0445281	-0.458351	0.6467	0.999962	FALSE	not significant
ATXN7L3B	12132.1	-0.0469279	0.0516282	-0.90896	0.363371	0.999962	FALSE	not significant
AUH	459.432	-0.0680331	0.134594	-0.50547	0.613229	0.999962	FALSE	not significant
AUNIP	336.826	0.0683903	0.174801	0.391246	0.695616	0.999962	FALSE	not significant
AUP1	3163.17	-0.0302662	0.0883754	-0.342474	0.731995	0.999962	FALSE	not significant
AURKA	2284.43	0.037795	0.128565	0.293976	0.768776	0.999962	FALSE	not significant
AURKAIP1	2110.45	0.0556236	0.100332	0.554398	0.579307	0.999962	FALSE	not significant
AURKAPS1	19.1016	-0.314527	0.515084	-0.610634	0.541442	0.999962	FALSE	not significant
AURKB	2830.31	-0.0656456	0.106561	-0.61604	0.537868	0.999962	FALSE	not significant
AURKC	14.5687	0.230961	0.415077	0.55643	0.577917	0.999962	FALSE	not significant
AUTS2	5463.11	-0.040321	0.0537236	-0.750527	0.452937	0.999962	FALSE	not significant
AVEN	610.051	0.126918	0.22593	0.561757	0.574282	0.999962	FALSE	not significant
AVIL	47.603	-0.109846	0.31649	-0.347076	0.728535	0.999962	FALSE	not significant
AVL9	2479.4	0.0377814	0.0553423	0.682687	0.494805	0.999962	FALSE	not significant
AVPI1	100.586	-0.150574	0.194888	-0.772617	0.439749	0.999962	FALSE	not significant
AVPR1A	45.2777	-0.279414	0.468196	-0.596788	0.550649	0.999962	FALSE	not significant
AXDND1	5.81292	0.208626	0.630747	0.330761	0.740825	0.999962	FALSE	not significant
AXIN1	2517.93	0.00506226	0.0596726	0.0848339	0.932393	0.999962	FALSE	not significant
AXIN2	1177.93	0.0354261	0.13905	0.254771	0.7989	0.999962	FALSE	not significant
AXL	6425.57	0.074644	0.191992	0.388787	0.697434	0.999962	FALSE	not significant
AZI2	1912.65	-0.0189055	0.0625128	-0.302426	0.762328	0.999962	FALSE	not significant
AZIN1	14373.6	0.0465189	0.0790203	0.588695	0.556066	0.999962	FALSE	not significant
AZIN1-AS1	54.1964	-0.0114945	0.419722	-0.027386	0.978152	0.999962	FALSE	not significant
AZIN2	301.91	-0.0188837	0.14475	-0.130457	0.896205	0.999962	FALSE	not significant
AZU1	25.3176	-0.433084	0.410447	-1.05515	0.291356	0.999962	FALSE	not significant
B2M	3337.91	0.0484718	0.0908429	0.533579	0.593633	0.999962	FALSE	not significant
B3GALNT1	1120.28	0.109119	0.262754	0.41529	0.67793	0.999962	FALSE	not significant
B3GALNT2	2842.37	0.0446508	0.0776852	0.574766	0.56545	0.999962	FALSE	not significant
B3GALT1	154.504	-0.084752	0.23164	-0.365878	0.714456	0.999962	FALSE	not significant
B3GALT2	33.2034	-0.093067	0.608206	-0.153019	0.878383	0.999962	FALSE	not significant
B3GALT4	41.7368	-0.127126	0.259798	-0.489328	0.62461	0.999962	FALSE	not significant
B3GALT5	128.517	0.026442	0.145426	0.181825	0.85572	0.999962	FALSE	not significant
B3GALT5-AS1	115.746	0.0397167	0.201941	0.196675	0.844082	0.999962	FALSE	not significant
B3GALT6	2561.66	0.0112747	0.0642757	0.175411	0.860756	0.999962	FALSE	not significant
B3GAT1	3770.69	-0.0569975	0.0818119	-0.69669	0.485997	0.999962	FALSE	not significant
B3GAT2	84.9699	-0.0428113	0.281079	-0.152311	0.878942	0.999962	FALSE	not significant
B3GAT3	1619.9	0.0242379	0.0724384	0.3346	0.737927	0.999962	FALSE	not significant
B3GLCT	977.543	0.0545718	0.0963337	0.566487	0.571063	0.999962	FALSE	not significant
B3GNT2	1107.35	0.0690495	0.0710098	0.972394	0.330854	0.999962	FALSE	not significant
B3GNT4	8.91597	1.90932	0.94835	2.01331	0.0440823	0.999962	FALSE	not significant
B3GNT5	1921.67	0.0573585	0.0830124	0.690962	0.489589	0.999962	FALSE	not significant
B3GNT7	54.7359	0.228432	0.259048	0.881812	0.377878	0.999962	FALSE	not significant
B3GNT8	22.4296	0.471452	0.338847	1.39134	0.164122	0.999962	FALSE	not significant
B3GNT9	304.477	0.0920025	0.117951	0.780008	0.435386	0.999962	FALSE	not significant
B3GNTL1	108.611	0.0731895	0.170456	0.429375	0.667651	0.999962	FALSE	not significant
B4GALNT1	1006.35	-0.0247196	0.160509	-0.154007	0.877604	0.999962	FALSE	not significant
B4GALNT3	672.148	0.0633688	0.0982409	0.645035	0.518904	0.999962	FALSE	not significant
B4GALNT4	9295.8	-0.11073	0.134448	-0.82359	0.410173	0.999962	FALSE	not significant
B4GALT1	1695.4	0.0427252	0.0767005	0.557039	0.577501	0.999962	FALSE	not significant
B4GALT1-AS1	5.70363	0.530815	0.713514	0.743944	0.456911	0.999962	FALSE	not significant
B4GALT2	3644.22	-0.0254923	0.0634639	-0.401682	0.687918	0.999962	FALSE	not significant
B4GALT3	1868.66	0.0127224	0.0589567	0.215793	0.829149	0.999962	FALSE	not significant
B4GALT4	974.488	0.132808	0.0755648	1.75754	0.0788258	0.999962	FALSE	not significant
B4GALT5	7308.83	0.0172831	0.0703376	0.245716	0.805902	0.999962	FALSE	not significant
B4GALT6	9334.78	0.0526019	0.145407	0.361755	0.717535	0.999962	FALSE	not significant
B4GALT7	833.711	0.0861027	0.0587996	1.46434	0.143101	0.999962	FALSE	not significant
B4GAT1	3140.94	0.0668691	0.0584332	1.14437	0.252471	0.999962	FALSE	not significant
B9D1	443.213	-0.0727991	0.150464	-0.483831	0.628506	0.999962	FALSE	not significant
B9D2	448.745	-0.0898489	0.0989477	-0.908045	0.363854	0.999962	FALSE	not significant
BAALC	438.874	0.151756	0.142301	1.06644	0.286225	0.999962	FALSE	not significant
BAAT	28.6733	0.142682	0.476741	0.299285	0.764722	0.999962	FALSE	not significant
BABAM1	2661.2	0.0169161	0.0421567	0.401267	0.688223	0.999962	FALSE	not significant
BACE1	2517.24	-0.0134982	0.0505075	-0.267251	0.789276	0.999962	FALSE	not significant
BACE1-AS	104.895	0.211866	0.160574	1.31943	0.187025	0.999962	FALSE	not significant
BACE2	103.622	-0.00883931	0.213505	-0.041401	0.966976	0.999962	FALSE	not significant
BACH1	4532.95	0.0572643	0.0813924	0.703558	0.481708	0.999962	FALSE	not significant
BACH2	3431.83	0.0313159	0.121172	0.258442	0.796065	0.999962	FALSE	not significant
BAD	1004.75	0.074112	0.086479	0.856994	0.391448	0.999962	FALSE	not significant
BAG1	2580.05	0.0731021	0.0893458	0.818193	0.413247	0.999962	FALSE	not significant
BAG2	276.764	0.254268	0.259198	0.980979	0.326603	0.999962	FALSE	not significant
BAG3	1415.08	-0.044529	0.116529	-0.382128	0.702366	0.999962	FALSE	not significant
BAG4	1778.85	0.0991288	0.0642278	1.54339	0.122735	0.999962	FALSE	not significant
BAG5	2018.26	0.00874088	0.0847693	0.103114	0.917873	0.999962	FALSE	not significant
BAG6	19450.1	-0.0371633	0.0335156	-1.10883	0.267502	0.999962	FALSE	not significant
BAHCC1	5038.9	-0.0808864	0.1413	-0.572443	0.567022	0.999962	FALSE	not significant
BAHD1	2478.62	-0.00499322	0.0676545	-0.0738047	0.941166	0.999962	FALSE	not significant
BAIAP2	5077.29	-0.022843	0.0958512	-0.238317	0.811635	0.999962	FALSE	not significant
BAIAP2-AS1	6351	0.010612	0.111844	0.094882	0.924409	0.999962	FALSE	not significant
BAIAP2L1	101.072	-0.282459	0.282106	-1.00125	0.316706	0.999962	FALSE	not significant
BAIAP2L2	59.4163	-0.0181475	0.231087	-0.0785313	0.937405	0.999962	FALSE	not significant
BAIAP3	2000.87	-0.212951	0.400706	-0.531439	0.595114	0.999962	FALSE	not significant
BAK1	1542.39	0.0241562	0.0637021	0.379205	0.704536	0.999962	FALSE	not significant
BAMBI	348.031	0.208276	0.268731	0.775035	0.438319	0.999962	FALSE	not significant
BANF1	6531.93	-0.00556057	0.0868274	-0.0640417	0.948937	0.999962	FALSE	not significant
BANK1	7.00651	0.851099	0.861089	0.988398	0.322958	0.999962	FALSE	not significant
BANP	720.67	0.0293109	0.126247	0.232172	0.816405	0.999962	FALSE	not significant
BAP1	5918.81	-0.0387144	0.0302939	-1.27796	0.201264	0.999962	FALSE	not significant
BARD1	1744.79	0.0854794	0.0992121	0.861583	0.388917	0.999962	FALSE	not significant
BARHL2	74.1449	-0.136314	0.711971	-0.19146	0.848165	0.999962	FALSE	not significant
BARX1	5.89185	0.00627585	0.99283	0.00632118	0.994956	0.999962	FALSE	not significant
BASP1	13688.3	0.00347759	0.084659	0.0410776	0.967234	0.999962	FALSE	not significant
BATF3	66.0549	0.592402	0.431611	1.37254	0.169896	0.999962	FALSE	not significant
BAX	2843.09	0.0170158	0.180269	0.0943912	0.924798	0.999962	FALSE	not significant
BAZ1A	3814.84	0.0352097	0.106327	0.331146	0.740534	0.999962	FALSE	not significant
BAZ1B	10498.4	0.00872495	0.0972561	0.0897111	0.928517	0.999962	FALSE	not significant
BAZ2A	11509.8	-0.00033666	0.05708	-0.00589804	0.995294	0.999962	FALSE	not significant
BAZ2B	4955.29	0.0683999	0.0898148	0.761565	0.44632	0.999962	FALSE	not significant
BBC3	677.62	-0.0288201	0.154158	-0.186952	0.851698	0.999962	FALSE	not significant
BBIP1	602.388	0.106206	0.083776	1.26774	0.204891	0.999962	FALSE	not significant
BBS1	2329.22	-0.00504428	0.0970931	-0.051953	0.958566	0.999962	FALSE	not significant
BBS10	1171.84	0.0104325	0.118185	0.0882724	0.92966	0.999962	FALSE	not significant
BBS12	372.814	0.0296547	0.154412	0.192049	0.847704	0.999962	FALSE	not significant
BBS2	1231.02	0.00296404	0.120287	0.0246414	0.980341	0.999962	FALSE	not significant
BBS4	1190.16	-0.00655031	0.1268	-0.0516586	0.958801	0.999962	FALSE	not significant
BBS5	641.72	0.0610331	0.0768397	0.794292	0.427026	0.999962	FALSE	not significant
BBS7	1212	0.00896949	0.0557093	0.161005	0.872089	0.999962	FALSE	not significant
BBS9	1118.77	0.00951926	0.121482	0.0783593	0.937542	0.999962	FALSE	not significant
BBX	3822.44	0.0422999	0.138991	0.304335	0.760873	0.999962	FALSE	not significant
BCAM	1910.97	-0.0803222	0.241734	-0.332275	0.739682	0.999962	FALSE	not significant
BCAN	125.048	0.0270121	0.162775	0.165947	0.868199	0.999962	FALSE	not significant
BCAP29	1046.75	0.0447967	0.0834446	0.536844	0.591375	0.999962	FALSE	not significant
BCAP31	4983.87	0.0158998	0.114671	0.138656	0.889722	0.999962	FALSE	not significant
BCAR1	5229.2	0.0187978	0.185645	0.101257	0.919346	0.999962	FALSE	not significant
BCAR3	1338.31	-0.0120326	0.101418	-0.118643	0.905558	0.999962	FALSE	not significant
BCAS2	2024.65	0.0383394	0.0678363	0.565176	0.571954	0.999962	FALSE	not significant
BCAS3	991.594	-0.0539243	0.175569	-0.30714	0.758737	0.999962	FALSE	not significant
BCAS4	531.824	0.0063487	0.106946	0.0593634	0.952663	0.999962	FALSE	not significant
BCAT1	12426.4	0.101445	0.236454	0.429026	0.667904	0.999962	FALSE	not significant
BCAT2	1275.26	-0.0515664	0.107962	-0.477633	0.632912	0.999962	FALSE	not significant
BCCIP	3983.2	0.000182938	0.0937077	0.00195222	0.998442	0.999962	FALSE	not significant
BCDIN3D	416.772	-0.100529	0.115822	-0.867963	0.385414	0.999962	FALSE	not significant
BCDIN3D-AS1	30.5909	-0.0882485	0.341251	-0.258603	0.795942	0.999962	FALSE	not significant
BCHE	739.888	-0.0250408	0.230705	-0.10854	0.913567	0.999962	FALSE	not significant
BCKDHA	1114.09	-0.0205382	0.145038	-0.141605	0.887392	0.999962	FALSE	not significant
BCKDHB	1230.88	0.0241036	0.0795203	0.303113	0.761804	0.999962	FALSE	not significant
BCKDK	1505.56	-0.0352624	0.0767325	-0.45955	0.64584	0.999962	FALSE	not significant
BCL10	787.967	0.0846528	0.0751474	1.12649	0.259958	0.999962	FALSE	not significant
BCL11B	11.3894	-0.551614	0.674206	-0.818168	0.413261	0.999962	FALSE	not significant
BCL2	1288.1	0.172029	0.154515	1.11335	0.265558	0.999962	FALSE	not significant
BCL2L1	2821.2	0.0750343	0.140137	0.535435	0.592349	0.999962	FALSE	not significant
BCL2L11	1768.72	0.126878	0.109006	1.16395	0.244445	0.999962	FALSE	not significant
BCL2L12	2076.11	0.053495	0.0633453	0.844498	0.398391	0.999962	FALSE	not significant
BCL2L13	1694.62	-0.0368136	0.0774617	-0.475249	0.63461	0.999962	FALSE	not significant
BCL2L15	11.4228	0.159565	0.444465	0.359003	0.719593	0.999962	FALSE	not significant
BCL2L2	1138.48	-0.198602	0.0866971	-2.29076	0.0219774	0.999962	FALSE	not significant
BCL2L2-PABPN1	9663.04	-0.0666533	0.0484663	-1.37525	0.169054	0.999962	FALSE	not significant
BCL3	38.2351	-0.445546	0.34421	-1.2944	0.195527	0.999962	FALSE	not significant
BCL6	879.496	0.0424782	0.152356	0.27881	0.780391	0.999962	FALSE	not significant
BCL7A	3180.72	-0.0178017	0.0753818	-0.236154	0.813313	0.999962	FALSE	not significant
BCL7B	1884.94	0.0163194	0.0899151	0.181498	0.855977	0.999962	FALSE	not significant
BCL7C	1435.37	0.0153302	0.0989311	0.154958	0.876854	0.999962	FALSE	not significant
BCL9	6763.81	-0.0276855	0.061405	-0.450868	0.652085	0.999962	FALSE	not significant
BCL9L	3213.15	0.0386587	0.146356	0.264142	0.79167	0.999962	FALSE	not significant
BCLAF1	16686.8	0.0132859	0.0864013	0.15377	0.877791	0.999962	FALSE	not significant
BCO1	19.8016	-0.322149	0.386897	-0.832649	0.405043	0.999962	FALSE	not significant
BCO2	31.5693	-0.238453	0.302689	-0.787784	0.430823	0.999962	FALSE	not significant
BCOR	2046.57	-0.0854359	0.112058	-0.762423	0.445808	0.999962	FALSE	not significant
BCORL1	2739.46	0.00589917	0.154779	0.0381135	0.969597	0.999962	FALSE	not significant
BCR	3913.35	-0.0416156	0.0779967	-0.533556	0.593649	0.999962	FALSE	not significant
BCRP2	56.6826	0.0334342	0.238255	0.140329	0.8884	0.999962	FALSE	not significant
BCRP3	63.2427	0.0607581	0.272344	0.223093	0.823463	0.999962	FALSE	not significant
BCS1L	624.032	-0.0232431	0.0923368	-0.25172	0.801257	0.999962	FALSE	not significant
BCYRN1	646.686	0.253161	0.578722	0.437449	0.661786	0.999962	FALSE	not significant
BDH1	315.258	-0.072731	0.148509	-0.489743	0.624316	0.999962	FALSE	not significant
BDH2	1697.25	-0.0610271	0.0847061	-0.720457	0.471244	0.999962	FALSE	not significant
BDKRB2	6.94943	-0.149764	0.623733	-0.240109	0.810246	0.999962	FALSE	not significant
BDNF	126.182	0.187096	0.512337	0.365182	0.714975	0.999962	FALSE	not significant
BDNF-AS	144.777	-0.00193863	0.294583	-0.00658094	0.994749	0.999962	FALSE	not significant
BDP1	3049.94	0.130421	0.125268	1.04113	0.297815	0.999962	FALSE	not significant
BEAN1	103.593	0.147714	0.27163	0.543808	0.586574	0.999962	FALSE	not significant
BECN1	1396.7	-0.00888767	0.0636104	-0.13972	0.888881	0.999962	FALSE	not significant
BEGAIN	134.297	-0.442398	0.22356	-1.97888	0.0478294	0.999962	FALSE	not significant
BEND3	1430.23	0.0129858	0.114761	0.113156	0.909907	0.999962	FALSE	not significant
BEND4	344.079	-0.0270935	0.139156	-0.1947	0.845628	0.999962	FALSE	not significant
BEND5	528.058	0.00539827	0.10807	0.0499517	0.960161	0.999962	FALSE	not significant
BEND6	226.826	0.0970958	0.233096	0.416548	0.677009	0.999962	FALSE	not significant
BEND7	478.253	0.0669441	0.144674	0.462723	0.643563	0.999962	FALSE	not significant
BEST3	4.42564	0.724122	1.21565	0.595667	0.551398	0.999962	FALSE	not significant
BEST4	15.6672	0.0961899	0.465434	0.206667	0.83627	0.999962	FALSE	not significant
BET1	916.153	0.0359957	0.0873773	0.411957	0.680371	0.999962	FALSE	not significant
BET1L	1772.45	-0.0403547	0.0624312	-0.646386	0.518029	0.999962	FALSE	not significant
BEX1	2686.48	0.0271207	0.0700396	0.38722	0.698594	0.999962	FALSE	not significant
BEX2	1144.94	-0.028075	0.0870094	-0.322666	0.746948	0.999962	FALSE	not significant
BEX4	3230.13	0.0337112	0.0565029	0.596627	0.550756	0.999962	FALSE	not significant
BEX5	125.024	-0.117512	0.189068	-0.621533	0.534249	0.999962	FALSE	not significant
BFAR	2276.55	0.0360039	0.0471899	0.762957	0.445489	0.999962	FALSE	not significant
BFSP1	17.1317	0.172445	0.381276	0.452283	0.651065	0.999962	FALSE	not significant
BGLAP	10.8784	-0.72107	0.639967	-1.12673	0.259857	0.999962	FALSE	not significant
BGN	597.095	-0.147497	0.23153	-0.637052	0.524091	0.999962	FALSE	not significant
BHLHA15	12.6425	2.21325	1.01552	2.17943	0.0293001	0.999962	FALSE	not significant
BHLHB9	1455.39	0.032479	0.0654097	0.496547	0.619508	0.999962	FALSE	not significant
BHLHE22	12.5332	-0.00195377	0.446596	-0.00437481	0.996509	0.999962	FALSE	not significant
BHLHE40	150.175	0.236059	0.745088	0.31682	0.75138	0.999962	FALSE	not significant
BHLHE41	11.3348	-0.25685	0.90462	-0.283931	0.776463	0.999962	FALSE	not significant
BICC1	1020.65	-0.0191168	0.189668	-0.100791	0.919717	0.999962	FALSE	not significant
BICD1	1369.63	-0.00549207	0.0999909	-0.0549257	0.956198	0.999962	FALSE	not significant
BICD2	3210.24	0.0475333	0.0820513	0.579312	0.562379	0.999962	FALSE	not significant
BID	570.214	0.026693	0.125996	0.211856	0.832219	0.999962	FALSE	not significant
BIK	11.076	-0.834163	0.657632	-1.26843	0.204643	0.999962	FALSE	not significant
BIN1	1478.35	-0.0303269	0.0839135	-0.361407	0.717795	0.999962	FALSE	not significant
BIN3	887.663	0.0240605	0.05936	0.405332	0.685234	0.999962	FALSE	not significant
BIRC2	2890.9	0.00380198	0.0676491	0.0562014	0.955181	0.999962	FALSE	not significant
BIRC3	15.3969	0.0280664	0.407964	0.0687962	0.945152	0.999962	FALSE	not significant
BIRC5	5618.3	0.00103091	0.102762	0.0100321	0.991996	0.999962	FALSE	not significant
BIRC6	5607.99	0.165148	0.154312	1.07022	0.28452	0.999962	FALSE	not significant
BISPR	21.7931	-0.206434	0.535699	-0.385354	0.699975	0.999962	FALSE	not significant
BIVM	719.535	0.0553681	0.123704	0.447585	0.654453	0.999962	FALSE	not significant
BIVM-ERCC5	372.272	0.0684584	0.266679	0.256707	0.797405	0.999962	FALSE	not significant
BLACAT1	149.049	-0.30921	0.288179	-1.07298	0.28328	0.999962	FALSE	not significant
BLCAP	1769.46	-0.0286274	0.0940909	-0.304253	0.760935	0.999962	FALSE	not significant
BLM	1986.42	-0.000677176	0.134077	-0.00505065	0.99597	0.999962	FALSE	not significant
BLMH	5255.62	-0.00127989	0.0480108	-0.0266584	0.978732	0.999962	FALSE	not significant
BLOC1S1	1174.74	0.0145537	0.067485	0.215659	0.829254	0.999962	FALSE	not significant
BLOC1S1-RDH5	48.2769	-1.29758	0.74889	-1.73267	0.0831536	0.999962	FALSE	not significant
BLOC1S2	1975.34	0.0236608	0.0817479	0.289436	0.772248	0.999962	FALSE	not significant
BLOC1S3	292.776	0.0436991	0.144615	0.302176	0.762518	0.999962	FALSE	not significant
BLOC1S4	937.982	0.000771361	0.0654991	0.0117767	0.990604	0.999962	FALSE	not significant
BLOC1S5	650.485	0.191578	0.416094	0.460421	0.645214	0.999962	FALSE	not significant
BLOC1S5-TXNDC5	256.182	0.853912	2.05459	0.415612	0.677694	0.999962	FALSE	not significant
BLOC1S6	3029.58	0.0457945	0.048246	0.949188	0.342525	0.999962	FALSE	not significant
BLVRA	567.664	0.100614	0.119819	0.839717	0.401067	0.999962	FALSE	not significant
BLVRB	197.562	-0.0554994	0.147045	-0.377431	0.705853	0.999962	FALSE	not significant
BLZF1	475.493	0.109792	0.0945864	1.16076	0.245741	0.999962	FALSE	not significant
BMF	4772.23	-0.042002	0.197096	-0.213105	0.831245	0.999962	FALSE	not significant
BMI1	2933.43	0.0132464	0.0594462	0.222831	0.823667	0.999962	FALSE	not significant
BMP1	2410.47	-0.0900419	0.0719492	-1.25146	0.210765	0.999962	FALSE	not significant
BMP2	4450.63	0.138585	0.138123	1.00334	0.315696	0.999962	FALSE	not significant
BMP2K	736.915	0.0455286	0.110667	0.411402	0.680778	0.999962	FALSE	not significant
BMP3	161.978	0.366781	0.688757	0.532526	0.594362	0.999962	FALSE	not significant
BMP4	2977.55	0.00792809	0.206155	0.0384569	0.969323	0.999962	FALSE	not significant
BMP5	50.1839	0.272294	0.572523	0.475603	0.634357	0.999962	FALSE	not significant
BMP6	106.378	0.287209	0.627497	0.457706	0.647164	0.999962	FALSE	not significant
BMP7	15269	0.0780498	0.150949	0.51706	0.605114	0.999962	FALSE	not significant
BMP8A	34.9667	0.265037	0.377131	0.702772	0.482198	0.999962	FALSE	not significant
BMP8B	48.3089	-0.199707	0.247459	-0.807031	0.419649	0.999962	FALSE	not significant
BMPER	1184.43	-0.151107	0.246532	-0.61293	0.539923	0.999962	FALSE	not significant
BMPR1A	4086.91	-0.0239796	0.0728401	-0.329209	0.741998	0.999962	FALSE	not significant
BMPR1B	284.521	0.081967	0.180649	0.453736	0.650019	0.999962	FALSE	not significant
BMPR2	1801.34	0.0645049	0.111461	0.578724	0.562776	0.999962	FALSE	not significant
BMS1	4919.01	0.020626	0.102732	0.200775	0.840875	0.999962	FALSE	not significant
BMS1P20	578.183	-0.0885576	0.0805427	-1.09951	0.271545	0.999962	FALSE	not significant
BMS1P21	5.77832	-0.1522	0.637347	-0.238802	0.811259	0.999962	FALSE	not significant
BMS1P4	157.29	-0.212885	0.124353	-1.71195	0.0869067	0.999962	FALSE	not significant
BMS1P5	377.971	0.201131	0.122649	1.6399	0.101026	0.999962	FALSE	not significant
BMS1P6	152.561	0.21092	0.204528	1.03126	0.302421	0.999962	FALSE	not significant
BNC1	47.2811	0.0488967	0.662715	0.0737824	0.941184	0.999962	FALSE	not significant
BNC2	1077.6	0.0502234	0.133153	0.377185	0.706036	0.999962	FALSE	not significant
BNIP1	344.133	0.0284206	0.0971845	0.292439	0.769951	0.999962	FALSE	not significant
BNIP2	1922.81	0.0130633	0.100466	0.130027	0.896545	0.999962	FALSE	not significant
BNIP3	1659.07	0.0615718	0.394943	0.1559	0.876112	0.999962	FALSE	not significant
BNIP3L	7742.07	0.0362932	0.204983	0.177055	0.859466	0.999962	FALSE	not significant
BNIPL	16.2259	0.208254	0.415521	0.501188	0.616239	0.999962	FALSE	not significant
BOC	1514.19	-0.0401759	0.138223	-0.290659	0.771312	0.999962	FALSE	not significant
BOD1	5281.88	-0.0139429	0.0526413	-0.264867	0.791112	0.999962	FALSE	not significant
BOD1L1	4256.6	0.118023	0.0948285	1.24459	0.213282	0.999962	FALSE	not significant
BOK	1000.54	0.364055	0.584352	0.623006	0.533281	0.999962	FALSE	not significant
BOLA1	108.55	0.176184	0.192027	0.917498	0.358882	0.999962	FALSE	not significant
BOLA2	394.467	-0.876265	1.24654	-0.702956	0.482083	0.999962	FALSE	not significant
BOLA2B	378.413	0.445218	0.928404	0.479552	0.631546	0.999962	FALSE	not significant
BOLA3	439.58	0.0740739	0.128735	0.575397	0.565023	0.999962	FALSE	not significant
BOLA3-AS1	256.151	0.203909	0.129119	1.57923	0.114282	0.999962	FALSE	not significant
BOLL	9.73339	-0.525346	0.641181	-0.819341	0.412592	0.999962	FALSE	not significant
BOP1	2063.37	-0.024052	0.155745	-0.154432	0.877269	0.999962	FALSE	not significant
BORA	888.528	0.000363857	0.0786106	0.00462859	0.996307	0.999962	FALSE	not significant
BPGM	1024.91	0.00435174	0.0724621	0.0600555	0.952111	0.999962	FALSE	not significant
BPHL	1038.98	0.0484297	0.0716152	0.676249	0.498883	0.999962	FALSE	not significant
BPNT1	917.931	0.101971	0.0919901	1.1085	0.267646	0.999962	FALSE	not significant
BPTF	8812.77	0.0705458	0.0655192	1.07672	0.281606	0.999962	FALSE	not significant
BRAF	749.245	0.0755909	0.0769358	0.982519	0.325844	0.999962	FALSE	not significant
BRAP	1481.43	0.0230399	0.0584021	0.394505	0.693208	0.999962	FALSE	not significant
BRAT1	2164.1	-0.0277854	0.0752893	-0.369048	0.712092	0.999962	FALSE	not significant
BRCA1	2926.65	-0.0108868	0.133392	-0.0816154	0.934953	0.999962	FALSE	not significant
BRCA2	1119.24	0.131045	0.235418	0.556651	0.577766	0.999962	FALSE	not significant
BRCAT54	44.3585	-0.126273	0.420361	-0.300392	0.763878	0.999962	FALSE	not significant
BRCC3	1607.62	0.0770204	0.0710817	1.08355	0.278566	0.999962	FALSE	not significant
BRD1	4574.64	-0.0328642	0.0492746	-0.66696	0.504798	0.999962	FALSE	not significant
BRD2	17509.5	-0.0272068	0.0404445	-0.672694	0.501142	0.999962	FALSE	not significant
BRD3	6734.94	0.0110215	0.0455289	0.242076	0.808721	0.999962	FALSE	not significant
BRD4	6721.37	-0.0337808	0.073041	-0.462491	0.643729	0.999962	FALSE	not significant
BRD7	6194.39	0.01624	0.0276719	0.58688	0.557285	0.999962	FALSE	not significant
BRD8	5092.73	-0.0596227	0.0758516	-0.786045	0.431841	0.999962	FALSE	not significant
BRD9	2428.3	-0.0332931	0.0574299	-0.579718	0.562105	0.999962	FALSE	not significant
BRE	1103.67	-0.0260166	0.0813731	-0.31972	0.74918	0.999962	FALSE	not significant
BREA2	11.6162	-0.290233	0.529392	-0.548238	0.583528	0.999962	FALSE	not significant
BRF1	1883.26	-0.0210152	0.0674345	-0.311638	0.755315	0.999962	FALSE	not significant
BRF2	898.261	-0.020633	0.0962765	-0.21431	0.830306	0.999962	FALSE	not significant
BRI3	2225.05	0.0433297	0.0711577	0.608926	0.542574	0.999962	FALSE	not significant
BRI3BP	265.287	0.00367599	0.254307	0.0144549	0.988467	0.999962	FALSE	not significant
BRICD5	285.907	-0.216438	0.189963	-1.13937	0.254547	0.999962	FALSE	not significant
BRINP1	80.6589	-0.0247721	0.42635	-0.0581028	0.953667	0.999962	FALSE	not significant
BRIP1	2052.71	0.017527	0.160521	0.109188	0.913054	0.999962	FALSE	not significant
BRIX1	1812.24	0.034904	0.115535	0.302107	0.76257	0.999962	FALSE	not significant
BRK1	5601.12	0.0168893	0.0692663	0.243832	0.807361	0.999962	FALSE	not significant
BRMS1	1543.02	0.0460957	0.140826	0.327324	0.743423	0.999962	FALSE	not significant
BRMS1L	1509.23	0.0249557	0.073767	0.338304	0.735134	0.999962	FALSE	not significant
BROX	1498.81	-0.0585182	0.0488284	-1.19845	0.230743	0.999962	FALSE	not significant
BRPF1	2233.77	-0.00337076	0.0902633	-0.0373437	0.970211	0.999962	FALSE	not significant
BRPF3	5764.29	-0.0260946	0.124922	-0.208888	0.834536	0.999962	FALSE	not significant
BRSK1	2385.2	-0.0944867	0.0881922	-1.07137	0.284002	0.999962	FALSE	not significant
BRSK2	3160.61	-0.132198	0.0533701	-2.47701	0.013249	0.999962	FALSE	not significant
BRWD1	3410.89	0.130158	0.102923	1.26461	0.206012	0.999962	FALSE	not significant
BRWD1-IT2	15.3894	-0.644336	0.415538	-1.55061	0.120996	0.999962	FALSE	not significant
BRWD3	2710.69	0.0437243	0.091032	0.480318	0.631001	0.999962	FALSE	not significant
BSCL2	380.131	0.377462	0.228461	1.6522	0.0984942	0.999962	FALSE	not significant
BSDC1	3543.92	-0.00873183	0.0626818	-0.139304	0.88921	0.999962	FALSE	not significant
BSG	24318.9	0.0104997	0.0639186	0.164267	0.869521	0.999962	FALSE	not significant
BSN	397.294	0.0995711	0.224365	0.443791	0.657194	0.999962	FALSE	not significant
BST1	51.078	0.125418	0.454387	0.276017	0.782535	0.999962	FALSE	not significant
BST2	47.3454	-0.0216387	0.514693	-0.042042	0.966465	0.999962	FALSE	not significant
BTAF1	4734.98	-0.0151712	0.0577839	-0.26255	0.792898	0.999962	FALSE	not significant
BTBD1	3188.99	0.0422542	0.0617644	0.684118	0.4939	0.999962	FALSE	not significant
BTBD10	1498.66	0.0788714	0.0739658	1.06632	0.286278	0.999962	FALSE	not significant
BTBD11	727.272	-0.0199071	0.0948668	-0.209843	0.833791	0.999962	FALSE	not significant
BTBD17	1809.12	-0.0703018	0.202613	-0.346976	0.728609	0.999962	FALSE	not significant
BTBD19	75.1804	-0.207653	0.23475	-0.884573	0.376387	0.999962	FALSE	not significant
BTBD2	8504.25	-0.0380932	0.0822692	-0.463031	0.643342	0.999962	FALSE	not significant
BTBD3	4866.23	-0.0321315	0.0334799	-0.959726	0.337193	0.999962	FALSE	not significant
BTBD6	1247.93	-0.0233788	0.0869418	-0.268902	0.788005	0.999962	FALSE	not significant
BTBD7	2907.19	0.0944028	0.0658058	1.43457	0.15141	0.999962	FALSE	not significant
BTBD8	26.8153	0.151615	0.46498	0.326068	0.744373	0.999962	FALSE	not significant
BTBD9	1135.53	0.00406104	0.0922325	0.0440304	0.96488	0.999962	FALSE	not significant
BTD	316.301	0.126717	0.107565	1.17805	0.238776	0.999962	FALSE	not significant
BTF3	14226	0.00429404	0.0505341	0.0849731	0.932283	0.999962	FALSE	not significant
BTF3L4	5104.81	0.0198895	0.0835364	0.238094	0.811808	0.999962	FALSE	not significant
BTG1	4362.14	-0.0472559	0.118378	-0.399195	0.68975	0.999962	FALSE	not significant
BTG2	4497.92	0.0744937	0.130967	0.568795	0.569495	0.999962	FALSE	not significant
BTG3	980.501	0.152955	0.175509	0.871495	0.383484	0.999962	FALSE	not significant
BTN2A1	1511.91	0.0821248	0.0942106	0.871715	0.383364	0.999962	FALSE	not significant
BTN2A2	922.089	-0.068544	0.0747519	-0.916953	0.359167	0.999962	FALSE	not significant
BTN2A3P	82.4186	-0.0941984	0.213433	-0.441349	0.65896	0.999962	FALSE	not significant
BTN3A1	267.317	0.0181897	0.269835	0.0674105	0.946255	0.999962	FALSE	not significant
BTN3A2	150.321	-0.0780887	0.292282	-0.267169	0.789339	0.999962	FALSE	not significant
BTN3A3	62.2004	-0.242241	0.294507	-0.822531	0.410775	0.999962	FALSE	not significant
BTRC	2808.93	-0.0361306	0.0720505	-0.501463	0.616046	0.999962	FALSE	not significant
BUB1	4153.26	0.00954903	0.132948	0.0718255	0.942741	0.999962	FALSE	not significant
BUB1B	4553.74	0.0395867	0.167406	0.236471	0.813067	0.999962	FALSE	not significant
BUB3	5291.86	-0.0240923	0.05403	-0.445906	0.655665	0.999962	FALSE	not significant
BUD13	1680.42	-0.0196524	0.0641562	-0.306321	0.75936	0.999962	FALSE	not significant
BUD31	2470.34	0.0102199	0.0842077	0.121365	0.903402	0.999962	FALSE	not significant
BVES	996.659	0.0282527	0.167438	0.168735	0.866005	0.999962	FALSE	not significant
BVES-AS1	13.3064	0.122387	0.428742	0.285457	0.775294	0.999962	FALSE	not significant
BYSL	1709.84	0.0528712	0.134184	0.39402	0.693566	0.999962	FALSE	not significant
BZRAP1	2114.65	-0.176561	0.219341	-0.804959	0.420844	0.999962	FALSE	not significant
BZRAP1-AS1	119.773	0.0238735	0.314092	0.0760081	0.939413	0.999962	FALSE	not significant
BZW1	24782.1	0.018508	0.0972812	0.190252	0.849111	0.999962	FALSE	not significant
BZW2	4395.32	0.00455151	0.0482705	0.0942917	0.924877	0.999962	FALSE	not significant
C10orf10	13.0393	-0.132721	0.535152	-0.248006	0.804129	0.999962	FALSE	not significant
C10orf105	10.8135	0.0846571	0.751598	0.112636	0.910319	0.999962	FALSE	not significant
C10orf107	25.6153	-0.0221368	0.457447	-0.0483921	0.961404	0.999962	FALSE	not significant
C10orf11	14.8313	-0.463591	0.545966	-0.84912	0.395814	0.999962	FALSE	not significant
C10orf111	41.0486	-0.186103	0.279981	-0.664697	0.506244	0.999962	FALSE	not significant
C10orf12	443.419	0.0796696	0.185934	0.428484	0.668298	0.999962	FALSE	not significant
C10orf2	1381.27	-0.0864732	0.114501	-0.755215	0.45012	0.999962	FALSE	not significant
C10orf25	137.53	-0.132755	0.167701	-0.791613	0.428586	0.999962	FALSE	not significant
C10orf32	910.877	-0.0179977	0.0872228	-0.206342	0.836524	0.999962	FALSE	not significant
C10orf32-ASMT	673.976	0.246945	0.18781	1.31487	0.188554	0.999962	FALSE	not significant
C10orf35	520.47	-0.017727	0.119979	-0.14775	0.88254	0.999962	FALSE	not significant
C10orf54	75.3466	-0.150002	0.285689	-0.525053	0.599547	0.999962	FALSE	not significant
C10orf67	17.2893	-0.547673	0.492315	-1.11244	0.265948	0.999962	FALSE	not significant
C10orf76	1544.75	-0.00193336	0.0524874	-0.0368347	0.970617	0.999962	FALSE	not significant
C10orf88	567.374	0.0585703	0.0783077	0.747951	0.45449	0.999962	FALSE	not significant
C11orf1	393.676	0.000484412	0.104767	0.00462372	0.996311	0.999962	FALSE	not significant
C11orf24	1268.47	0.0508824	0.106907	0.47595	0.63411	0.999962	FALSE	not significant
C11orf30	1956.62	0.00609933	0.0796607	0.0765664	0.938968	0.999962	FALSE	not significant
C11orf31	3307.77	0.0492817	0.0779198	0.632466	0.527082	0.999962	FALSE	not significant
C11orf45	4.64897	-0.340936	0.837761	-0.406961	0.684037	0.999962	FALSE	not significant
C11orf49	2493.57	-0.0524761	0.0675533	-0.776811	0.43727	0.999962	FALSE	not significant
C11orf52	5.13095	-2.22116	1.46169	-1.51958	0.128617	0.999962	FALSE	not significant
C11orf54	1229.18	0.037886	0.105225	0.360048	0.718811	0.999962	FALSE	not significant
C11orf57	2564.08	0.00462739	0.0758864	0.0609779	0.951377	0.999962	FALSE	not significant
C11orf58	11892.7	0.0349107	0.0545539	0.639929	0.522219	0.999962	FALSE	not significant
C11orf63	87.8855	-0.197521	0.238372	-0.828623	0.407318	0.999962	FALSE	not significant
C11orf65	10.5038	-0.847845	0.517179	-1.63937	0.101137	0.999962	FALSE	not significant
C11orf68	1076.53	0.0108162	0.0842937	0.128316	0.897899	0.999962	FALSE	not significant
C11orf70	162.927	0.0953045	0.247064	0.385749	0.699683	0.999962	FALSE	not significant
C11orf71	267.953	-0.0178341	0.177345	-0.100562	0.919898	0.999962	FALSE	not significant
C11orf73	1524.26	0.00185812	0.0722107	0.0257319	0.979471	0.999962	FALSE	not significant
C11orf74	675.628	0.0365043	0.106901	0.341479	0.732743	0.999962	FALSE	not significant
C11orf80	694.294	0.0684351	0.0802699	0.852562	0.393902	0.999962	FALSE	not significant
C11orf84	4338.76	0.028447	0.0682969	0.41652	0.67703	0.999962	FALSE	not significant
C11orf87	7.16183	-0.927502	0.602424	-1.53962	0.123654	0.999962	FALSE	not significant
C11orf88	10.5766	-0.272059	0.593628	-0.458299	0.646737	0.999962	FALSE	not significant
C11orf91	8.91456	-0.00249432	0.514748	-0.0048457	0.996134	0.999962	FALSE	not significant
C11orf95	4841.86	-0.0280296	0.0438695	-0.63893	0.522869	0.999962	FALSE	not significant
C11orf96	850.789	-0.0926192	0.27017	-0.342819	0.731735	0.999962	FALSE	not significant
C11orf98	1387.08	0.0936848	0.119767	0.782225	0.434083	0.999962	FALSE	not significant
C12orf10	1449.26	-0.0115224	0.0535719	-0.215082	0.829703	0.999962	FALSE	not significant
C12orf29	727.716	0.00239352	0.0948418	0.025237	0.979866	0.999962	FALSE	not significant
C12orf4	860.16	0.00248543	0.0825289	0.0301159	0.975975	0.999962	FALSE	not significant
C12orf43	1022.91	0.0447794	0.0689072	0.649852	0.515788	0.999962	FALSE	not significant
C12orf45	295.707	0.142321	0.124221	1.14571	0.251914	0.999962	FALSE	not significant
C12orf49	4210.46	0.0234288	0.0793163	0.295384	0.767701	0.999962	FALSE	not significant
C12orf57	4206.83	0.0518671	0.0617688	0.839698	0.401078	0.999962	FALSE	not significant
C12orf60	57.3653	-0.102082	0.244029	-0.418319	0.675714	0.999962	FALSE	not significant
C12orf65	480.19	-0.0210043	0.090725	-0.231516	0.816914	0.999962	FALSE	not significant
C12orf66	116.315	-0.0344477	0.19253	-0.178921	0.857999	0.999962	FALSE	not significant
C12orf73	273.672	-0.00671547	0.154793	-0.0433834	0.965396	0.999962	FALSE	not significant
C12orf75	958.895	0.0498285	0.102604	0.485639	0.627223	0.999962	FALSE	not significant
C12orf76	516.756	0.0119646	0.148419	0.0806135	0.935749	0.999962	FALSE	not significant
C12orf79	20.3913	-0.142837	0.436586	-0.327169	0.74354	0.999962	FALSE	not significant
C14orf1	2836.23	0.0390969	0.141396	0.276506	0.782159	0.999962	FALSE	not significant
C14orf119	1706.38	0.0362176	0.0783019	0.462538	0.643696	0.999962	FALSE	not significant
C14orf132	1583.41	-0.0324869	0.128548	-0.252722	0.800483	0.999962	FALSE	not significant
C14orf142	460.184	-0.012945	0.102087	-0.126804	0.899096	0.999962	FALSE	not significant
C14orf159	816.703	-0.10374	0.117081	-0.886054	0.375589	0.999962	FALSE	not significant
C14orf166	5659.31	0.0184512	0.0506467	0.364312	0.715625	0.999962	FALSE	not significant
C14orf169	1059.85	-0.0332481	0.0612227	-0.543068	0.587083	0.999962	FALSE	not significant
C14orf178	7.58401	-0.487232	0.594942	-0.818957	0.412811	0.999962	FALSE	not significant
C14orf2	2315.59	0.0254654	0.0690414	0.368842	0.712246	0.999962	FALSE	not significant
C14orf28	173.796	0.0524225	0.181735	0.288455	0.772999	0.999962	FALSE	not significant
C14orf37	1609.6	0.0738211	0.0799609	0.923215	0.355895	0.999962	FALSE	not significant
C14orf39	58.4445	0.136853	0.306915	0.445897	0.655672	0.999962	FALSE	not significant
C14orf79	585.09	-0.161461	0.142403	-1.13383	0.256866	0.999962	FALSE	not significant
C14orf80	479.661	0.0539035	0.145458	0.370577	0.710953	0.999962	FALSE	not significant
C14orf93	224.488	0.111034	0.151312	0.733811	0.463064	0.999962	FALSE	not significant
C15orf26	9.12028	-0.220673	0.695844	-0.31713	0.751145	0.999962	FALSE	not significant
C15orf27	13.9658	0.176633	0.513559	0.34394	0.730892	0.999962	FALSE	not significant
C15orf38-AP3S2	1715.64	0.0336337	0.111079	0.302789	0.76205	0.999962	FALSE	not significant
C15orf39	1060.76	-0.0963617	0.119037	-0.809512	0.418221	0.999962	FALSE	not significant
C15orf40	343.281	0.108388	0.107523	1.00805	0.313432	0.999962	FALSE	not significant
C15orf41	408.786	0.0668904	0.08313	0.804648	0.421023	0.999962	FALSE	not significant
C15orf57	477.002	0.00209612	0.112534	0.0186266	0.985139	0.999962	FALSE	not significant
C15orf59	197.751	-0.00298646	0.156647	-0.019065	0.984789	0.999962	FALSE	not significant
C15orf59-AS1	6.85026	-0.0624396	0.73694	-0.0847281	0.932478	0.999962	FALSE	not significant
C15orf61	222.821	0.00859316	0.106281	0.0808534	0.935559	0.999962	FALSE	not significant
C15orf62	10.869	0.440718	0.561566	0.784802	0.43257	0.999962	FALSE	not significant
C15orf65	28.0359	-0.134549	0.396861	-0.339034	0.734584	0.999962	FALSE	not significant
C16orf13	674.286	-0.0483238	0.0964002	-0.501284	0.616172	0.999962	FALSE	not significant
C16orf45	2647.82	-0.0191592	0.0527533	-0.363184	0.716467	0.999962	FALSE	not significant
C16orf46	294.332	0.129895	0.105676	1.22918	0.219005	0.999962	FALSE	not significant
C16orf52	998.299	0.0203919	0.0902065	0.226058	0.821156	0.999962	FALSE	not significant
C16orf58	2442.5	-0.0163339	0.0732677	-0.222934	0.823587	0.999962	FALSE	not significant
C16orf59	1056.02	-0.0554258	0.115851	-0.478423	0.63235	0.999962	FALSE	not significant
C16orf62	2695.87	-0.0224547	0.0597853	-0.37559	0.707222	0.999962	FALSE	not significant
C16orf70	1070.99	-0.0952835	0.0696817	-1.36741	0.171497	0.999962	FALSE	not significant
C16orf71	30.6895	0.330452	0.330517	0.999803	0.317406	0.999962	FALSE	not significant
C16orf72	3017.24	0.0409929	0.111365	0.368096	0.712802	0.999962	FALSE	not significant
C16orf74	33.2558	-0.0504737	0.362425	-0.139267	0.889239	0.999962	FALSE	not significant
C16orf82	15.7575	-0.25172	0.409767	-0.614301	0.539016	0.999962	FALSE	not significant
C16orf86	57.6651	0.118476	0.351128	0.337416	0.735804	0.999962	FALSE	not significant
C16orf87	849.512	0.066699	0.0666724	1.0004	0.317118	0.999962	FALSE	not significant
C16orf91	360.865	-0.0601658	0.0965026	-0.623463	0.53298	0.999962	FALSE	not significant
C16orf93	204.871	-0.104801	0.15129	-0.692716	0.488488	0.999962	FALSE	not significant
C16orf95	79.7983	0.160672	0.18951	0.847829	0.396533	0.999962	FALSE	not significant
C16orf96	62.6709	-0.0277979	0.324163	-0.0857527	0.931663	0.999962	FALSE	not significant
C17orf100	142.322	0.0181813	0.181051	0.100421	0.92001	0.999962	FALSE	not significant
C17orf102	5.6147	-0.457805	0.764688	-0.598682	0.549385	0.999962	FALSE	not significant
C17orf104	36.4514	0.179361	0.372156	0.48195	0.629841	0.999962	FALSE	not significant
C17orf107	46.7959	0.25403	0.28485	0.891803	0.372499	0.999962	FALSE	not significant
C17orf49	1280.22	0.0773078	0.089302	0.865689	0.386661	0.999962	FALSE	not significant
C17orf51	1113.15	-0.0630047	0.0859938	-0.732666	0.463762	0.999962	FALSE	not significant
C17orf53	677.453	-0.0555404	0.149289	-0.372034	0.709868	0.999962	FALSE	not significant
C17orf58	1058.31	-0.00444387	0.148362	-0.0299528	0.976105	0.999962	FALSE	not significant
C17orf59	298.99	0.0171031	0.0977546	0.17496	0.861111	0.999962	FALSE	not significant
C17orf62	2485.82	-0.124159	0.0661443	-1.8771	0.0605049	0.999962	FALSE	not significant
C17orf67	87.1004	0.260367	0.221079	1.17771	0.238912	0.999962	FALSE	not significant
C17orf74	6.04868	1.35833	0.769713	1.76472	0.0776105	0.999962	FALSE	not significant
C17orf75	1662.6	-0.0403414	0.0586768	-0.68752	0.491755	0.999962	FALSE	not significant
C17orf80	2260.21	0.0344903	0.0551649	0.625222	0.531825	0.999962	FALSE	not significant
C17orf85	4251.76	-0.0143786	0.0443189	-0.324435	0.745608	0.999962	FALSE	not significant
C17orf89	672.672	0.148208	0.180877	0.819388	0.412565	0.999962	FALSE	not significant
C17orf96	1412.38	-0.0817335	0.190391	-0.429293	0.66771	0.999962	FALSE	not significant
C17orf97	186.155	-0.153136	0.178831	-0.856319	0.391821	0.999962	FALSE	not significant
C18orf21	602.264	-0.00913706	0.0853861	-0.107009	0.914782	0.999962	FALSE	not significant
C18orf25	1474.82	0.000198451	0.092746	0.00213972	0.998293	0.999962	FALSE	not significant
C18orf32	1515.15	-0.0835675	0.0843377	-0.990867	0.32175	0.999962	FALSE	not significant
C18orf54	1741.22	0.0422985	0.126453	0.3345	0.738002	0.999962	FALSE	not significant
C18orf65	36.6775	-0.0831356	0.294922	-0.28189	0.778028	0.999962	FALSE	not significant
C18orf8	778.148	0.0717093	0.162276	0.441898	0.658563	0.999962	FALSE	not significant
C19orf12	1493.74	0.00367973	0.0575024	0.0639926	0.948976	0.999962	FALSE	not significant
C19orf18	19.8457	0.207937	0.376091	0.55289	0.580338	0.999962	FALSE	not significant
C19orf24	624.866	-0.0684006	0.124015	-0.551549	0.581257	0.999962	FALSE	not significant
C19orf25	930.761	0.00354945	0.059386	0.0597691	0.95234	0.999962	FALSE	not significant
C19orf43	6504.44	0.036197	0.0465979	0.776795	0.43728	0.999962	FALSE	not significant
C19orf44	479.794	-0.0556642	0.118065	-0.47147	0.637305	0.999962	FALSE	not significant
C19orf45	4.78718	0.115933	0.86121	0.134616	0.892915	0.999962	FALSE	not significant
C19orf47	675.143	-0.103184	0.115425	-0.893949	0.371349	0.999962	FALSE	not significant
C19orf48	3500.53	-0.0342381	0.118821	-0.288149	0.773233	0.999962	FALSE	not significant
C19orf52	589.656	0.0329728	0.0997112	0.330683	0.740884	0.999962	FALSE	not significant
C19orf53	2274.57	0.0649857	0.0819696	0.792803	0.427893	0.999962	FALSE	not significant
C19orf54	958.824	-0.102516	0.117322	-0.8738	0.382227	0.999962	FALSE	not significant
C19orf57	80.5643	-0.0790658	0.224382	-0.352371	0.72456	0.999962	FALSE	not significant
C19orf60	855.822	-0.0837783	0.0771824	-1.08546	0.277719	0.999962	FALSE	not significant
C19orf66	16.1237	0.367042	0.805347	0.455757	0.648565	0.999962	FALSE	not significant
C19orf68	1178.88	-0.106999	0.0560129	-1.91025	0.0561009	0.999962	FALSE	not significant
C19orf70	310.235	0.0417276	0.139853	0.298367	0.765423	0.999962	FALSE	not significant
C19orf71	19.9616	-0.215231	0.373215	-0.576693	0.564147	0.999962	FALSE	not significant
C19orf73	15.6133	-0.0761006	0.416206	-0.182843	0.854921	0.999962	FALSE	not significant
C19orf81	96.4293	0.152237	0.192623	0.790338	0.429331	0.999962	FALSE	not significant
C1D	868.229	0.0909321	0.0962745	0.944509	0.34491	0.999962	FALSE	not significant
C1GALT1	896.29	0.0869815	0.0839943	1.03556	0.300405	0.999962	FALSE	not significant
C1GALT1C1	599.918	0.00108696	0.0708016	0.0153521	0.987751	0.999962	FALSE	not significant
C1GALT1C1L	17.0949	0.322886	0.41497	0.778095	0.436513	0.999962	FALSE	not significant
C1orf101	35.627	-0.332892	0.326674	-1.01903	0.308187	0.999962	FALSE	not significant
C1orf106	4240.12	-0.0489899	0.072685	-0.674003	0.50031	0.999962	FALSE	not significant
C1orf109	1194.4	0.0436624	0.0921076	0.474036	0.635474	0.999962	FALSE	not significant
C1orf112	1015.13	0.00569107	0.0739063	0.0770038	0.93862	0.999962	FALSE	not significant
C1orf115	149.053	-0.0291463	0.159965	-0.182204	0.855422	0.999962	FALSE	not significant
C1orf122	1262.8	-0.000357447	0.0687064	-0.00520252	0.995849	0.999962	FALSE	not significant
C1orf123	1397.47	-0.0263223	0.0601585	-0.437549	0.661714	0.999962	FALSE	not significant
C1orf131	534.286	0.0935074	0.0997194	0.937706	0.348396	0.999962	FALSE	not significant
C1orf145	65.8801	-0.0813445	0.378994	-0.214633	0.830054	0.999962	FALSE	not significant
C1orf158	17.7596	-0.277296	0.526526	-0.526653	0.598435	0.999962	FALSE	not significant
C1orf159	638.606	-0.144076	0.0863399	-1.6687	0.0951762	0.999962	FALSE	not significant
C1orf162	10.0368	0.0817398	0.45759	0.178631	0.858227	0.999962	FALSE	not significant
C1orf174	1090.02	-0.00809181	0.0766842	-0.105521	0.915962	0.999962	FALSE	not significant
C1orf189	11.2194	-0.675571	0.626768	-1.07786	0.281094	0.999962	FALSE	not significant
C1orf194	91.7959	-0.210845	0.299939	-0.702959	0.482081	0.999962	FALSE	not significant
C1orf198	10821.8	0.15113	0.146696	1.03023	0.302903	0.999962	FALSE	not significant
C1orf204	7.65756	-0.322724	0.663519	-0.486383	0.626696	0.999962	FALSE	not significant
C1orf21	2610.2	-0.0107698	0.165712	-0.064991	0.948181	0.999962	FALSE	not significant
C1orf216	892.008	0.0157508	0.144368	0.109102	0.913122	0.999962	FALSE	not significant
C1orf220	43.4171	-0.0828856	0.388066	-0.213586	0.83087	0.999962	FALSE	not significant
C1orf226	1087.57	-0.0229177	0.236594	-0.0968652	0.922833	0.999962	FALSE	not significant
C1orf228	168.299	-0.0893332	0.32749	-0.272781	0.785021	0.999962	FALSE	not significant
C1orf229	41.3442	0.213806	0.256374	0.833961	0.404303	0.999962	FALSE	not significant
C1orf233	612.321	0.0494402	0.130087	0.380054	0.703905	0.999962	FALSE	not significant
C1orf27	1209.55	0.00105142	0.0652102	0.0161235	0.987136	0.999962	FALSE	not significant
C1orf35	1071.98	-0.024209	0.0612432	-0.395293	0.692626	0.999962	FALSE	not significant
C1orf43	6314.25	0.0423586	0.0646109	0.655595	0.512085	0.999962	FALSE	not significant
C1orf50	400.951	0.0365957	0.0860968	0.425053	0.670798	0.999962	FALSE	not significant
C1orf52	1664.33	0.0711544	0.0619558	1.14847	0.250775	0.999962	FALSE	not significant
C1orf53	32.3225	0.185642	0.294461	0.630445	0.528403	0.999962	FALSE	not significant
C1orf54	206.663	-0.0526748	0.217243	-0.24247	0.808416	0.999962	FALSE	not significant
C1orf56	185.345	-0.156359	0.131159	-1.19213	0.23321	0.999962	FALSE	not significant
C1orf64	6.69621	0.194288	0.866193	0.224301	0.822523	0.999962	FALSE	not significant
C1orf74	200.582	-0.0573351	0.137292	-0.417613	0.67623	0.999962	FALSE	not significant
C1orf94	4.02408	0.720838	1.31584	0.547816	0.583818	0.999962	FALSE	not significant
C1orf95	85.0838	-0.107894	0.280337	-0.384872	0.700332	0.999962	FALSE	not significant
C1QBP	4963.28	0.00583038	0.15224	0.0382973	0.969451	0.999962	FALSE	not significant
C1QL1	303.946	-0.0209332	0.197066	-0.106224	0.915404	0.999962	FALSE	not significant
C1QL2	159.518	0.0297069	0.529882	0.0560633	0.955291	0.999962	FALSE	not significant
C1QL4	23.3173	0.154008	0.389745	0.39515	0.692732	0.999962	FALSE	not significant
C1QTNF1	163.222	-0.0101781	0.165348	-0.0615554	0.950917	0.999962	FALSE	not significant
C1QTNF2	29.88	-0.127748	0.320362	-0.39876	0.69007	0.999962	FALSE	not significant
C1QTNF3	128.891	-0.0290288	0.17993	-0.161334	0.871831	0.999962	FALSE	not significant
C1QTNF3-AMACR	107.228	-0.25304	0.633754	-0.399272	0.689693	0.999962	FALSE	not significant
C1QTNF4	416.947	-0.0538693	0.313145	-0.172027	0.863417	0.999962	FALSE	not significant
C1QTNF5	164.648	0.154908	0.15687	0.987492	0.323402	0.999962	FALSE	not significant
C1QTNF6	560.242	-0.121554	0.176293	-0.689502	0.490507	0.999962	FALSE	not significant
C1QTNF9	6.60589	0.0805064	0.690824	0.116537	0.907227	0.999962	FALSE	not significant
C1QTNF9B-AS1	21.3161	-0.00108328	0.403183	-0.00268683	0.997856	0.999962	FALSE	not significant
C1R	364.799	-0.145503	0.142535	-1.02083	0.307337	0.999962	FALSE	not significant
C1RL	781.514	-0.0343748	0.270214	-0.127213	0.898772	0.999962	FALSE	not significant
C1RL-AS1	69.8431	-0.332057	0.262899	-1.26306	0.206568	0.999962	FALSE	not significant
C1S	39.7648	-0.382596	0.334297	-1.14448	0.252424	0.999962	FALSE	not significant
C2	8.87477	-0.187181	0.621151	-0.301345	0.763151	0.999962	FALSE	not significant
C20orf166-AS1	203.016	0.223281	0.365602	0.61072	0.541385	0.999962	FALSE	not significant
C20orf194	1511.72	0.021554	0.0967103	0.222871	0.823636	0.999962	FALSE	not significant
C20orf195	72.7636	0.0916763	0.258072	0.355235	0.722413	0.999962	FALSE	not significant
C20orf196	185.102	0.0353823	0.157808	0.22421	0.822594	0.999962	FALSE	not significant
C20orf202	7.28099	-0.586339	0.523922	-1.11913	0.263083	0.999962	FALSE	not significant
C20orf203	6.25329	0.47229	0.925387	0.51037	0.609792	0.999962	FALSE	not significant
C20orf24	2369.98	0.0521502	0.110399	0.472379	0.636656	0.999962	FALSE	not significant
C20orf27	1434.71	-0.0375927	0.0615939	-0.610332	0.541642	0.999962	FALSE	not significant
C20orf96	1456.34	-0.150049	0.149283	-1.00513	0.314833	0.999962	FALSE	not significant
C21orf2	909.63	-0.0364295	0.101476	-0.358997	0.719597	0.999962	FALSE	not significant
C21orf33	3153.15	0.0204734	0.053165	0.385092	0.700169	0.999962	FALSE	not significant
C21orf58	1057.6	-0.151163	0.153284	-0.986164	0.324053	0.999962	FALSE	not significant
C21orf59	1862.86	0.0316796	0.0597564	0.530145	0.596011	0.999962	FALSE	not significant
C21orf62	4.47834	2.43974	1.56597	1.55797	0.119241	0.999962	FALSE	not significant
C21orf62-AS1	11.3676	-0.125398	0.46586	-0.269176	0.787794	0.999962	FALSE	not significant
C21orf91	2484.89	-0.00337404	0.0677475	-0.0498031	0.960279	0.999962	FALSE	not significant
C22orf15	16.3105	-0.879003	0.59301	-1.48227	0.138268	0.999962	FALSE	not significant
C22orf23	37.4339	-0.311125	0.287731	-1.0813	0.279563	0.999962	FALSE	not significant
C22orf24	47.9179	0.28728	0.277904	1.03374	0.301258	0.999962	FALSE	not significant
C22orf29	2408.88	0.00834859	0.0604031	0.138215	0.890071	0.999962	FALSE	not significant
C22orf34	11.5585	-0.96364	1.75641	-0.548642	0.583251	0.999962	FALSE	not significant
C22orf39	1004.02	0.0444156	0.0771682	0.575569	0.564907	0.999962	FALSE	not significant
C22orf46	1021.5	-0.00190203	0.0797666	-0.0238449	0.980976	0.999962	FALSE	not significant
C2CD2	937.031	0.0268777	0.161875	0.166039	0.868126	0.999962	FALSE	not significant
C2CD2L	508.877	-0.00363713	0.129466	-0.0280933	0.977588	0.999962	FALSE	not significant
C2CD3	2798.13	0.0952408	0.109878	0.866787	0.386059	0.999962	FALSE	not significant
C2CD4C	839.787	-0.00181536	0.118804	-0.0152803	0.987809	0.999962	FALSE	not significant
C2CD5	3355.53	-0.00365952	0.0702542	-0.0520897	0.958457	0.999962	FALSE	not significant
C2orf15	44.1172	0.180937	0.342751	0.527897	0.597571	0.999962	FALSE	not significant
C2orf27A	31.2409	-0.0834542	0.27484	-0.303646	0.761397	0.999962	FALSE	not significant
C2orf40	21.1476	0.394636	0.415536	0.949704	0.342263	0.999962	FALSE	not significant
C2orf42	385.322	-0.00838506	0.117778	-0.0711937	0.943244	0.999962	FALSE	not significant
C2orf44	1492.79	0.0107407	0.0608528	0.176503	0.859898	0.999962	FALSE	not significant
C2orf47	637.938	0.0829881	0.117414	0.706797	0.479693	0.999962	FALSE	not significant
C2orf48	64.2783	-0.222675	0.262473	-0.848373	0.39623	0.999962	FALSE	not significant
C2orf49	1118.31	0.0147688	0.0806368	0.183152	0.854678	0.999962	FALSE	not significant
C2orf50	39.1319	0.242421	0.303506	0.798736	0.424444	0.999962	FALSE	not significant
C2orf66	13.329	0.255875	0.625737	0.408917	0.682601	0.999962	FALSE	not significant
C2orf68	1450.09	-0.0275636	0.108924	-0.253053	0.800227	0.999962	FALSE	not significant
C2orf69	1100.88	-0.0383897	0.057615	-0.666313	0.505211	0.999962	FALSE	not significant
C2orf72	881.742	-0.0271011	0.119669	-0.226468	0.820838	0.999962	FALSE	not significant
C2orf74	256.406	-0.10103	0.159737	-0.632475	0.527076	0.999962	FALSE	not significant
C2orf76	107.719	-0.179286	0.170553	-1.05121	0.293164	0.999962	FALSE	not significant
C2orf80	23.9098	-0.107384	0.351665	-0.305358	0.760094	0.999962	FALSE	not significant
C2orf81	307.899	-0.0777274	0.218293	-0.356068	0.721789	0.999962	FALSE	not significant
C2orf82	7.92613	0.184246	0.597901	0.308154	0.757965	0.999962	FALSE	not significant
C2orf88	49.6062	0.340527	0.28836	1.18091	0.23764	0.999962	FALSE	not significant
C2orf91	6.19798	-0.133371	0.830878	-0.160518	0.872473	0.999962	FALSE	not significant
C3orf14	452.9	0.139154	0.0822081	1.69271	0.0905109	0.999962	FALSE	not significant
C3orf17	2601.04	0.0103352	0.0920591	0.112267	0.910612	0.999962	FALSE	not significant
C3orf18	441.388	-0.00555066	0.163303	-0.03399	0.972885	0.999962	FALSE	not significant
C3orf33	268.349	-0.0405274	0.127921	-0.316817	0.751382	0.999962	FALSE	not significant
C3orf35	22.9042	-0.233186	0.512548	-0.454954	0.649142	0.999962	FALSE	not significant
C3orf38	1588.13	0.0890097	0.07181	1.23952	0.215154	0.999962	FALSE	not significant
C3orf52	135.777	0.108249	0.378862	0.285721	0.775092	0.999962	FALSE	not significant
C3orf58	3242.88	0.0566111	0.133229	0.424916	0.670898	0.999962	FALSE	not significant
C3orf62	399.851	-0.0551366	0.103612	-0.532144	0.594626	0.999962	FALSE	not significant
C3orf67	57.1843	0.104271	0.241154	0.432385	0.665462	0.999962	FALSE	not significant
C3orf70	524.055	0.0835705	0.119162	0.701316	0.483106	0.999962	FALSE	not significant
C3orf80	18.7732	0.573535	0.446734	1.28384	0.199198	0.999962	FALSE	not significant
C4A	115.89	0.0690223	1.13622	0.0607473	0.95156	0.999962	FALSE	not significant
C4B	115.819	0.11882	2.79244	0.0425508	0.96606	0.999962	FALSE	not significant
C4B_2	55.3637	-0.375401	5.77144	-0.0650446	0.948139	0.999962	FALSE	not significant
C4orf19	14.5547	0.280359	0.455477	0.615528	0.538206	0.999962	FALSE	not significant
C4orf26	6.17758	-0.0137402	0.689983	-0.0199138	0.984112	0.999962	FALSE	not significant
C4orf27	1614.59	0.105149	0.0536094	1.96139	0.0498333	0.999962	FALSE	not significant
C4orf29	192.611	0.0230544	0.122974	0.187474	0.851289	0.999962	FALSE	not significant
C4orf3	3966.85	-0.00463773	0.136043	-0.0340901	0.972805	0.999962	FALSE	not significant
C4orf32	18.1114	-0.0740872	0.548122	-0.135165	0.892481	0.999962	FALSE	not significant
C4orf33	154.908	-0.00230893	0.136695	-0.0168911	0.986523	0.999962	FALSE	not significant
C4orf36	15.7267	0.333383	0.443752	0.751283	0.452482	0.999962	FALSE	not significant
C4orf46	1925.25	0.0505081	0.0718956	0.70252	0.482355	0.999962	FALSE	not significant
C4orf47	23.9156	0.241959	0.51184	0.472724	0.63641	0.999962	FALSE	not significant
C4orf48	1347.09	0.0141774	0.0756476	0.187414	0.851336	0.999962	FALSE	not significant
C5	279.132	0.24844	0.266018	0.933922	0.350344	0.999962	FALSE	not significant
C5AR1	34.2261	-0.35673	0.478198	-0.745987	0.455675	0.999962	FALSE	not significant
C5AR2	4.55621	-0.00188524	1.89063	-0.000997149	0.999204	0.999962	FALSE	not significant
C5orf15	3763.97	0.0815548	0.0488006	1.67119	0.0946849	0.999962	FALSE	not significant
C5orf22	2066.57	0.0363264	0.0752464	0.482766	0.629262	0.999962	FALSE	not significant
C5orf24	3232.34	0.065432	0.0620253	1.05493	0.291459	0.999962	FALSE	not significant
C5orf28	298.319	0.0172808	0.100935	0.171207	0.864061	0.999962	FALSE	not significant
C5orf30	919.375	0.0116856	0.0791483	0.147642	0.882625	0.999962	FALSE	not significant
C5orf34	348.032	-0.0324827	0.159312	-0.203893	0.838437	0.999962	FALSE	not significant
C5orf38	126.935	0.0110998	0.183146	0.0606063	0.951673	0.999962	FALSE	not significant
C5orf42	1961.75	0.0746899	0.0722768	1.03339	0.301422	0.999962	FALSE	not significant
C5orf45	447.331	-0.0234148	0.12907	-0.181411	0.856045	0.999962	FALSE	not significant
C5orf49	220.04	-0.0418516	0.175794	-0.238072	0.811825	0.999962	FALSE	not significant
C5orf51	2554.07	0.0236302	0.0773207	0.305613	0.759899	0.999962	FALSE	not significant
C5orf56	13.7508	-0.182405	0.399921	-0.456103	0.648316	0.999962	FALSE	not significant
C5orf63	37.6651	-0.077063	0.288235	-0.267361	0.789191	0.999962	FALSE	not significant
C5orf66	6.57475	0.035249	1.14264	0.0308487	0.97539	0.999962	FALSE	not significant
C6orf1	111.128	-0.124955	0.163134	-0.765969	0.443695	0.999962	FALSE	not significant
C6orf106	4575.66	0.0119782	0.0435536	0.275021	0.7833	0.999962	FALSE	not significant
C6orf118	545.245	-0.170235	0.186577	-0.912415	0.361551	0.999962	FALSE	not significant
C6orf120	2168.69	0.079212	0.10842	0.730605	0.46502	0.999962	FALSE	not significant
C6orf132	9.60573	-0.110759	0.561056	-0.197411	0.843506	0.999962	FALSE	not significant
C6orf136	262.918	-0.0222417	0.121178	-0.183546	0.85437	0.999962	FALSE	not significant
C6orf141	293.435	0.518768	0.324061	1.60083	0.109414	0.999962	FALSE	not significant
C6orf163	33.0011	0.545888	0.296095	1.84363	0.0652378	0.999962	FALSE	not significant
C6orf165	153.368	0.0739025	0.202763	0.364477	0.715502	0.999962	FALSE	not significant
C6orf203	391.853	0.0383133	0.138351	0.276928	0.781836	0.999962	FALSE	not significant
C6orf226	170.379	0.114319	0.147382	0.775663	0.437948	0.999962	FALSE	not significant
C6orf47	1101.61	-0.0400117	0.0937285	-0.426889	0.66946	0.999962	FALSE	not significant
C6orf48	2592.38	0.0396145	0.0773257	0.512308	0.608436	0.999962	FALSE	not significant
C6orf52	54.9952	-0.295579	0.237096	-1.24666	0.212521	0.999962	FALSE	not significant
C6orf62	3932.61	0.0439912	0.0512304	0.858694	0.39051	0.999962	FALSE	not significant
C6orf89	2172.01	0.0513075	0.0541357	0.947758	0.343253	0.999962	FALSE	not significant
C7orf13	329.576	-0.0533972	0.123301	-0.433064	0.664968	0.999962	FALSE	not significant
C7orf25	320.852	-0.0157209	0.108838	-0.144443	0.885151	0.999962	FALSE	not significant
C7orf26	1517.11	-0.0525339	0.0817249	-0.642813	0.520345	0.999962	FALSE	not significant
C7orf31	142.575	-0.0508051	0.155151	-0.327455	0.743324	0.999962	FALSE	not significant
C7orf43	870.67	-0.0946373	0.0773046	-1.22421	0.220872	0.999962	FALSE	not significant
C7orf49	1522.04	-0.0349793	0.0704502	-0.49651	0.619534	0.999962	FALSE	not significant
C7orf50	3680.48	0.0435459	0.0797489	0.546038	0.58504	0.999962	FALSE	not significant
C7orf55	484.946	0.0709258	0.14219	0.49881	0.617913	0.999962	FALSE	not significant
C7orf55-LUC7L2	1440.15	-0.0886931	0.114073	-0.777514	0.436856	0.999962	FALSE	not significant
C7orf57	27.0756	0.305242	0.443173	0.688766	0.490971	0.999962	FALSE	not significant
C7orf60	1306.68	0.0621164	0.176238	0.352458	0.724495	0.999962	FALSE	not significant
C7orf61	16.9277	-0.155424	0.475771	-0.326679	0.743911	0.999962	FALSE	not significant
C7orf73	3096.1	0.00778682	0.0617936	0.126014	0.899721	0.999962	FALSE	not significant
C8orf31	42.2727	0.229056	0.284399	0.805405	0.420586	0.999962	FALSE	not significant
C8orf33	2689.14	0.00174196	0.0594045	0.0293237	0.976606	0.999962	FALSE	not significant
C8orf34	27.9976	-0.27264	0.358276	-0.760976	0.446671	0.999962	FALSE	not significant
C8orf34-AS1	5.42887	0.521316	0.821716	0.634424	0.525804	0.999962	FALSE	not significant
C8orf37	341.153	0.0215137	0.143986	0.149415	0.881226	0.999962	FALSE	not significant
C8orf4	3403.11	0.18447	0.216997	0.850106	0.395266	0.999962	FALSE	not significant
C8orf44	100.913	0.0639384	0.234726	0.272396	0.785318	0.999962	FALSE	not significant
C8orf44-SGK3	90.1325	0.901903	1.06859	0.844012	0.398663	0.999962	FALSE	not significant
C8orf46	35.814	0.113865	0.353146	0.322431	0.747126	0.999962	FALSE	not significant
C8orf48	114.438	-0.0430229	0.146236	-0.294203	0.768603	0.999962	FALSE	not significant
C8orf58	1304	0.0810083	0.12593	0.643282	0.520041	0.999962	FALSE	not significant
C8orf59	993.252	0.00469702	0.0706218	0.0665095	0.946972	0.999962	FALSE	not significant
C8orf76	822.291	-0.00594511	0.0888373	-0.0669213	0.946644	0.999962	FALSE	not significant
C8orf82	1272.23	-0.00192915	0.0825732	-0.0233628	0.981361	0.999962	FALSE	not significant
C8orf88	204.439	0.0168157	0.117415	0.143216	0.886119	0.999962	FALSE	not significant
C9orf114	2770.89	-0.0784675	0.0621214	-1.26313	0.206542	0.999962	FALSE	not significant
C9orf116	450.477	-0.0222416	0.104817	-0.212195	0.831955	0.999962	FALSE	not significant
C9orf117	15.4155	-0.444822	0.604346	-0.736039	0.461707	0.999962	FALSE	not significant
C9orf129	6.36737	0.709311	0.700289	1.01288	0.311116	0.999962	FALSE	not significant
C9orf135	15.9376	-0.424777	0.517535	-0.820769	0.411778	0.999962	FALSE	not significant
C9orf142	835.054	0.00355858	0.0886461	0.0401436	0.967979	0.999962	FALSE	not significant
C9orf156	373.591	0.00249381	0.135705	0.0183767	0.985338	0.999962	FALSE	not significant
C9orf16	1609.31	0.0216438	0.0620797	0.348645	0.727356	0.999962	FALSE	not significant
C9orf163	53.168	0.334727	0.281981	1.18706	0.235206	0.999962	FALSE	not significant
C9orf171	205.253	0.0120831	0.226171	0.0534244	0.957394	0.999962	FALSE	not significant
C9orf172	93.7496	0.198592	0.171803	1.15593	0.247712	0.999962	FALSE	not significant
C9orf173-AS1	6.85558	-1.24975	0.755018	-1.65526	0.0978716	0.999962	FALSE	not significant
C9orf24	11.1534	0.162407	0.522868	0.310609	0.756098	0.999962	FALSE	not significant
C9orf3	444.855	-0.111421	0.188066	-0.592458	0.553544	0.999962	FALSE	not significant
C9orf40	770.972	-0.0288016	0.13007	-0.221431	0.824757	0.999962	FALSE	not significant
C9orf43	11.6413	-0.0866816	0.606566	-0.142905	0.886365	0.999962	FALSE	not significant
C9orf47	113.296	-0.00633197	0.240566	-0.0263211	0.979001	0.999962	FALSE	not significant
C9orf50	12.4371	0.118048	0.539086	0.218978	0.826667	0.999962	FALSE	not significant
C9orf64	433.966	0.167751	0.194794	0.861171	0.389144	0.999962	FALSE	not significant
C9orf66	23.1875	0.499614	0.529774	0.94307	0.345645	0.999962	FALSE	not significant
C9orf69	2044.61	0.0308555	0.0678162	0.454988	0.649118	0.999962	FALSE	not significant
C9orf72	1424.59	-0.044322	0.0790954	-0.560361	0.575234	0.999962	FALSE	not significant
C9orf78	2134.86	0.0395888	0.0728809	0.543198	0.586994	0.999962	FALSE	not significant
C9orf85	223.883	0.0521054	0.111727	0.466365	0.640954	0.999962	FALSE	not significant
C9orf89	297.078	0.0747698	0.111433	0.670983	0.502232	0.999962	FALSE	not significant
C9orf9	136.407	-0.047275	0.221627	-0.213309	0.831086	0.999962	FALSE	not significant
C9orf91	185.658	-0.186998	0.19541	-0.956951	0.338592	0.999962	FALSE	not significant
CA11	927.07	-0.0781282	0.219202	-0.356421	0.721525	0.999962	FALSE	not significant
CA12	111.89	0.190054	0.367051	0.517786	0.604608	0.999962	FALSE	not significant
CA13	95.4664	-0.209179	0.26835	-0.7795	0.435685	0.999962	FALSE	not significant
CA14	1798.53	-0.0481803	0.184026	-0.261812	0.793466	0.999962	FALSE	not significant
CA2	218.324	0.0541621	0.19432	0.278726	0.780455	0.999962	FALSE	not significant
CA3	145.335	0.146447	0.267611	0.547238	0.584215	0.999962	FALSE	not significant
CA3-AS1	9.08843	0.607186	0.594271	1.02173	0.306907	0.999962	FALSE	not significant
CA4	9.15517	0.098587	0.699051	0.14103	0.887846	0.999962	FALSE	not significant
CA5B	235.268	0.23038	0.128773	1.78904	0.0736091	0.999962	FALSE	not significant
CA5BP1	225.981	0.198044	0.201527	0.982721	0.325745	0.999962	FALSE	not significant
CA7	7.00309	2.4396	1.54163	1.58248	0.113541	0.999962	FALSE	not significant
CA8	43.5282	-0.26633	0.256966	-1.03644	0.299996	0.999962	FALSE	not significant
CA9	8.14761	-0.150121	0.569035	-0.263816	0.791922	0.999962	FALSE	not significant
CAAP1	1029.72	-0.0124799	0.0893565	-0.139664	0.888925	0.999962	FALSE	not significant
CAB39	3633.64	-0.00714296	0.0590415	-0.120982	0.903705	0.999962	FALSE	not significant
CAB39L	789.367	0.104105	0.108214	0.962034	0.336033	0.999962	FALSE	not significant
CABIN1	4871.99	0.000632901	0.080462	0.00786584	0.993724	0.999962	FALSE	not significant
CABLES1	405.214	-0.085509	0.270443	-0.316181	0.751865	0.999962	FALSE	not significant
CABLES2	1645.71	-0.0862131	0.0626854	-1.37533	0.169029	0.999962	FALSE	not significant
CABP1	44.0505	-0.120962	0.295481	-0.409374	0.682265	0.999962	FALSE	not significant
CABP7	121.903	0.328975	0.553721	0.594117	0.552434	0.999962	FALSE	not significant
CABS1	16.8636	0.0403236	0.441825	0.0912661	0.927281	0.999962	FALSE	not significant
CABYR	138.789	0.169299	0.224094	0.75548	0.449961	0.999962	FALSE	not significant
CACFD1	2906.11	-0.022153	0.0840278	-0.263638	0.792059	0.999962	FALSE	not significant
CACHD1	1798.46	0.04241	0.0906407	0.467892	0.639862	0.999962	FALSE	not significant
CACNA1A	1748.23	-0.033963	0.115959	-0.292888	0.769608	0.999962	FALSE	not significant
CACNA1B	75.0856	-0.202282	0.176645	-1.14513	0.252154	0.999962	FALSE	not significant
CACNA1C	297.059	0.0543241	0.209434	0.259385	0.795338	0.999962	FALSE	not significant
CACNA1C-AS1	8.02155	0.145767	0.512399	0.284479	0.776043	0.999962	FALSE	not significant
CACNA1C-AS2	20.0607	0.112835	0.45974	0.245432	0.806122	0.999962	FALSE	not significant
CACNA1D	41.4168	-0.353898	0.425633	-0.831463	0.405712	0.999962	FALSE	not significant
CACNA1E	52.5343	-0.0553329	0.278128	-0.198947	0.842304	0.999962	FALSE	not significant
CACNA1G	624.576	-0.0550642	0.314849	-0.174891	0.861165	0.999962	FALSE	not significant
CACNA1H	8982.61	-0.0960423	0.112264	-0.8555	0.392274	0.999962	FALSE	not significant
CACNA1I	42.2817	0.0228427	0.467127	0.0489004	0.960999	0.999962	FALSE	not significant
CACNA2D1	218.967	0.242577	0.16406	1.47859	0.13925	0.999962	FALSE	not significant
CACNA2D2	1666.62	-0.0517483	0.117078	-0.442	0.658489	0.999962	FALSE	not significant
CACNA2D3	22.3023	-0.881597	0.381387	-2.31156	0.0208022	0.999962	FALSE	not significant
CACNA2D4	55.578	-0.202615	0.42066	-0.481661	0.630047	0.999962	FALSE	not significant
CACNB1	386.981	-0.242586	0.127697	-1.8997	0.057472	0.999962	FALSE	not significant
CACNB2	110.329	0.05533	0.25045	0.220923	0.825153	0.999962	FALSE	not significant
CACNB3	2079.26	-0.0905216	0.139165	-0.650462	0.515394	0.999962	FALSE	not significant
CACNB4	157.098	-0.00698112	0.385034	-0.0181312	0.985534	0.999962	FALSE	not significant
CACNG1	28.4487	-0.00555202	0.326943	-0.0169816	0.986451	0.999962	FALSE	not significant
CACNG2	12.497	0.1131	0.508787	0.222294	0.824085	0.999962	FALSE	not significant
CACNG3	6.84451	0.608686	0.66351	0.917373	0.358947	0.999962	FALSE	not significant
CACNG4	6150.5	-0.0416289	0.132135	-0.315048	0.752725	0.999962	FALSE	not significant
CACNG6	332.967	0.0890898	0.25774	0.345657	0.7296	0.999962	FALSE	not significant
CACNG7	4200	-0.0795799	0.209689	-0.379513	0.704307	0.999962	FALSE	not significant
CACNG8	198.297	-0.289829	0.369633	-0.7841	0.432981	0.999962	FALSE	not significant
CACTIN	1973.24	-0.0744421	0.0521301	-1.42801	0.15329	0.999962	FALSE	not significant
CACUL1	3877.41	0.0470346	0.0528308	0.890287	0.373312	0.999962	FALSE	not significant
CACYBP	4399.45	0.031886	0.0777608	0.410053	0.681767	0.999962	FALSE	not significant
CAD	3997.71	-0.0516291	0.118585	-0.435378	0.663288	0.999962	FALSE	not significant
CADM1	9250.12	0.0539932	0.0504855	1.06948	0.284853	0.999962	FALSE	not significant
CADM2	1630.22	0.116096	0.0952777	1.21851	0.223032	0.999962	FALSE	not significant
CADM3	1992.42	0.00791071	0.093538	0.0845722	0.932602	0.999962	FALSE	not significant
CADM3-AS1	4.40135	-0.074075	1.27249	-0.0582127	0.953579	0.999962	FALSE	not significant
CADM4	4251.21	0.0249798	0.0642694	0.388673	0.697518	0.999962	FALSE	not significant
CADPS	663.145	-0.0114044	0.230659	-0.0494424	0.960567	0.999962	FALSE	not significant
CADPS2	712.878	-0.00350588	0.115682	-0.0303062	0.975823	0.999962	FALSE	not significant
CAHM	90.4478	-0.0435681	0.201208	-0.216533	0.828572	0.999962	FALSE	not significant
CALB1	849.148	0.129446	0.498993	0.259415	0.795315	0.999962	FALSE	not significant
CALCB	17.9151	-0.156865	0.408221	-0.384264	0.700783	0.999962	FALSE	not significant
CALCOCO1	1426.19	-0.0644036	0.194141	-0.331737	0.740088	0.999962	FALSE	not significant
CALCOCO2	1633.26	0.0137585	0.164012	0.0838871	0.933146	0.999962	FALSE	not significant
CALCR	13.6989	-0.422881	1.08051	-0.391372	0.695522	0.999962	FALSE	not significant
CALCRL	130.982	0.0786979	0.214691	0.366564	0.713944	0.999962	FALSE	not significant
CALD1	29881.7	0.109372	0.129911	0.841897	0.399845	0.999962	FALSE	not significant
CALHM2	22.53	-0.501516	0.3317	-1.51196	0.130545	0.999962	FALSE	not significant
CALM1	21152.9	0.0421796	0.0509921	0.827179	0.408136	0.999962	FALSE	not significant
CALM2	21305.8	0.0302012	0.062828	0.480697	0.630732	0.999962	FALSE	not significant
CALM3	27132.1	-0.027104	0.0353021	-0.767772	0.442623	0.999962	FALSE	not significant
CALML4	344.823	-0.00741681	0.128591	-0.0576776	0.954005	0.999962	FALSE	not significant
CALML6	4.68338	-0.114521	0.799725	-0.1432	0.886132	0.999962	FALSE	not significant
CALN1	254.52	-0.0490978	0.167662	-0.292838	0.769646	0.999962	FALSE	not significant
CALR	40141.9	0.0282896	0.169509	0.166892	0.867455	0.999962	FALSE	not significant
CALU	17209.4	0.0518833	0.117396	0.441952	0.658524	0.999962	FALSE	not significant
CALY	35.114	0.15319	0.360338	0.425129	0.670743	0.999962	FALSE	not significant
CAMK1	743.94	-0.00509187	0.110581	-0.0460463	0.963273	0.999962	FALSE	not significant
CAMK1D	651.112	-0.0496542	0.111388	-0.445777	0.655758	0.999962	FALSE	not significant
CAMK1G	113.251	-0.100255	0.359877	-0.278581	0.780566	0.999962	FALSE	not significant
CAMK2A	306.108	-0.0397679	0.207617	-0.191545	0.848099	0.999962	FALSE	not significant
CAMK2B	219.668	0.00450284	0.191018	0.0235729	0.981193	0.999962	FALSE	not significant
CAMK2D	7140.77	0.164641	0.180655	0.911354	0.362109	0.999962	FALSE	not significant
CAMK2G	1609.88	-0.0358192	0.0870463	-0.411496	0.680709	0.999962	FALSE	not significant
CAMK2N1	5617.98	0.0353041	0.122227	0.28884	0.772704	0.999962	FALSE	not significant
CAMK2N2	175.027	0.202711	0.152909	1.3257	0.18494	0.999962	FALSE	not significant
CAMK4	175.816	0.0749109	0.148117	0.505756	0.613028	0.999962	FALSE	not significant
CAMKK1	258.364	0.00454808	0.154383	0.0294596	0.976498	0.999962	FALSE	not significant
CAMKK2	2665.32	-0.0248439	0.0560465	-0.443274	0.657568	0.999962	FALSE	not significant
CAMKMT	370.656	0.0930359	0.117114	0.794407	0.426958	0.999962	FALSE	not significant
CAMKV	3018.06	-0.177651	0.190429	-0.932897	0.350873	0.999962	FALSE	not significant
CAMLG	1303.94	0.0559167	0.146592	0.381444	0.702874	0.999962	FALSE	not significant
CAMSAP1	7173.74	0.00110398	0.0878858	0.0125615	0.989978	0.999962	FALSE	not significant
CAMSAP2	4135.37	0.0640945	0.0851137	0.753046	0.451422	0.999962	FALSE	not significant
CAMSAP3	1317.39	-0.067102	0.177706	-0.377602	0.705726	0.999962	FALSE	not significant
CAMTA1	3290	0.00573723	0.0778389	0.0737065	0.941244	0.999962	FALSE	not significant
CAMTA2	683.216	-0.0732043	0.10359	-0.706674	0.479769	0.999962	FALSE	not significant
CAND1	12716.6	0.025545	0.0358749	0.712058	0.476429	0.999962	FALSE	not significant
CAND2	660.346	0.0408109	0.0965254	0.422799	0.672442	0.999962	FALSE	not significant
CANT1	3728.29	0.0162243	0.0476969	0.340155	0.73374	0.999962	FALSE	not significant
CANX	35160.8	0.0369933	0.066968	0.552402	0.580673	0.999962	FALSE	not significant
CAP1	9542.58	0.0370987	0.110568	0.335527	0.737228	0.999962	FALSE	not significant
CAP2	4651.42	0.0757526	0.08207	0.923025	0.355994	0.999962	FALSE	not significant
CAPG	149.859	0.145594	0.152441	0.955084	0.339535	0.999962	FALSE	not significant
CAPN1	3169.37	-0.0184394	0.0548659	-0.336082	0.736809	0.999962	FALSE	not significant
CAPN10	1530.11	-0.0994541	0.0626319	-1.58791	0.112306	0.999962	FALSE	not significant
CAPN10-AS1	166.842	-0.053638	0.140297	-0.382318	0.702226	0.999962	FALSE	not significant
CAPN11	4.60037	-1.73687	1.1044	-1.57269	0.115791	0.999962	FALSE	not significant
CAPN12	6.98349	0.190203	0.851348	0.223413	0.823214	0.999962	FALSE	not significant
CAPN14	8.55284	0.123989	0.515923	0.240325	0.810078	0.999962	FALSE	not significant
CAPN15	2360.45	-0.0847978	0.0768946	-1.10278	0.270123	0.999962	FALSE	not significant
CAPN2	8879.71	0.0666178	0.108712	0.61279	0.540015	0.999962	FALSE	not significant
CAPN3	59.2735	-0.118387	0.264893	-0.446923	0.654931	0.999962	FALSE	not significant
CAPN5	1414.4	-0.0201378	0.0617073	-0.326343	0.744165	0.999962	FALSE	not significant
CAPN6	32663.2	-0.152368	0.343025	-0.444189	0.656906	0.999962	FALSE	not significant
CAPN7	1606.5	0.0520118	0.0561471	0.926348	0.354265	0.999962	FALSE	not significant
CAPN9	90.6839	0.0624436	0.226015	0.276281	0.782332	0.999962	FALSE	not significant
CAPNS1	6864.1	0.0258203	0.0970205	0.266133	0.790137	0.999962	FALSE	not significant
CAPRIN1	24067.7	0.0122571	0.0342894	0.357459	0.720748	0.999962	FALSE	not significant
CAPRIN2	1158.3	-0.0680815	0.117256	-0.580622	0.561495	0.999962	FALSE	not significant
CAPS	111.293	-0.136393	0.308263	-0.442457	0.658159	0.999962	FALSE	not significant
CAPS2	79.8815	0.164618	0.273005	0.602986	0.546518	0.999962	FALSE	not significant
CAPZA1	7809.13	0.0406213	0.0606902	0.669322	0.50329	0.999962	FALSE	not significant
CAPZA2	3871.87	0.039018	0.0587473	0.664167	0.506584	0.999962	FALSE	not significant
CAPZB	9852.75	0.0195372	0.0800007	0.244212	0.807066	0.999962	FALSE	not significant
CARD10	1140.33	0.0239894	0.133718	0.179403	0.857621	0.999962	FALSE	not significant
CARD11	27.4141	0.225938	0.575222	0.392784	0.694479	0.999962	FALSE	not significant
CARD16	9.74847	2.83666	1.61258	1.75908	0.0785639	0.999962	FALSE	not significant
CARD6	5.5348	-0.0872555	0.64934	-0.134376	0.893106	0.999962	FALSE	not significant
CARD8	1677.66	0.000536377	0.0761726	0.0070416	0.994382	0.999962	FALSE	not significant
CARD8-AS1	53.7016	-0.54755	0.314454	-1.74127	0.0816356	0.999962	FALSE	not significant
CARD9	13.4313	-0.350569	0.487368	-0.719311	0.471949	0.999962	FALSE	not significant
CARF	320.566	-0.0126295	0.170271	-0.0741727	0.940873	0.999962	FALSE	not significant
CARHSP1	4534.06	-0.0108968	0.0482509	-0.225836	0.821329	0.999962	FALSE	not significant
CARKD	1872.04	-0.0378733	0.046887	-0.807756	0.419231	0.999962	FALSE	not significant
CARM1	6677.53	-0.0533112	0.0307051	-1.73624	0.0825221	0.999962	FALSE	not significant
CARNMT1	432.89	0.0359765	0.0872584	0.412298	0.680121	0.999962	FALSE	not significant
CARNS1	6.24225	-0.401661	0.837852	-0.479394	0.631658	0.999962	FALSE	not significant
CARS	2114.4	0.010339	0.15234	0.0678675	0.945891	0.999962	FALSE	not significant
CARS2	1300.55	0.0441524	0.0911556	0.484362	0.628129	0.999962	FALSE	not significant
CASC1	57.7557	0.0351737	0.326069	0.107872	0.914097	0.999962	FALSE	not significant
CASC10	1073.57	0.0519953	0.123371	0.421454	0.673423	0.999962	FALSE	not significant
CASC15	241.203	0.0863943	0.148399	0.582177	0.560448	0.999962	FALSE	not significant
CASC2	196.943	-0.0432565	0.235244	-0.183879	0.854108	0.999962	FALSE	not significant
CASC3	7111.86	-0.0165213	0.0376395	-0.438936	0.660708	0.999962	FALSE	not significant
CASC4	3856.16	0.00542445	0.0436469	0.12428	0.901094	0.999962	FALSE	not significant
CASC5	2242.21	0.0616949	0.135636	0.454857	0.649212	0.999962	FALSE	not significant
CASC9	27.5332	0.244562	0.30563	0.800189	0.423601	0.999962	FALSE	not significant
CASD1	4363.69	-0.0277932	0.139307	-0.19951	0.841864	0.999962	FALSE	not significant
CASK	3944.01	0.016936	0.0364594	0.464516	0.642278	0.999962	FALSE	not significant
CASKIN1	942.719	-0.125306	0.184859	-0.677848	0.497868	0.999962	FALSE	not significant
CASKIN2	1981.41	0.0168953	0.0982217	0.172011	0.863429	0.999962	FALSE	not significant
CASP10	5.50131	-0.653973	0.819864	-0.79766	0.425068	0.999962	FALSE	not significant
CASP2	2647.07	0.006413	0.0894972	0.0716558	0.942876	0.999962	FALSE	not significant
CASP3	2407.64	0.0387041	0.052619	0.735553	0.462003	0.999962	FALSE	not significant
CASP6	1013.34	0.0102766	0.123047	0.0835173	0.93344	0.999962	FALSE	not significant
CASP7	797.577	-0.0146812	0.110792	-0.132512	0.894579	0.999962	FALSE	not significant
CASP8	62.7585	0.451405	0.663323	0.680522	0.496174	0.999962	FALSE	not significant
CASP8AP2	2728.05	-0.00159845	0.0701828	-0.0227755	0.981829	0.999962	FALSE	not significant
CASP9	786.316	-0.0687827	0.114195	-0.602326	0.546957	0.999962	FALSE	not significant
CASQ2	16.3546	0.373349	0.444156	0.840581	0.400583	0.999962	FALSE	not significant
CASS4	8.02634	-0.107148	0.561756	-0.190737	0.848731	0.999962	FALSE	not significant
[truncated: 14,429 more rows]

## Sheet: 1h
	baseMean	log2FoldChange	lfcSE	stat	pvalue	padj	sig	condition
ZFP36	1533.54	1.07236	0.14511	7.38998	1.46848e-13	2.13209e-09	TRUE	FGF8
EGR2	3167.37	0.820524	0.125357	6.54549	5.92997e-11	2.86991e-07	TRUE	FGF8
FOSB	3601.54	0.941744	0.143139	6.57921	4.72944e-11	2.86991e-07	TRUE	FGF8
EGR4	531.654	1.16166	0.18169	6.39365	1.61973e-10	5.8792e-07	TRUE	FGF8
EGR3	5724.34	0.821651	0.136856	6.00375	1.92808e-09	5.59877e-06	TRUE	FGF8
TRIB1	2263.13	0.708357	0.120394	5.88365	4.01324e-09	9.71136e-06	TRUE	FGF8
NR4A1	3180.87	0.721451	0.124712	5.78495	7.25346e-09	1.50447e-05	TRUE	FGF8
BTG2	4497.92	0.690089	0.128045	5.38941	7.06893e-08	0.000128292	TRUE	FGF8
SERTAD3	830.991	0.421373	0.0787875	5.34822	8.88225e-08	0.00014329	TRUE	FGF8
ARC	1008.07	1.02748	0.193217	5.31777	1.05049e-07	0.000152521	TRUE	FGF8
CENPVP1	87.1454	-22.6311	4.29486	-5.26935	1.36909e-07	0.000180707	TRUE	FGF17
IER2	7618.06	0.505288	0.0997752	5.06427	4.09978e-07	0.000496039	TRUE	FGF8
IER5	1408.16	0.437706	0.0950045	4.60721	4.08105e-06	0.00455791	TRUE	FGF8
JUND	11611.7	0.261251	0.0581214	4.49493	6.95938e-06	0.00721738	TRUE	not significant
DUSP2	143.223	0.687686	0.169708	4.05216	5.07476e-05	0.0491203	TRUE	not significant
ZNF543	414.959	-0.348923	0.0875941	-3.98341	6.79347e-05	0.0616465	FALSE	not significant
SKIDA1	3005.52	-0.646934	0.165335	-3.91287	9.12038e-05	0.0778934	FALSE	not significant
KLF6	3941.65	0.637689	0.168191	3.79146	0.000149766	0.120803	FALSE	not significant
LOC554249	30.8217	-22.359	6.00615	-3.72268	0.000197119	0.15063	FALSE	not significant
FOS	10732.9	1.17223	0.321764	3.64313	0.000269339	0.195527	FALSE	not significant
RNF169	2097.52	-0.184896	0.0517796	-3.57083	0.000355855	0.234848	FALSE	not significant
TOB1	1268.04	0.225459	0.0630704	3.57471	0.000350615	0.234848	FALSE	not significant
DUSP1	3694.84	0.712675	0.201758	3.53232	0.000411926	0.260033	FALSE	not significant
TBC1D31	680.073	0.227582	0.0652403	3.48836	0.000485984	0.294	FALSE	not significant
ZSCAN12	1308.43	-0.219823	0.0640217	-3.43357	0.00059568	0.345947	FALSE	not significant
DDIT3	319.5	0.458862	0.139909	3.27971	0.00103914	0.580279	FALSE	not significant
MOCS3	620.772	-0.317361	0.0971653	-3.2662	0.00109002	0.58615	FALSE	not significant
MCL1	20825.7	0.191962	0.0607872	3.15794	0.00158886	0.823879	FALSE	not significant
JUNB	2142.87	0.836702	0.267217	3.13117	0.00174109	0.871685	FALSE	not significant
ZNF398	1201.59	-0.192085	0.0620948	-3.09341	0.0019787	0.957624	FALSE	not significant
A1BG	168.094	0.0647231	0.21836	0.296405	0.76692	0.999967	FALSE	not significant
A1BG-AS1	96.1936	0.0130975	0.182954	0.071589	0.942929	0.999967	FALSE	not significant
A2M	252.217	0.57651	0.350966	1.64264	0.100458	0.999967	FALSE	not significant
A4GALT	28.1017	0.280766	0.289703	0.969149	0.332471	0.999967	FALSE	not significant
AAAS	2945.82	-0.0181347	0.0444963	-0.407555	0.6836	0.999967	FALSE	not significant
AACS	1527.53	0.0471007	0.0537055	0.877017	0.380477	0.999967	FALSE	not significant
AADAT	770.401	-0.0387165	0.0931732	-0.415532	0.677752	0.999967	FALSE	not significant
AAED1	247.029	0.00434396	0.153656	0.0282707	0.977446	0.999967	FALSE	not significant
AAGAB	3585.53	0.0108767	0.0513123	0.211972	0.832129	0.999967	FALSE	not significant
AAK1	1841.44	-0.0498687	0.134725	-0.370151	0.71127	0.999967	FALSE	not significant
AAMDC	311.123	0.052171	0.109706	0.475551	0.634394	0.999967	FALSE	not significant
AAMP	4133.37	0.0192347	0.0467989	0.411007	0.681067	0.999967	FALSE	not significant
AAR2	2060.96	-0.0473372	0.0715452	-0.661641	0.508201	0.999967	FALSE	not significant
AARS	4703	-0.040256	0.0425812	-0.945394	0.344458	0.999967	FALSE	not significant
AARS2	1610.32	0.0255666	0.0569708	0.448767	0.6536	0.999967	FALSE	not significant
AARSD1	894.312	0.0143107	0.12521	0.114294	0.909005	0.999967	FALSE	not significant
AASDH	776.548	-0.0532228	0.185857	-0.286364	0.774599	0.999967	FALSE	not significant
AASDHPPT	4531.75	0.0639262	0.0864773	0.739226	0.45977	0.999967	FALSE	not significant
AASS	7727.97	-0.0115895	0.069475	-0.166815	0.867516	0.999967	FALSE	not significant
AATF	2841.15	-0.0266138	0.104373	-0.254987	0.798733	0.999967	FALSE	not significant
AATK	646.215	0.00869171	0.187397	0.0463812	0.963006	0.999967	FALSE	not significant
ABAT	1051.95	0.0334976	0.101505	0.330008	0.741394	0.999967	FALSE	not significant
ABCA1	2768.43	-0.0115739	0.13252	-0.087337	0.930404	0.999967	FALSE	not significant
ABCA10	30.6103	0.397879	0.315288	1.26196	0.206965	0.999967	FALSE	not significant
ABCA11P	448.247	-0.0158831	0.104462	-0.152047	0.87915	0.999967	FALSE	not significant
ABCA13	46.8846	-0.417878	0.310284	-1.34676	0.178057	0.999967	FALSE	not significant
ABCA2	3219.76	-0.0327107	0.134863	-0.242548	0.808355	0.999967	FALSE	not significant
ABCA3	2423.16	0.0604576	0.103679	0.583123	0.55981	0.999967	FALSE	not significant
ABCA5	1116.68	0.0275971	0.29691	0.0929475	0.925945	0.999967	FALSE	not significant
ABCA7	683.942	0.0187088	0.193469	0.0967018	0.922963	0.999967	FALSE	not significant
ABCA8	41.8265	-0.0968196	0.316211	-0.306187	0.759462	0.999967	FALSE	not significant
ABCB1	248.428	-0.212715	0.322295	-0.66	0.509254	0.999967	FALSE	not significant
ABCB10	1338.84	0.00272452	0.0792299	0.0343875	0.972568	0.999967	FALSE	not significant
ABCB4	57.7761	-0.0390487	0.32896	-0.118704	0.90551	0.999967	FALSE	not significant
ABCB6	932.353	0.0193625	0.107099	0.18079	0.856532	0.999967	FALSE	not significant
ABCB7	1120.07	-0.0468744	0.0789255	-0.593907	0.552574	0.999967	FALSE	not significant
ABCB8	764.98	-0.0238599	0.0760373	-0.313792	0.753679	0.999967	FALSE	not significant
ABCB9	232.696	-0.0393874	0.10005	-0.393677	0.693819	0.999967	FALSE	not significant
ABCC1	2741.77	-0.0638669	0.126159	-0.50624	0.612688	0.999967	FALSE	not significant
ABCC10	1039.85	-0.0320655	0.0682215	-0.47002	0.638341	0.999967	FALSE	not significant
ABCC2	47.575	-0.295616	0.225276	-1.31224	0.189439	0.999967	FALSE	not significant
ABCC4	807.558	-0.0539532	0.118642	-0.454757	0.649284	0.999967	FALSE	not significant
ABCC5	2601.07	-0.0108092	0.107262	-0.100774	0.91973	0.999967	FALSE	not significant
ABCC6	155.111	-0.110418	0.202849	-0.544337	0.58621	0.999967	FALSE	not significant
ABCC6P1	49.8902	-0.186774	0.337981	-0.552618	0.580525	0.999967	FALSE	not significant
ABCC6P2	27.3129	-0.351934	0.318172	-1.10611	0.268678	0.999967	FALSE	not significant
ABCC8	88.5189	-0.286087	0.330326	-0.866073	0.38645	0.999967	FALSE	not significant
ABCC9	121.611	-0.231938	0.244609	-0.948198	0.343028	0.999967	FALSE	not significant
ABCD1	553.447	0.0580717	0.14081	0.412413	0.680037	0.999967	FALSE	not significant
ABCD2	155.327	-0.0544706	0.261584	-0.208233	0.835047	0.999967	FALSE	not significant
ABCD3	1748.15	0.0306077	0.0917374	0.333645	0.738648	0.999967	FALSE	not significant
ABCD4	1943.64	-0.00151316	0.116851	-0.0129495	0.989668	0.999967	FALSE	not significant
ABCE1	5792.58	0.0454907	0.141632	0.32119	0.748066	0.999967	FALSE	not significant
ABCF1	6801.25	-0.0434771	0.0834045	-0.52128	0.602172	0.999967	FALSE	not significant
ABCF2	3604.03	-0.0349512	0.0956612	-0.365364	0.71484	0.999967	FALSE	not significant
ABCF3	1420.25	0.0217145	0.072845	0.298091	0.765633	0.999967	FALSE	not significant
ABCG1	280.586	-0.0131447	0.144832	-0.0907579	0.927685	0.999967	FALSE	not significant
ABCG2	380.056	0.363013	0.663378	0.54722	0.584228	0.999967	FALSE	not significant
ABCG4	34.9312	0.129315	0.322398	0.401103	0.688344	0.999967	FALSE	not significant
ABHD10	1348.9	0.0902162	0.0517819	1.74223	0.0814677	0.999967	FALSE	not significant
ABHD11	262.034	-0.0150269	0.128136	-0.117273	0.906644	0.999967	FALSE	not significant
ABHD12	2321.35	0.0564397	0.101043	0.558573	0.576453	0.999967	FALSE	not significant
ABHD13	1561.96	0.0493375	0.0817092	0.603818	0.545964	0.999967	FALSE	not significant
ABHD14A	572.362	-0.107652	0.0831483	-1.2947	0.195425	0.999967	FALSE	not significant
ABHD14A-ACY1	111.869	1.93959	2.4986	0.77627	0.43759	0.999967	FALSE	not significant
ABHD14B	119.906	-0.123711	0.263263	-0.469912	0.638418	0.999967	FALSE	not significant
ABHD15	283.257	-0.0545291	0.152671	-0.357168	0.720966	0.999967	FALSE	not significant
ABHD16A	2074.11	0.0260922	0.051937	0.502382	0.615399	0.999967	FALSE	not significant
ABHD17A	2207.6	0.0480678	0.0572372	0.839799	0.401021	0.999967	FALSE	not significant
ABHD17B	2115.81	-0.00878604	0.0792859	-0.110815	0.911763	0.999967	FALSE	not significant
ABHD17C	1388.45	-0.00985881	0.0902229	-0.109272	0.912987	0.999967	FALSE	not significant
ABHD2	3403.1	-0.0201181	0.0761517	-0.264184	0.791638	0.999967	FALSE	not significant
ABHD3	628.157	0.124751	0.128485	0.970937	0.33158	0.999967	FALSE	not significant
ABHD4	1666.82	0.0287672	0.0949251	0.303052	0.76185	0.999967	FALSE	not significant
ABHD5	576.983	0.0231711	0.118288	0.195888	0.844698	0.999967	FALSE	not significant
ABHD6	451.814	0.055976	0.0979728	0.571342	0.567768	0.999967	FALSE	not significant
ABHD8	651.359	0.00361822	0.141105	0.0256421	0.979543	0.999967	FALSE	not significant
ABI1	1960.46	0.00554653	0.0695723	0.0797232	0.936457	0.999967	FALSE	not significant
ABI2	14054.8	-0.00313049	0.0745219	-0.0420077	0.966493	0.999967	FALSE	not significant
ABL1	8681.62	-0.0539782	0.0530143	-1.01818	0.308591	0.999967	FALSE	not significant
ABL2	2830.48	-0.0265658	0.12116	-0.219262	0.826446	0.999967	FALSE	not significant
ABLIM1	2957.04	-0.0503341	0.144034	-0.349461	0.726743	0.999967	FALSE	not significant
ABLIM2	166.844	-0.275543	0.138467	-1.98995	0.0465964	0.999967	FALSE	not significant
ABR	8702.41	-0.0386712	0.0672243	-0.575256	0.565118	0.999967	FALSE	not significant
ABRACL	2659.38	0.0820243	0.0824078	0.995346	0.319568	0.999967	FALSE	not significant
ABT1	1836.06	0.044865	0.076838	0.583891	0.559294	0.999967	FALSE	not significant
ABTB1	273.516	0.0456571	0.244655	0.186619	0.85196	0.999967	FALSE	not significant
ABTB2	770.115	0.0181875	0.245311	0.0741406	0.940898	0.999967	FALSE	not significant
ACAA1	1116.26	-0.0172987	0.0604671	-0.286084	0.774814	0.999967	FALSE	not significant
ACAA2	1972.68	-0.0032166	0.0520873	-0.061754	0.950759	0.999967	FALSE	not significant
ACACA	11935.7	-0.0803421	0.151005	-0.532048	0.594693	0.999967	FALSE	not significant
ACACB	620.153	-0.0623733	0.0832202	-0.749496	0.453558	0.999967	FALSE	not significant
ACAD10	813.82	-0.00981897	0.139984	-0.0701435	0.944079	0.999967	FALSE	not significant
ACAD11	927.591	-0.00506113	0.141984	-0.0356457	0.971565	0.999967	FALSE	not significant
ACAD8	1178.14	-0.00662073	0.059232	-0.111776	0.911001	0.999967	FALSE	not significant
ACAD9	1651.04	-0.0594266	0.0696657	-0.853025	0.393646	0.999967	FALSE	not significant
ACADM	2230.43	0.0341388	0.070387	0.485015	0.627665	0.999967	FALSE	not significant
ACADS	264.896	0.00989029	0.206653	0.0478594	0.961828	0.999967	FALSE	not significant
ACADSB	1393	-0.0108901	0.0581271	-0.187349	0.851387	0.999967	FALSE	not significant
ACADVL	7387.24	-0.00213961	0.128955	-0.0165919	0.986762	0.999967	FALSE	not significant
ACAN	833.323	0.0572124	0.137747	0.415344	0.67789	0.999967	FALSE	not significant
ACAP2	2493.52	0.0170841	0.0562919	0.303491	0.761515	0.999967	FALSE	not significant
ACAP3	2753.68	0.0528956	0.0806016	0.656259	0.511657	0.999967	FALSE	not significant
ACAT1	1244.63	0.00653559	0.0949294	0.0688468	0.945112	0.999967	FALSE	not significant
ACAT2	12102.9	-0.0155638	0.227845	-0.0683087	0.94554	0.999967	FALSE	not significant
ACBD3	1902.33	0.0909708	0.117586	0.773656	0.439134	0.999967	FALSE	not significant
ACBD4	111.526	-0.0175665	0.276536	-0.0635233	0.94935	0.999967	FALSE	not significant
ACBD5	1146.46	0.0452414	0.0782811	0.577934	0.563308	0.999967	FALSE	not significant
ACBD6	1186.54	-0.0506439	0.0796238	-0.636041	0.52475	0.999967	FALSE	not significant
ACBD7	1617.78	-0.0728263	0.145935	-0.499031	0.617758	0.999967	FALSE	not significant
ACCS	42.4511	0.104276	0.245626	0.424531	0.671179	0.999967	FALSE	not significant
ACD	990.562	0.0552551	0.0719319	0.768159	0.442393	0.999967	FALSE	not significant
ACER2	260.542	0.0592648	0.127174	0.466015	0.641205	0.999967	FALSE	not significant
ACER3	1556.65	-0.00887124	0.103185	-0.0859744	0.931487	0.999967	FALSE	not significant
ACHE	481.671	0.269994	0.166794	1.61873	0.105506	0.999967	FALSE	not significant
ACIN1	13455.8	-0.00236304	0.0485148	-0.0487076	0.961152	0.999967	FALSE	not significant
ACKR1	77.3148	0.0759211	0.175198	0.433346	0.664764	0.999967	FALSE	not significant
ACKR3	260.344	0.0403568	0.239094	0.16879	0.865962	0.999967	FALSE	not significant
ACLY	20850.1	-0.0366527	0.14812	-0.247453	0.804557	0.999967	FALSE	not significant
ACO1	2984.41	-0.0288364	0.0547966	-0.526244	0.598719	0.999967	FALSE	not significant
ACO2	3704.95	0.00110138	0.0681772	0.0161547	0.987111	0.999967	FALSE	not significant
ACOT1	75.3227	-0.142803	0.253409	-0.563527	0.573076	0.999967	FALSE	not significant
ACOT11	31.554	0.0740894	0.319975	0.231548	0.816889	0.999967	FALSE	not significant
ACOT13	984.615	0.0021198	0.0699922	0.0302862	0.975839	0.999967	FALSE	not significant
ACOT2	376.371	0.0077775	0.165853	0.046894	0.962598	0.999967	FALSE	not significant
ACOT7	3095.94	-0.0283876	0.152478	-0.186175	0.852308	0.999967	FALSE	not significant
ACOT8	412.94	0.0295387	0.100315	0.29446	0.768406	0.999967	FALSE	not significant
ACOT9	718.483	0.0727548	0.133568	0.544703	0.585958	0.999967	FALSE	not significant
ACOX1	677.449	-0.0331532	0.07523	-0.440692	0.659436	0.999967	FALSE	not significant
ACOX3	664.331	-0.121967	0.0754987	-1.61548	0.106207	0.999967	FALSE	not significant
ACP1	5005.55	-0.029774	0.0378106	-0.787452	0.431017	0.999967	FALSE	not significant
ACP2	2268.09	0.0393736	0.0449798	0.875361	0.381377	0.999967	FALSE	not significant
ACP6	955.796	0.00498272	0.150281	0.0331561	0.97355	0.999967	FALSE	not significant
ACRBP	28.4308	-0.197852	0.317417	-0.623318	0.533075	0.999967	FALSE	not significant
ACRC	94.2148	-0.0623714	0.31071	-0.200739	0.840903	0.999967	FALSE	not significant
ACSF2	370.581	-0.047216	0.31027	-0.152177	0.879047	0.999967	FALSE	not significant
ACSF3	623.654	0.0660402	0.0778366	0.848447	0.396189	0.999967	FALSE	not significant
ACSL1	85.8671	0.164786	0.235201	0.700616	0.483542	0.999967	FALSE	not significant
ACSL3	5115.45	0.0194997	0.113472	0.171846	0.863559	0.999967	FALSE	not significant
ACSL4	2954.77	0.00584344	0.0448808	0.130199	0.896409	0.999967	FALSE	not significant
ACSS1	31.6673	-0.0477155	0.340803	-0.140009	0.888653	0.999967	FALSE	not significant
ACSS2	1470.35	0.0188822	0.116755	0.161725	0.871523	0.999967	FALSE	not significant
ACSS3	592.039	-0.0271575	0.153051	-0.17744	0.859162	0.999967	FALSE	not significant
ACTA1	2403.69	0.312157	0.257551	1.21202	0.225504	0.999967	FALSE	not significant
ACTA2	5023.93	0.0787582	0.630631	0.124888	0.900612	0.999967	FALSE	not significant
ACTB	219822	0.139011	0.130861	1.06228	0.28811	0.999967	FALSE	not significant
ACTC1	2832.79	0.174766	0.568031	0.307669	0.758334	0.999967	FALSE	not significant
ACTG1	178094	0.117982	0.101059	1.16746	0.243024	0.999967	FALSE	not significant
ACTG1P20	71.6532	-0.108114	0.19236	-0.562042	0.574088	0.999967	FALSE	not significant
ACTG2	323.153	0.0826087	0.37631	0.219523	0.826243	0.999967	FALSE	not significant
ACTL6A	5077.2	-0.0237565	0.0721948	-0.329061	0.74211	0.999967	FALSE	not significant
ACTN1	13949.1	-0.0079395	0.318994	-0.0248892	0.980143	0.999967	FALSE	not significant
ACTN2	29.6953	-0.249856	0.412153	-0.606221	0.544368	0.999967	FALSE	not significant
ACTN4	14139.8	0.0224502	0.163537	0.137279	0.89081	0.999967	FALSE	not significant
ACTR10	1920.22	0.0585863	0.0654525	0.895096	0.370736	0.999967	FALSE	not significant
ACTR1A	8130.8	-0.0193539	0.0505003	-0.383244	0.701539	0.999967	FALSE	not significant
ACTR1B	2925.3	0.00963587	0.116026	0.0830494	0.933812	0.999967	FALSE	not significant
ACTR2	15766	-0.0204155	0.0520193	-0.392459	0.694719	0.999967	FALSE	not significant
ACTR3	10143	-0.00163939	0.129482	-0.0126611	0.989898	0.999967	FALSE	not significant
ACTR3B	1014.56	0.0634934	0.100197	0.633683	0.526288	0.999967	FALSE	not significant
ACTR5	711.246	-0.0647482	0.0718909	-0.900646	0.367777	0.999967	FALSE	not significant
ACTR6	1005.29	-0.0359353	0.0786677	-0.456798	0.647816	0.999967	FALSE	not significant
ACTR8	2114.29	-0.0585283	0.1052	-0.55635	0.577971	0.999967	FALSE	not significant
ACVR1	1703.34	0.00927798	0.0825911	0.112336	0.910557	0.999967	FALSE	not significant
ACVR1B	2459.4	-0.0284351	0.101086	-0.281296	0.778483	0.999967	FALSE	not significant
ACVR1C	101.512	0.0314357	0.511801	0.0614219	0.951023	0.999967	FALSE	not significant
ACVR2A	494.58	0.0213635	0.118605	0.180123	0.857056	0.999967	FALSE	not significant
ACVR2B	10531.5	-0.0326627	0.0711735	-0.458916	0.646294	0.999967	FALSE	not significant
ACVR2B-AS1	139.751	-0.0448869	0.193688	-0.231749	0.816733	0.999967	FALSE	not significant
ACY1	330.606	-0.246922	0.663309	-0.372258	0.709701	0.999967	FALSE	not significant
ACYP1	322.117	0.0764174	0.112393	0.679912	0.49656	0.999967	FALSE	not significant
ACYP2	164.237	-0.0698995	0.13249	-0.527582	0.597789	0.999967	FALSE	not significant
ADA	714.067	0.0449042	0.0872106	0.514893	0.606627	0.999967	FALSE	not significant
ADAL	700.597	-0.0272609	0.0857621	-0.317867	0.750586	0.999967	FALSE	not significant
ADAM10	8165.52	-0.018554	0.0651701	-0.284702	0.775873	0.999967	FALSE	not significant
ADAM11	454.253	-0.00156271	0.243286	-0.00642334	0.994875	0.999967	FALSE	not significant
ADAM12	142.149	0.261897	0.261036	1.0033	0.315717	0.999967	FALSE	not significant
ADAM15	2363.08	0.0196817	0.189596	0.103809	0.917321	0.999967	FALSE	not significant
ADAM17	4064.33	-0.00350154	0.0497675	-0.0703578	0.943909	0.999967	FALSE	not significant
ADAM19	1325.91	0.0732006	0.244936	0.298856	0.76505	0.999967	FALSE	not significant
ADAM1A	261.491	-0.138732	0.110257	-1.25825	0.2083	0.999967	FALSE	not significant
ADAM22	1194.22	-0.0642487	0.109368	-0.587455	0.556898	0.999967	FALSE	not significant
ADAM23	1655.27	0.0194009	0.0536097	0.361892	0.717433	0.999967	FALSE	not significant
ADAM33	34.5112	0.0346581	0.40009	0.0866257	0.930969	0.999967	FALSE	not significant
ADAM8	124.946	0.0178697	0.162843	0.109736	0.912619	0.999967	FALSE	not significant
ADAM9	4525.49	0.0327466	0.127132	0.25758	0.796731	0.999967	FALSE	not significant
ADAMTS1	2400.06	0.0589732	0.141694	0.4162	0.677264	0.999967	FALSE	not significant
ADAMTS10	1078.18	-0.0747206	0.391499	-0.190858	0.848637	0.999967	FALSE	not significant
ADAMTS12	4036.31	-0.0343389	0.0843219	-0.407236	0.683835	0.999967	FALSE	not significant
ADAMTS13	434.94	-0.0771971	0.207508	-0.372019	0.709879	0.999967	FALSE	not significant
ADAMTS14	75.9251	0.230786	0.343595	0.671681	0.501787	0.999967	FALSE	not significant
ADAMTS15	222.474	0.00971435	0.481446	0.0201774	0.983902	0.999967	FALSE	not significant
ADAMTS16	826.829	-0.0969478	0.235139	-0.412299	0.68012	0.999967	FALSE	not significant
ADAMTS17	55.9357	-0.0830899	0.272605	-0.3048	0.760519	0.999967	FALSE	not significant
ADAMTS19	337.722	-0.101344	0.182118	-0.556474	0.577887	0.999967	FALSE	not significant
ADAMTS2	162.818	0.0511599	0.227099	0.225276	0.821765	0.999967	FALSE	not significant
ADAMTS20	90.726	0.0107776	0.31415	0.0343072	0.972632	0.999967	FALSE	not significant
ADAMTS3	571.137	0.041054	0.16416	0.250085	0.802522	0.999967	FALSE	not significant
ADAMTS5	102.94	0.0359329	0.370158	0.0970743	0.922667	0.999967	FALSE	not significant
ADAMTS6	485.513	-0.0638142	0.189684	-0.336424	0.736551	0.999967	FALSE	not significant
ADAMTS7	11260.8	-0.00844401	0.116125	-0.072715	0.942033	0.999967	FALSE	not significant
ADAMTS7P1	73.6773	-0.288042	0.226094	-1.27399	0.202667	0.999967	FALSE	not significant
ADAMTS8	263.491	-0.118534	0.208852	-0.567551	0.57034	0.999967	FALSE	not significant
ADAMTS9	14039.8	0.0553008	0.194304	0.284609	0.775943	0.999967	FALSE	not significant
ADAMTS9-AS2	41.0335	0.610207	0.415098	1.47003	0.141553	0.999967	FALSE	not significant
ADAMTSL1	27.3763	0.273559	0.54597	0.501051	0.616335	0.999967	FALSE	not significant
ADAMTSL3	86.1426	0.211165	0.444681	0.474868	0.634881	0.999967	FALSE	not significant
ADAMTSL4	28.2712	0.0319731	0.357253	0.0894972	0.928687	0.999967	FALSE	not significant
ADAP1	196.015	-0.193453	0.159204	-1.21513	0.224317	0.999967	FALSE	not significant
ADAR	14544.3	-0.0429804	0.0441518	-0.973468	0.330321	0.999967	FALSE	not significant
ADARB1	1296.06	0.0358208	0.0969204	0.36959	0.711688	0.999967	FALSE	not significant
ADARB2	61.8732	-0.0200786	0.363631	-0.0552169	0.955966	0.999967	FALSE	not significant
ADAT1	838.294	0.0121096	0.0924759	0.130949	0.895816	0.999967	FALSE	not significant
ADAT2	457.526	-0.151375	0.150283	-1.00726	0.313808	0.999967	FALSE	not significant
ADAT3	280.221	0.0186505	0.118089	0.157937	0.874507	0.999967	FALSE	not significant
ADCK1	219.75	0.0281463	0.114187	0.246492	0.805301	0.999967	FALSE	not significant
ADCK2	455.507	-0.0570973	0.123767	-0.461329	0.644562	0.999967	FALSE	not significant
ADCK3	644.735	0.0226795	0.164845	0.137581	0.890572	0.999967	FALSE	not significant
ADCK4	1727.88	-0.0095259	0.114729	-0.0830292	0.933828	0.999967	FALSE	not significant
ADCK5	397.414	0.042659	0.125663	0.339472	0.734254	0.999967	FALSE	not significant
ADCY1	1276.49	0.0637151	0.135673	0.469624	0.638624	0.999967	FALSE	not significant
ADCY10P1	83.7452	0.0215923	0.216524	0.0997222	0.920565	0.999967	FALSE	not significant
ADCY2	44.9442	0.217625	0.280357	0.776243	0.437605	0.999967	FALSE	not significant
ADCY3	2506.06	0.034491	0.0683823	0.504384	0.613992	0.999967	FALSE	not significant
ADCY5	306.721	-0.124251	0.199622	-0.622431	0.533659	0.999967	FALSE	not significant
ADCY6	4259.06	0.0115208	0.0909357	0.126692	0.899184	0.999967	FALSE	not significant
ADCY7	1316.26	0.000924557	0.121144	0.00763187	0.993911	0.999967	FALSE	not significant
ADCY9	632.107	-0.0350526	0.133575	-0.262419	0.792998	0.999967	FALSE	not significant
ADCYAP1	38.7314	-0.0393429	0.351235	-0.112013	0.910813	0.999967	FALSE	not significant
ADCYAP1R1	414.455	-0.0684233	0.203924	-0.335532	0.737224	0.999967	FALSE	not significant
ADD1	11700	0.00819547	0.0563473	0.145446	0.884359	0.999967	FALSE	not significant
ADD2	713.343	-0.0727991	0.158832	-0.45834	0.646708	0.999967	FALSE	not significant
ADD3	6482.86	0.0472963	0.164556	0.287417	0.773793	0.999967	FALSE	not significant
ADGRA1	31.8022	-0.340171	0.335903	-1.01271	0.311201	0.999967	FALSE	not significant
ADGRA2	164.311	0.146966	0.242589	0.605823	0.544632	0.999967	FALSE	not significant
ADGRA3	6235.31	0.0193392	0.0420158	0.460285	0.645311	0.999967	FALSE	not significant
ADGRB1	1042.74	-0.0536235	0.147299	-0.364044	0.715825	0.999967	FALSE	not significant
ADGRB2	3954.25	-0.0402482	0.195301	-0.206083	0.836726	0.999967	FALSE	not significant
ADGRB3	354.806	0.0617544	0.120462	0.512644	0.6082	0.999967	FALSE	not significant
ADGRE5	66.6001	-0.275904	0.391094	-0.705466	0.48052	0.999967	FALSE	not significant
ADGRG1	2355.67	-0.054634	0.196951	-0.277399	0.781474	0.999967	FALSE	not significant
ADGRG2	32.6449	-0.166048	0.47576	-0.349016	0.727078	0.999967	FALSE	not significant
ADGRG6	388.809	-0.54182	0.51042	-1.06152	0.288454	0.999967	FALSE	not significant
ADGRL1	2046.51	-0.0175239	0.166698	-0.105124	0.916278	0.999967	FALSE	not significant
ADGRL2	14508.2	-0.0359746	0.0577735	-0.622683	0.533493	0.999967	FALSE	not significant
ADGRL3	8421.76	0.00782512	0.0842382	0.0928927	0.925989	0.999967	FALSE	not significant
ADGRL4	114.96	0.523204	0.540072	0.968767	0.332661	0.999967	FALSE	not significant
ADGRV1	7008.88	-0.028623	0.24992	-0.114528	0.908819	0.999967	FALSE	not significant
ADH5	11935.6	0.0165961	0.0338528	0.490243	0.623962	0.999967	FALSE	not significant
ADHFE1	161.015	0.0776621	0.29751	0.26104	0.794062	0.999967	FALSE	not significant
ADI1	2098.07	0.0143188	0.195547	0.0732244	0.941628	0.999967	FALSE	not significant
ADIPOR1	2671.47	-0.00338032	0.0747661	-0.045212	0.963938	0.999967	FALSE	not significant
ADIPOR2	5253.21	0.0192126	0.0560564	0.342737	0.731796	0.999967	FALSE	not significant
ADK	1047.37	-0.0607327	0.0810032	-0.749757	0.453401	0.999967	FALSE	not significant
ADM	577.056	0.4058	0.793412	0.511462	0.609028	0.999967	FALSE	not significant
ADM2	74.8763	0.00527041	0.295956	0.0178081	0.985792	0.999967	FALSE	not significant
ADM5	263.901	0.375167	0.168183	2.23071	0.0257005	0.999967	FALSE	not significant
ADNP	11211.5	-0.0537339	0.0523653	-1.02614	0.304828	0.999967	FALSE	not significant
ADNP-AS1	37.6697	-0.00163597	0.268721	-0.00608798	0.995143	0.999967	FALSE	not significant
ADNP2	4886.97	-0.0582586	0.0757689	-0.768898	0.441954	0.999967	FALSE	not significant
ADO	1986.72	-0.00142295	0.0680337	-0.0209154	0.983313	0.999967	FALSE	not significant
ADORA1	28.7824	-0.130136	0.454327	-0.286438	0.774543	0.999967	FALSE	not significant
ADORA2A	67.9638	-0.389998	0.503847	-0.77404	0.438907	0.999967	FALSE	not significant
ADPGK	1927.06	0.00194615	0.0604838	0.0321763	0.974331	0.999967	FALSE	not significant
ADPRH	101.799	0.101932	0.218206	0.467137	0.640402	0.999967	FALSE	not significant
ADPRHL1	84.011	-0.0278915	0.221935	-0.125674	0.89999	0.999967	FALSE	not significant
ADPRHL2	1657.9	-0.0660847	0.084794	-0.779356	0.43577	0.999967	FALSE	not significant
ADPRM	202.752	-0.0695233	0.182043	-0.381905	0.702532	0.999967	FALSE	not significant
ADRA1D	75.713	-0.222258	0.491831	-0.451899	0.651342	0.999967	FALSE	not significant
ADRA2A	74.7048	-0.135119	0.377997	-0.35746	0.720748	0.999967	FALSE	not significant
ADRA2B	42.603	0.00692421	0.299625	0.0231096	0.981563	0.999967	FALSE	not significant
ADRA2C	479.433	-0.0462954	0.098802	-0.468568	0.639379	0.999967	FALSE	not significant
ADRBK1	3245.33	0.0634408	0.0528796	1.19972	0.230248	0.999967	FALSE	not significant
ADRBK2	2389.12	0.0101374	0.0596252	0.170019	0.864995	0.999967	FALSE	not significant
ADRM1	4031.22	0.0111431	0.141379	0.0788175	0.937178	0.999967	FALSE	not significant
ADSL	3790.2	-0.0355722	0.0987957	-0.360059	0.718803	0.999967	FALSE	not significant
ADSS	5109.71	0.0462966	0.122706	0.377298	0.705952	0.999967	FALSE	not significant
ADSSL1	405.974	-0.0317681	0.290392	-0.109397	0.912887	0.999967	FALSE	not significant
AEBP1	4575.42	-0.0430159	0.0858035	-0.501331	0.616138	0.999967	FALSE	not significant
AEBP2	1855	0.0374465	0.0631544	0.592936	0.553224	0.999967	FALSE	not significant
AEN	3276.47	-0.0155315	0.181413	-0.0856141	0.931773	0.999967	FALSE	not significant
AES	11024.6	0.00340844	0.090349	0.0377252	0.969907	0.999967	FALSE	not significant
AFAP1	1894.75	-0.0344171	0.18215	-0.188949	0.850133	0.999967	FALSE	not significant
AFAP1L1	79.4294	-0.343172	0.238593	-1.43832	0.150344	0.999967	FALSE	not significant
AFAP1L2	33.7713	0.0740155	0.432238	0.171238	0.864037	0.999967	FALSE	not significant
AFF1	2666.92	-0.0469539	0.104914	-0.447545	0.654482	0.999967	FALSE	not significant
AFF2	1066.8	-0.104423	0.100664	-1.03734	0.299576	0.999967	FALSE	not significant
AFF3	579.229	-0.0199158	0.160465	-0.124113	0.901226	0.999967	FALSE	not significant
AFF4	7095.4	0.0171038	0.101652	0.168258	0.86638	0.999967	FALSE	not significant
AFG3L1P	956.459	0.0200319	0.0928062	0.215847	0.829107	0.999967	FALSE	not significant
AFG3L2	2885.44	-0.0171951	0.0676671	-0.254114	0.799408	0.999967	FALSE	not significant
AFMID	524.688	0.0194881	0.100812	0.193312	0.846715	0.999967	FALSE	not significant
AFTPH	1306.41	0.0336415	0.133025	0.252896	0.800349	0.999967	FALSE	not significant
AGA	459.086	-0.0352461	0.0795028	-0.443332	0.657526	0.999967	FALSE	not significant
AGAP1	4677.16	-0.0108359	0.0472895	-0.229141	0.81876	0.999967	FALSE	not significant
AGAP2	392.306	0.0334141	0.270615	0.123475	0.901731	0.999967	FALSE	not significant
AGAP3	3113.47	-0.00999202	0.0874996	-0.114195	0.909083	0.999967	FALSE	not significant
AGAP4	592.353	-0.0846913	0.0803626	-1.05386	0.291945	0.999967	FALSE	not significant
AGAP5	336.52	0.0707105	0.130075	0.543615	0.586706	0.999967	FALSE	not significant
AGAP6	876.497	-0.0287581	0.097965	-0.293555	0.769098	0.999967	FALSE	not significant
AGAP7P	144.726	0.158093	0.209197	0.755713	0.449821	0.999967	FALSE	not significant
AGAP9	263.458	0.0856898	0.199959	0.428536	0.668261	0.999967	FALSE	not significant
AGBL2	59.9579	0.137488	0.311367	0.441564	0.658805	0.999967	FALSE	not significant
AGBL3	35.812	-0.151054	0.286272	-0.527659	0.597736	0.999967	FALSE	not significant
AGBL5	5184.25	-0.0532059	0.0973793	-0.546378	0.584806	0.999967	FALSE	not significant
AGER	750.519	0.089779	0.157959	0.56837	0.569783	0.999967	FALSE	not significant
AGFG1	5005.02	0.0193328	0.0615247	0.314228	0.753348	0.999967	FALSE	not significant
AGFG2	548.841	0.0712429	0.088266	0.807139	0.419586	0.999967	FALSE	not significant
AGGF1	2180.62	0.0681971	0.0635523	1.07309	0.283233	0.999967	FALSE	not significant
AGK	1303.95	-0.0450287	0.0783266	-0.574884	0.56537	0.999967	FALSE	not significant
AGL	1497.63	0.0184791	0.0651543	0.283621	0.776701	0.999967	FALSE	not significant
AGMAT	53.0106	0.23712	0.414374	0.572236	0.567162	0.999967	FALSE	not significant
AGO1	3527.43	-0.0128847	0.0735848	-0.1751	0.861001	0.999967	FALSE	not significant
AGO2	989.606	-0.0842199	0.184643	-0.456122	0.648303	0.999967	FALSE	not significant
AGO3	585.401	0.0516699	0.108484	0.47629	0.633867	0.999967	FALSE	not significant
AGO4	2040.99	0.0225388	0.0917125	0.245755	0.805872	0.999967	FALSE	not significant
AGPAT1	5946.17	0.0166377	0.0486104	0.342267	0.73215	0.999967	FALSE	not significant
AGPAT2	62.099	0.296481	0.275076	1.07782	0.281116	0.999967	FALSE	not significant
AGPAT3	1639.86	0.0495853	0.0907018	0.546685	0.584595	0.999967	FALSE	not significant
AGPAT4	4859.94	-0.0226727	0.0942618	-0.240529	0.809921	0.999967	FALSE	not significant
AGPAT4-IT1	33.9895	0.233704	0.367603	0.635752	0.524938	0.999967	FALSE	not significant
AGPAT5	4078.79	0.0824946	0.0420087	1.96375	0.049559	0.999967	FALSE	not significant
AGPS	3505.68	0.00311981	0.0569895	0.0547436	0.956343	0.999967	FALSE	not significant
AGRN	15012.8	0.00998217	0.0699263	0.142753	0.886485	0.999967	FALSE	not significant
AGTPBP1	2752.91	0.016812	0.0625556	0.268753	0.78812	0.999967	FALSE	not significant
AGTR1	68.6091	-0.123093	0.59074	-0.20837	0.83494	0.999967	FALSE	not significant
AGTRAP	1234.82	0.033061	0.0687035	0.481213	0.630365	0.999967	FALSE	not significant
AHCTF1	5589.85	0.003096	0.0992668	0.0311887	0.975119	0.999967	FALSE	not significant
AHCTF1P1	24.6692	-0.194418	0.451447	-0.430655	0.666719	0.999967	FALSE	not significant
AHCY	8509.52	-0.0257856	0.0704011	-0.366267	0.714166	0.999967	FALSE	not significant
AHCYL1	5956.16	0.0219213	0.0412545	0.531366	0.595165	0.999967	FALSE	not significant
AHCYL2	3789.69	-0.0526629	0.136894	-0.384697	0.700462	0.999967	FALSE	not significant
AHDC1	3125.73	0.00138418	0.08097	0.017095	0.986361	0.999967	FALSE	not significant
AHI1	1215.6	-0.00687752	0.0645391	-0.106564	0.915135	0.999967	FALSE	not significant
AHNAK	3951.82	0.108445	0.419103	0.258755	0.795824	0.999967	FALSE	not significant
AHNAK2	62.0508	0.0435051	0.324035	0.134261	0.893196	0.999967	FALSE	not significant
AHR	194.81	0.00289268	0.345146	0.00838103	0.993313	0.999967	FALSE	not significant
AHRR	51.7183	0.142561	0.357707	0.398542	0.690231	0.999967	FALSE	not significant
AHSA1	3819.75	0.0159362	0.130077	0.122514	0.902492	0.999967	FALSE	not significant
AHSA2	1386.64	-0.0279341	0.228112	-0.122458	0.902536	0.999967	FALSE	not significant
AIDA	5297.65	-0.007705	0.0758196	-0.101623	0.919056	0.999967	FALSE	not significant
AIF1L	5666.83	-0.0404411	0.101131	-0.399887	0.68924	0.999967	FALSE	not significant
AIFM1	2116.71	-0.0136575	0.108931	-0.125377	0.900225	0.999967	FALSE	not significant
AIFM2	74.5919	-0.129847	0.34463	-0.376771	0.706344	0.999967	FALSE	not significant
AIG1	575.978	-0.000392716	0.0927132	-0.00423581	0.99662	0.999967	FALSE	not significant
AIM1L	200.905	0.0535037	0.406624	0.13158	0.895316	0.999967	FALSE	not significant
AIM2	109.85	-0.160578	0.177475	-0.904794	0.365575	0.999967	FALSE	not significant
AIMP1	1367.43	-0.00759291	0.0847592	-0.0895821	0.928619	0.999967	FALSE	not significant
AIMP2	1289.93	0.00259811	0.157017	0.0165466	0.986798	0.999967	FALSE	not significant
AIP	1379.14	0.0661954	0.0773236	0.856084	0.391951	0.999967	FALSE	not significant
AJAP1	99.2725	-0.0355135	0.452845	-0.0784232	0.937491	0.999967	FALSE	not significant
AJUBA	11071.4	0.046223	0.220116	0.209994	0.833673	0.999967	FALSE	not significant
AK1	1060.3	-0.0315764	0.0922049	-0.342458	0.732006	0.999967	FALSE	not significant
AK2	2764.7	0.00942784	0.0741637	0.127122	0.898844	0.999967	FALSE	not significant
AK3	3077.26	0.00035867	0.0685677	0.00523089	0.995826	0.999967	FALSE	not significant
AK4	372.861	0.251999	0.771489	0.326639	0.743941	0.999967	FALSE	not significant
AK5	900.488	-0.0220237	0.177551	-0.124042	0.901282	0.999967	FALSE	not significant
AK6	788.858	0.0910079	0.0984987	0.92395	0.355512	0.999967	FALSE	not significant
AK7	190.689	0.016571	0.230676	0.0718365	0.942732	0.999967	FALSE	not significant
AK8	86.4296	-0.0529014	0.263684	-0.200625	0.840992	0.999967	FALSE	not significant
AK9	310.113	0.0736313	0.134529	0.547327	0.584154	0.999967	FALSE	not significant
AKAP1	718.637	-0.00342611	0.143141	-0.0239353	0.980904	0.999967	FALSE	not significant
AKAP10	1258.18	0.022642	0.063649	0.355731	0.722042	0.999967	FALSE	not significant
AKAP11	4086.49	0.0570072	0.0753534	0.756531	0.449331	0.999967	FALSE	not significant
AKAP12	8591.44	0.00885401	0.426811	0.0207446	0.983449	0.999967	FALSE	not significant
AKAP13	5910.61	-0.00618198	0.09112	-0.0678444	0.945909	0.999967	FALSE	not significant
AKAP17A	2482.61	-0.0137186	0.0468918	-0.292559	0.769859	0.999967	FALSE	not significant
AKAP2	5011.09	0.0799365	0.221296	0.361219	0.717936	0.999967	FALSE	not significant
AKAP3	169.524	-0.235393	0.18352	-1.28266	0.199611	0.999967	FALSE	not significant
AKAP5	425.783	-0.00342439	0.206686	-0.0165681	0.986781	0.999967	FALSE	not significant
AKAP6	373.263	0.0523904	0.260387	0.201202	0.840541	0.999967	FALSE	not significant
AKAP7	284.708	-0.00251295	0.121181	-0.0207371	0.983455	0.999967	FALSE	not significant
AKAP8	1994.68	-0.0336389	0.0864442	-0.38914	0.697172	0.999967	FALSE	not significant
AKAP8L	4783.35	0.016776	0.128844	0.130204	0.896405	0.999967	FALSE	not significant
AKAP9	3527.04	0.0791693	0.108324	0.730859	0.464865	0.999967	FALSE	not significant
AKIP1	680.351	0.166215	0.130243	1.27619	0.201888	0.999967	FALSE	not significant
AKIRIN1	8936.38	0.0511836	0.0781125	0.655254	0.512304	0.999967	FALSE	not significant
AKIRIN2	3208.41	0.0546571	0.0609578	0.896638	0.369912	0.999967	FALSE	not significant
AKNA	1307.83	0.0344272	0.126162	0.272881	0.784945	0.999967	FALSE	not significant
AKR1A1	2891.85	0.00868799	0.055554	0.156388	0.875727	0.999967	FALSE	not significant
AKR1B1	5690.9	-0.0308322	0.071301	-0.432424	0.665433	0.999967	FALSE	not significant
AKR1C1	87.6456	0.0411578	0.236556	0.173988	0.861875	0.999967	FALSE	not significant
AKR1C2	30.0254	0.049653	0.401265	0.123741	0.90152	0.999967	FALSE	not significant
AKR1E2	26.3013	0.21053	0.35441	0.594029	0.552493	0.999967	FALSE	not significant
AKR7A2	1745.62	-0.0411438	0.0638716	-0.644165	0.519468	0.999967	FALSE	not significant
AKR7A3	31.4737	0.0234012	0.2985	0.0783958	0.937513	0.999967	FALSE	not significant
AKR7L	45.0833	-0.0787571	0.215661	-0.365189	0.714971	0.999967	FALSE	not significant
AKT1	7970.84	-0.014315	0.0494577	-0.289439	0.772246	0.999967	FALSE	not significant
AKT1S1	2561.7	0.038575	0.0714067	0.540215	0.589049	0.999967	FALSE	not significant
AKT2	6455.04	0.0106666	0.0570016	0.187129	0.85156	0.999967	FALSE	not significant
AKT3	3868.8	0.0222969	0.108213	0.206045	0.836756	0.999967	FALSE	not significant
AKTIP	566.861	0.10931	0.0733362	1.49053	0.136084	0.999967	FALSE	not significant
ALAD	1068.4	0.0282746	0.0865277	0.326769	0.743843	0.999967	FALSE	not significant
ALAS1	2026.9	0.106366	0.05897	1.80373	0.0712742	0.999967	FALSE	not significant
ALCAM	7733.11	0.0670966	0.191657	0.350086	0.726274	0.999967	FALSE	not significant
ALDH16A1	1865.35	-0.0440122	0.0664576	-0.662261	0.507804	0.999967	FALSE	not significant
ALDH18A1	7147.15	-0.0111368	0.0640906	-0.173767	0.862049	0.999967	FALSE	not significant
ALDH1A2	27.6294	0.0654176	0.466467	0.140241	0.88847	0.999967	FALSE	not significant
ALDH1A3	45.555	0.216907	0.698383	0.310585	0.756116	0.999967	FALSE	not significant
ALDH1B1	2131.24	-0.120464	0.0774073	-1.55623	0.119653	0.999967	FALSE	not significant
ALDH1L2	56.467	0.229535	0.534562	0.429388	0.667641	0.999967	FALSE	not significant
ALDH2	3914.14	-0.0407902	0.04646	-0.877962	0.379964	0.999967	FALSE	not significant
ALDH3A2	2672.58	0.0280512	0.0616127	0.455283	0.648906	0.999967	FALSE	not significant
ALDH4A1	1902.13	0.0521034	0.0621521	0.838321	0.40185	0.999967	FALSE	not significant
ALDH5A1	1455.39	0.00307743	0.0814304	0.0377922	0.969853	0.999967	FALSE	not significant
ALDH6A1	2098.85	0.0132144	0.105374	0.125405	0.900203	0.999967	FALSE	not significant
ALDH7A1	6680.75	-0.0153638	0.0499122	-0.307815	0.758223	0.999967	FALSE	not significant
ALDH9A1	3448.68	0.0131439	0.0549608	0.239151	0.810989	0.999967	FALSE	not significant
ALDOA	21702.5	-0.00584965	0.133631	-0.0437746	0.965084	0.999967	FALSE	not significant
ALDOC	290.193	-0.00579494	0.436011	-0.0132908	0.989396	0.999967	FALSE	not significant
ALG1	1046.67	-0.0711886	0.106306	-0.669658	0.503076	0.999967	FALSE	not significant
ALG10	343.089	0.151746	0.104641	1.45015	0.147016	0.999967	FALSE	not significant
ALG10B	389.984	0.0481626	0.0926638	0.519756	0.603234	0.999967	FALSE	not significant
ALG11	789.394	-0.0731234	0.113354	-0.645087	0.518871	0.999967	FALSE	not significant
ALG12	1110.51	-0.0191499	0.0700044	-0.273553	0.784428	0.999967	FALSE	not significant
ALG13	1686.41	0.0539485	0.0907662	0.594368	0.552266	0.999967	FALSE	not significant
ALG14	274.588	0.163183	0.17385	0.938647	0.347912	0.999967	FALSE	not significant
ALG1L	46.9311	0.0757457	0.204307	0.370744	0.710828	0.999967	FALSE	not significant
ALG2	1126.68	0.0630679	0.078118	0.807341	0.41947	0.999967	FALSE	not significant
ALG3	1018.79	-0.044895	0.0793569	-0.565735	0.571574	0.999967	FALSE	not significant
ALG5	808.838	0.0752791	0.129363	0.581922	0.560619	0.999967	FALSE	not significant
ALG6	859.945	0.031605	0.0818115	0.386315	0.699264	0.999967	FALSE	not significant
ALG8	2036.62	-0.0164897	0.107479	-0.153423	0.878065	0.999967	FALSE	not significant
ALG9	2131.02	0.0201091	0.0486065	0.413712	0.679085	0.999967	FALSE	not significant
ALK	142.234	-0.0855273	0.306237	-0.279285	0.780026	0.999967	FALSE	not significant
ALKBH1	628.473	-0.0535363	0.0742723	-0.720812	0.471025	0.999967	FALSE	not significant
ALKBH2	553.637	0.0126518	0.103843	0.121836	0.903029	0.999967	FALSE	not significant
ALKBH3	399.207	0.0151086	0.128061	0.11798	0.906083	0.999967	FALSE	not significant
ALKBH4	657.793	-0.0219109	0.0752972	-0.290993	0.771057	0.999967	FALSE	not significant
ALKBH5	3996.11	-0.0230128	0.073026	-0.315132	0.752662	0.999967	FALSE	not significant
ALKBH6	326.569	0.100838	0.0955238	1.05563	0.291138	0.999967	FALSE	not significant
ALKBH7	1711.75	0.0356893	0.10217	0.349313	0.726854	0.999967	FALSE	not significant
ALKBH8	475.926	0.0154138	0.121546	0.126815	0.899087	0.999967	FALSE	not significant
ALMS1	3439.77	-0.0866417	0.101862	-0.850583	0.395001	0.999967	FALSE	not significant
ALPK2	27.0839	-0.0394396	0.545377	-0.0723161	0.94235	0.999967	FALSE	not significant
ALPK3	296.728	0.0976748	0.266	0.367198	0.713471	0.999967	FALSE	not significant
ALPL	654.583	-0.137036	0.288891	-0.474352	0.635249	0.999967	FALSE	not significant
ALS2	5191.17	0.0266514	0.12311	0.216484	0.82861	0.999967	FALSE	not significant
ALX1	23.5864	-0.193565	0.341144	-0.5674	0.570443	0.999967	FALSE	not significant
ALYREF	5683.8	0.051924	0.155056	0.334872	0.737721	0.999967	FALSE	not significant
AMACR	1282.57	-0.0102726	0.0928318	-0.110658	0.911888	0.999967	FALSE	not significant
AMBRA1	2485.75	-0.0488262	0.0493628	-0.98913	0.3226	0.999967	FALSE	not significant
AMD1	6072.66	0.0668663	0.12641	0.528964	0.59683	0.999967	FALSE	not significant
AMDHD2	560.55	-0.085447	0.110701	-0.771873	0.44019	0.999967	FALSE	not significant
AMER1	1579.71	-0.0724315	0.0923953	-0.783931	0.433081	0.999967	FALSE	not significant
AMER2	93.5558	-0.404814	0.272129	-1.48758	0.136861	0.999967	FALSE	not significant
AMFR	4218.94	0.054761	0.0492159	1.11267	0.265851	0.999967	FALSE	not significant
AMH	390.433	0.159253	0.220108	0.723522	0.469359	0.999967	FALSE	not significant
AMIGO1	327.154	-0.0238574	0.136514	-0.174761	0.861267	0.999967	FALSE	not significant
AMIGO2	717.201	0.170932	0.231521	0.738304	0.46033	0.999967	FALSE	not significant
AMIGO3	432.724	0.0730193	0.137849	0.529704	0.596317	0.999967	FALSE	not significant
AMMECR1	1183.77	0.0475922	0.0894374	0.532129	0.594637	0.999967	FALSE	not significant
AMMECR1L	2560.3	0.0186226	0.101092	0.184214	0.853846	0.999967	FALSE	not significant
AMN1	265.768	0.098303	0.149681	0.656751	0.511341	0.999967	FALSE	not significant
AMOT	9017.24	-0.0696106	0.133646	-0.520856	0.602467	0.999967	FALSE	not significant
AMOTL1	5759.02	-0.0599634	0.111508	-0.537751	0.590749	0.999967	FALSE	not significant
AMOTL2	13979.6	0.140526	0.304598	0.461349	0.644548	0.999967	FALSE	not significant
AMPD2	3418.3	-0.0103781	0.04675	-0.221992	0.82432	0.999967	FALSE	not significant
AMPD3	69.0425	-0.0762075	0.292789	-0.260281	0.794647	0.999967	FALSE	not significant
AMPH	1113.3	-0.0572369	0.114567	-0.499593	0.617362	0.999967	FALSE	not significant
AMT	831.191	-0.0906681	0.117198	-0.773631	0.439149	0.999967	FALSE	not significant
AMY2B	197.52	-0.115993	0.345655	-0.335576	0.737191	0.999967	FALSE	not significant
AMZ2	2027.04	0.0463278	0.0506791	0.91414	0.360643	0.999967	FALSE	not significant
AMZ2P1	354.379	0.0650939	0.129142	0.504049	0.614227	0.999967	FALSE	not significant
ANAPC1	4123.87	-0.0342925	0.0940527	-0.364609	0.715403	0.999967	FALSE	not significant
ANAPC10	419.897	0.0175882	0.091136	0.192989	0.846968	0.999967	FALSE	not significant
ANAPC11	2472.12	0.0149599	0.0772909	0.193553	0.846526	0.999967	FALSE	not significant
ANAPC13	2012.51	0.00796354	0.0445233	0.178862	0.858046	0.999967	FALSE	not significant
ANAPC15	1341.23	0.00476092	0.0654244	0.0727698	0.941989	0.999967	FALSE	not significant
ANAPC16	3327.59	0.0170162	0.1072	0.158732	0.87388	0.999967	FALSE	not significant
ANAPC2	1556.51	-0.00874485	0.0581311	-0.150433	0.880423	0.999967	FALSE	not significant
ANAPC4	977.258	0.10305	0.0515531	1.99891	0.0456177	0.999967	FALSE	not significant
ANAPC5	4265.36	0.0115124	0.0346471	0.332275	0.739681	0.999967	FALSE	not significant
ANAPC7	3143.47	0.0358858	0.0665499	0.539231	0.589727	0.999967	FALSE	not significant
ANGEL1	1453.01	-0.0367969	0.097954	-0.375655	0.707174	0.999967	FALSE	not significant
ANGEL2	1964.7	0.0414569	0.0509071	0.814364	0.415436	0.999967	FALSE	not significant
ANGPT2	95.492	0.0392998	0.515641	0.0762154	0.939248	0.999967	FALSE	not significant
ANGPTL2	2100.49	0.0120307	0.0630199	0.190903	0.848602	0.999967	FALSE	not significant
ANK1	74.3044	0.0137342	0.489892	0.0280353	0.977634	0.999967	FALSE	not significant
ANK2	2984.68	-0.014095	0.108073	-0.130421	0.896233	0.999967	FALSE	not significant
ANK3	1953.92	0.0448762	0.129792	0.345755	0.729527	0.999967	FALSE	not significant
ANKAR	35.1857	0.00323009	0.294595	0.0109645	0.991252	0.999967	FALSE	not significant
ANKDD1A	78.3691	-0.129242	0.194223	-0.66543	0.505775	0.999967	FALSE	not significant
ANKEF1	372.771	0.0129048	0.130693	0.0987417	0.921343	0.999967	FALSE	not significant
ANKFN1	61.3478	0.0481877	0.325367	0.148102	0.882262	0.999967	FALSE	not significant
ANKFY1	6386.49	-0.0404596	0.0582994	-0.693998	0.487684	0.999967	FALSE	not significant
ANKH	69.5265	0.0657681	0.192726	0.341252	0.732914	0.999967	FALSE	not significant
ANKHD1	5965.97	0.0254993	0.0653149	0.390405	0.696237	0.999967	FALSE	not significant
ANKHD1-EIF4EBP3	3333.69	-0.181058	0.183935	-0.984362	0.324938	0.999967	FALSE	not significant
ANKIB1	2278.39	-0.0523995	0.0785274	-0.667276	0.504596	0.999967	FALSE	not significant
ANKLE1	159.769	-0.167477	0.150841	-1.11029	0.266873	0.999967	FALSE	not significant
ANKLE2	4192.62	-0.00436481	0.0814106	-0.0536148	0.957242	0.999967	FALSE	not significant
ANKMY1	170.24	-0.0105429	0.132319	-0.0796775	0.936494	0.999967	FALSE	not significant
ANKMY2	1716.24	-0.0106065	0.0674818	-0.157176	0.875106	0.999967	FALSE	not significant
ANKRA2	399.602	0.128095	0.161569	0.79282	0.427882	0.999967	FALSE	not significant
ANKRD1	2414.1	0.368449	0.734495	0.501636	0.615924	0.999967	FALSE	not significant
ANKRD10	3758.74	-0.0146669	0.0466956	-0.314096	0.753448	0.999967	FALSE	not significant
ANKRD11	10366.2	0.0027444	0.112943	0.0242991	0.980614	0.999967	FALSE	not significant
ANKRD12	2283.27	0.0446809	0.0812205	0.550119	0.582238	0.999967	FALSE	not significant
ANKRD13A	1385.89	0.0137812	0.0799116	0.172456	0.863079	0.999967	FALSE	not significant
ANKRD13B	1681.37	-0.0203731	0.0909798	-0.223931	0.822811	0.999967	FALSE	not significant
ANKRD13C	1733.11	0.0617028	0.0469849	1.31325	0.1891	0.999967	FALSE	not significant
ANKRD13D	759.998	0.122228	0.106041	1.15265	0.249056	0.999967	FALSE	not significant
ANKRD16	343.009	-0.0224423	0.084296	-0.266232	0.790061	0.999967	FALSE	not significant
ANKRD17	8746.71	-0.0762359	0.0634508	-1.2015	0.229559	0.999967	FALSE	not significant
ANKRD18A	52.9233	0.312131	0.280648	1.11218	0.266062	0.999967	FALSE	not significant
ANKRD18B	342.337	0.015152	0.209929	0.0721771	0.942461	0.999967	FALSE	not significant
ANKRD20A2	31.313	-1.70939	1.77405	-0.963555	0.335269	0.999967	FALSE	not significant
ANKRD23	148.8	-0.251099	0.159022	-1.57902	0.114331	0.999967	FALSE	not significant
ANKRD24	32.1684	0.457537	0.402079	1.13793	0.255151	0.999967	FALSE	not significant
ANKRD26	1256.15	0.090145	0.0734092	1.22798	0.219455	0.999967	FALSE	not significant
ANKRD27	1577.73	0.0524745	0.0975968	0.537667	0.590807	0.999967	FALSE	not significant
ANKRD28	2936.87	0.00333268	0.0832465	0.0400338	0.968066	0.999967	FALSE	not significant
ANKRD29	62.0346	0.167853	0.330211	0.508321	0.611228	0.999967	FALSE	not significant
ANKRD33B	5972.4	0.0274318	0.515567	0.053207	0.957567	0.999967	FALSE	not significant
ANKRD34A	49.352	0.0384118	0.413968	0.0927894	0.926071	0.999967	FALSE	not significant
ANKRD34B	25.1591	-0.957994	0.577799	-1.65801	0.0973161	0.999967	FALSE	not significant
ANKRD36	484.177	-0.0253412	0.150901	-0.167932	0.866636	0.999967	FALSE	not significant
ANKRD36B	344.661	-0.0116147	0.170438	-0.0681464	0.945669	0.999967	FALSE	not significant
ANKRD36C	337.167	0.0306623	0.155218	0.197543	0.843402	0.999967	FALSE	not significant
ANKRD37	62.2599	0.110509	0.528454	0.209118	0.834356	0.999967	FALSE	not significant
ANKRD39	213.97	0.0370351	0.131005	0.2827	0.777407	0.999967	FALSE	not significant
ANKRD40	4198.16	-0.0148456	0.0585191	-0.253688	0.799736	0.999967	FALSE	not significant
ANKRD42	753.517	0.0167688	0.101882	0.164591	0.869266	0.999967	FALSE	not significant
ANKRD44	265.748	0.0499852	0.10269	0.48676	0.626429	0.999967	FALSE	not significant
ANKRD45	299.962	-0.0514857	0.128013	-0.402193	0.687542	0.999967	FALSE	not significant
ANKRD46	1572.91	0.0557087	0.112088	0.497008	0.619183	0.999967	FALSE	not significant
ANKRD49	447.778	-0.0405685	0.0885979	-0.457895	0.647028	0.999967	FALSE	not significant
ANKRD50	3041.26	0.106917	0.106369	1.00515	0.314824	0.999967	FALSE	not significant
ANKRD52	6020.89	-0.0126754	0.162887	-0.077817	0.937974	0.999967	FALSE	not significant
ANKRD53	23.6203	0.0433463	0.416547	0.104061	0.917121	0.999967	FALSE	not significant
ANKRD54	1057.46	-0.0329925	0.0675579	-0.488359	0.625296	0.999967	FALSE	not significant
ANKRD6	3296.5	0.0322072	0.108405	0.297101	0.766389	0.999967	FALSE	not significant
ANKRD63	32.745	0.754419	0.801731	0.940988	0.346711	0.999967	FALSE	not significant
ANKRD65	164.52	-0.0243786	0.208837	-0.116735	0.90707	0.999967	FALSE	not significant
ANKRD9	873.487	0.0423242	0.0796554	0.531341	0.595182	0.999967	FALSE	not significant
ANKS1A	3464.29	-0.00744209	0.0608881	-0.122226	0.90272	0.999967	FALSE	not significant
ANKS1B	373.147	0.0858022	0.102078	0.840551	0.4006	0.999967	FALSE	not significant
ANKS3	758.732	0.0055849	0.0687714	0.0812096	0.935275	0.999967	FALSE	not significant
ANKS6	2603.99	-0.0510778	0.0836301	-0.610759	0.541359	0.999967	FALSE	not significant
ANKZF1	1119.76	-0.0390069	0.216458	-0.180205	0.856991	0.999967	FALSE	not significant
ANLN	4998.68	0.0360273	0.135393	0.266094	0.790167	0.999967	FALSE	not significant
ANO10	1592.05	-0.00390142	0.0463323	-0.0842051	0.932893	0.999967	FALSE	not significant
ANO2	169.803	-0.0402922	0.216225	-0.186344	0.852175	0.999967	FALSE	not significant
ANO3	24.978	0.140395	0.560947	0.250283	0.802369	0.999967	FALSE	not significant
ANO4	70.7893	0.178464	0.383196	0.465727	0.641411	0.999967	FALSE	not significant
ANO5	713.226	0.0561872	0.0713343	0.78766	0.430895	0.999967	FALSE	not significant
ANO6	4182.99	-0.00929444	0.0805477	-0.115391	0.908136	0.999967	FALSE	not significant
ANO7	27.2706	0.0348794	0.355629	0.0980782	0.92187	0.999967	FALSE	not significant
ANO8	2341.37	0.0117114	0.132366	0.0884779	0.929497	0.999967	FALSE	not significant
ANOS1	66.6853	0.0106424	0.218498	0.048707	0.961153	0.999967	FALSE	not significant
ANP32A	17563.9	-0.0178336	0.0328202	-0.543373	0.586873	0.999967	FALSE	not significant
ANP32B	7919.06	0.0020613	0.0893811	0.0230619	0.981601	0.999967	FALSE	not significant
ANP32E	10532.5	0.0269602	0.0660896	0.407934	0.683322	0.999967	FALSE	not significant
ANPEP	52.7834	0.0465027	0.290823	0.1599	0.87296	0.999967	FALSE	not significant
ANTXR1	5051.49	-0.0532013	0.0534127	-0.996042	0.31923	0.999967	FALSE	not significant
ANTXR2	3598.72	0.047969	0.103341	0.464179	0.642519	0.999967	FALSE	not significant
ANXA1	2968.26	0.191285	0.814917	0.234729	0.814419	0.999967	FALSE	not significant
ANXA11	352.901	0.134913	0.109072	1.23691	0.216121	0.999967	FALSE	not significant
ANXA2	13736.9	0.185758	0.64555	0.287752	0.773537	0.999967	FALSE	not significant
ANXA2P2	51.6404	0.0379727	0.630157	0.0602591	0.951949	0.999967	FALSE	not significant
ANXA3	240.212	-0.0595302	0.751522	-0.0792128	0.936863	0.999967	FALSE	not significant
ANXA4	94.6021	0.0514736	0.18495	0.278311	0.780774	0.999967	FALSE	not significant
ANXA5	10257.8	0.0385047	0.16101	0.239144	0.810994	0.999967	FALSE	not significant
ANXA6	8003.43	0.0195166	0.0691742	0.282137	0.777838	0.999967	FALSE	not significant
ANXA7	2213.92	-0.00513874	0.0784598	-0.0654952	0.94778	0.999967	FALSE	not significant
AOC2	127.706	-0.00146377	0.147581	-0.00991843	0.992086	0.999967	FALSE	not significant
AOC3	93.4268	0.0263826	0.163545	0.161316	0.871844	0.999967	FALSE	not significant
AOX1	115.283	-0.250111	0.211507	-1.18252	0.237001	0.999967	FALSE	not significant
AP1AR	1406.02	0.0694293	0.0793479	0.874998	0.381575	0.999967	FALSE	not significant
AP1B1	4259.05	-0.0361402	0.0565867	-0.63867	0.523038	0.999967	FALSE	not significant
AP1G1	6389.25	0.000596804	0.0639503	0.00933231	0.992554	0.999967	FALSE	not significant
AP1G2	1402.72	0.0351066	0.193103	0.181802	0.855738	0.999967	FALSE	not significant
AP1M1	4157.24	-0.0411274	0.0324741	-1.26647	0.205346	0.999967	FALSE	not significant
AP1M2	35.9846	0.0769568	0.599829	0.128298	0.897913	0.999967	FALSE	not significant
AP1S1	2715.1	0.0343286	0.047068	0.729341	0.465793	0.999967	FALSE	not significant
AP1S2	9848.65	0.0258528	0.220722	0.117128	0.906758	0.999967	FALSE	not significant
AP1S3	187.778	0.248882	0.195894	1.2705	0.203908	0.999967	FALSE	not significant
AP2A1	5700.55	0.013157	0.0570991	0.230424	0.817762	0.999967	FALSE	not significant
AP2A2	4923.86	-0.0050563	0.0508704	-0.0993959	0.920824	0.999967	FALSE	not significant
AP2B1	15772.3	-0.0462208	0.0502854	-0.919169	0.358007	0.999967	FALSE	not significant
AP2M1	12014.1	0.0404027	0.0978685	0.412826	0.679734	0.999967	FALSE	not significant
AP2S1	3151.41	0.0391329	0.0509164	0.768572	0.442147	0.999967	FALSE	not significant
AP3B1	5258.82	-0.00498346	0.0733366	-0.0679532	0.945823	0.999967	FALSE	not significant
AP3B2	123.536	-0.0969289	0.165096	-0.587107	0.557132	0.999967	FALSE	not significant
AP3D1	10853	0.00883712	0.0593198	0.148974	0.881574	0.999967	FALSE	not significant
AP3M1	4713.48	-0.0224024	0.0514757	-0.435203	0.663415	0.999967	FALSE	not significant
AP3M2	1411.21	-0.0756136	0.0870385	-0.868737	0.384991	0.999967	FALSE	not significant
AP3S1	2679.22	0.0291852	0.0552566	0.528176	0.597377	0.999967	FALSE	not significant
AP3S2	1285.94	-0.171622	0.140406	-1.22233	0.221585	0.999967	FALSE	not significant
AP4B1	621.649	-0.0378451	0.10183	-0.371651	0.710153	0.999967	FALSE	not significant
AP4E1	1245.23	0.00851999	0.107326	0.0793841	0.936727	0.999967	FALSE	not significant
AP4M1	671.212	0.0227568	0.0867974	0.262183	0.793181	0.999967	FALSE	not significant
AP4S1	575.851	0.0178058	0.0889842	0.200101	0.841402	0.999967	FALSE	not significant
AP5B1	862.11	-0.00718277	0.147545	-0.048682	0.961173	0.999967	FALSE	not significant
AP5M1	2109.51	0.0290361	0.0535628	0.542095	0.587753	0.999967	FALSE	not significant
AP5S1	227.484	-0.292283	0.152406	-1.91779	0.0551371	0.999967	FALSE	not significant
AP5Z1	1253.82	-0.0542948	0.0779913	-0.696165	0.486325	0.999967	FALSE	not significant
APAF1	2984.82	0.0160899	0.126258	0.127437	0.898594	0.999967	FALSE	not significant
APBA1	1217.95	0.0161527	0.411739	0.0392305	0.968707	0.999967	FALSE	not significant
APBA2	3321.04	-0.0127242	0.0787419	-0.161594	0.871626	0.999967	FALSE	not significant
APBA3	414.47	0.00560652	0.121087	0.0463017	0.96307	0.999967	FALSE	not significant
APBB1	4350.51	-0.00352149	0.0748394	-0.0470539	0.96247	0.999967	FALSE	not significant
APBB2	3248.88	-0.0181075	0.0720543	-0.251303	0.80158	0.999967	FALSE	not significant
APBB3	585.154	-0.135743	0.191492	-0.708868	0.478406	0.999967	FALSE	not significant
APC	4149.21	-0.00718361	0.0747607	-0.096088	0.923451	0.999967	FALSE	not significant
APC2	4435.83	-0.0164291	0.116208	-0.141377	0.887573	0.999967	FALSE	not significant
APCDD1	1458.74	0.0570795	0.292122	0.195396	0.845083	0.999967	FALSE	not significant
APCDD1L	39.5932	1.84411	1.59574	1.15565	0.247826	0.999967	FALSE	not significant
APEH	4366.23	-0.0457768	0.0577193	-0.793093	0.427724	0.999967	FALSE	not significant
APELA	428.495	0.137907	0.250221	0.551139	0.581538	0.999967	FALSE	not significant
APEX1	10401.4	-0.0155709	0.0502255	-0.31002	0.756546	0.999967	FALSE	not significant
APEX2	740.176	0.016236	0.116672	0.13916	0.889324	0.999967	FALSE	not significant
APH1A	5601.56	-0.0140588	0.0570362	-0.246488	0.805304	0.999967	FALSE	not significant
APH1B	1348.74	0.0612526	0.0676646	0.905239	0.365339	0.999967	FALSE	not significant
API5	10477.6	-0.0083603	0.0543503	-0.153822	0.87775	0.999967	FALSE	not significant
APIP	671.64	0.082683	0.0746741	1.10725	0.268185	0.999967	FALSE	not significant
APITD1	652.722	-0.0491028	0.1042	-0.471236	0.637472	0.999967	FALSE	not significant
APITD1-CORT	185.775	-0.177069	0.188583	-0.938946	0.347758	0.999967	FALSE	not significant
APLF	231.037	0.0908873	0.117214	0.775397	0.438105	0.999967	FALSE	not significant
APLN	162.866	-0.182624	0.465758	-0.392101	0.694983	0.999967	FALSE	not significant
APLNR	38.8739	-0.780984	0.70377	-1.10971	0.267122	0.999967	FALSE	not significant
APLP1	11614.1	0.00726551	0.0804101	0.0903557	0.928005	0.999967	FALSE	not significant
APLP2	28828	0.0306238	0.0694314	0.441066	0.659165	0.999967	FALSE	not significant
APMAP	6253.33	0.0399141	0.0651197	0.612933	0.53992	0.999967	FALSE	not significant
APOA1	517.268	-0.269409	0.283079	-0.95171	0.341244	0.999967	FALSE	not significant
APOA1BP	1870.02	0.0219156	0.0506623	0.432583	0.665318	0.999967	FALSE	not significant
APOB	93.3996	0.126818	0.256927	0.493594	0.621593	0.999967	FALSE	not significant
APOBEC3B	29.2036	-0.00692132	0.633314	-0.0109287	0.99128	0.999967	FALSE	not significant
APOBEC3C	197.865	0.0134828	0.214854	0.0627534	0.949963	0.999967	FALSE	not significant
APOBEC3F	123.669	0.241773	0.264233	0.915	0.360192	0.999967	FALSE	not significant
APOC1	88.9735	0.148111	0.208787	0.709389	0.478083	0.999967	FALSE	not significant
APOE	736.9	0.183254	0.176035	1.04101	0.297871	0.999967	FALSE	not significant
APOL2	350.584	-0.0339029	0.221843	-0.152824	0.878537	0.999967	FALSE	not significant
APOLD1	199.699	0.153951	0.237204	0.649024	0.516323	0.999967	FALSE	not significant
APOM	85.0403	-0.0469973	0.257048	-0.182835	0.854928	0.999967	FALSE	not significant
APOO	645.415	0.0160443	0.0686396	0.233747	0.815181	0.999967	FALSE	not significant
APOOL	1259.54	0.0360885	0.0562338	0.641758	0.521031	0.999967	FALSE	not significant
APOPT1	854.37	0.00321556	0.0787205	0.0408479	0.967417	0.999967	FALSE	not significant
APP	41703.4	0.0207866	0.0658125	0.315846	0.752119	0.999967	FALSE	not significant
APPBP2	3735.64	0.0447799	0.0435276	1.02877	0.303587	0.999967	FALSE	not significant
APPL1	2871.69	0.0157513	0.0616835	0.255358	0.798447	0.999967	FALSE	not significant
APPL2	2562.37	0.0060109	0.0981768	0.0612253	0.95118	0.999967	FALSE	not significant
APRT	1463.51	0.037934	0.0776056	0.488806	0.624979	0.999967	FALSE	not significant
APTR	321.687	0.0311583	0.115037	0.270855	0.786502	0.999967	FALSE	not significant
APTX	1139.18	-0.00384902	0.0566791	-0.067909	0.945858	0.999967	FALSE	not significant
AQP1	74.7993	0.0191221	0.231149	0.082726	0.934069	0.999967	FALSE	not significant
AQP11	48.0331	-0.055335	0.233705	-0.236773	0.812833	0.999967	FALSE	not significant
AQP3	149.129	0.181986	0.262703	0.692745	0.48847	0.999967	FALSE	not significant
AQP5	41.6612	0.251746	0.392961	0.640639	0.521757	0.999967	FALSE	not significant
AQR	3526.76	-0.0359701	0.060394	-0.595591	0.551449	0.999967	FALSE	not significant
AR	1527.35	-0.0931073	0.210281	-0.442775	0.657928	0.999967	FALSE	not significant
ARAF	2400.94	-0.0177745	0.0629549	-0.282338	0.777685	0.999967	FALSE	not significant
ARAP1	1107.59	0.0195588	0.137201	0.142556	0.886641	0.999967	FALSE	not significant
ARAP2	275.855	0.231717	0.188267	1.23079	0.218401	0.999967	FALSE	not significant
ARAP3	926.685	-0.0928165	0.208286	-0.445621	0.655871	0.999967	FALSE	not significant
ARCN1	8911.76	-0.0296832	0.110726	-0.268079	0.788638	0.999967	FALSE	not significant
AREL1	3487.14	-0.0665051	0.0629349	-1.05673	0.290635	0.999967	FALSE	not significant
ARF1	11769.9	0.0271694	0.0958985	0.283314	0.776936	0.999967	FALSE	not significant
ARF3	14159.9	-0.0322454	0.0666924	-0.483494	0.628745	0.999967	FALSE	not significant
ARF4	7729.21	0.0543511	0.0874205	0.62172	0.534126	0.999967	FALSE	not significant
ARF5	5748.65	0.0140156	0.0486279	0.288221	0.773178	0.999967	FALSE	not significant
ARF6	3894.74	0.0316356	0.105219	0.300665	0.76367	0.999967	FALSE	not significant
ARFGAP1	4554.18	0.0142692	0.06745	0.211552	0.832456	0.999967	FALSE	not significant
ARFGAP2	4273.1	-0.0292444	0.0423121	-0.691158	0.489466	0.999967	FALSE	not significant
ARFGAP3	1886.16	-0.0593846	0.0668369	-0.888501	0.374271	0.999967	FALSE	not significant
ARFGEF1	4288.89	-0.0389128	0.164646	-0.236343	0.813167	0.999967	FALSE	not significant
ARFGEF2	2318.33	-0.00828442	0.120324	-0.068851	0.945108	0.999967	FALSE	not significant
ARFGEF3	156.686	-0.0532614	0.273843	-0.194496	0.845787	0.999967	FALSE	not significant
ARFIP1	1736.86	0.0109562	0.0734186	0.149229	0.881373	0.999967	FALSE	not significant
ARFIP2	1608.35	-0.00700643	0.0730814	-0.0958717	0.923623	0.999967	FALSE	not significant
ARFRP1	1059.34	-0.100492	0.0751406	-1.33739	0.181097	0.999967	FALSE	not significant
ARG2	1130.64	-0.0433583	0.14214	-0.30504	0.760336	0.999967	FALSE	not significant
ARGLU1	7336.41	-0.0169832	0.156125	-0.10878	0.913377	0.999967	FALSE	not significant
ARHGAP1	1489.98	-0.043306	0.0950548	-0.45559	0.648685	0.999967	FALSE	not significant
ARHGAP10	908.286	0.0121723	0.139917	0.0869969	0.930674	0.999967	FALSE	not significant
ARHGAP11A	3281.34	0.0178662	0.144307	0.123807	0.901468	0.999967	FALSE	not significant
ARHGAP11B	123.062	-0.097652	0.181235	-0.538814	0.590015	0.999967	FALSE	not significant
ARHGAP12	2151.53	0.0350242	0.0590984	0.592642	0.553421	0.999967	FALSE	not significant
ARHGAP17	4568.95	0.0237007	0.0465889	0.50872	0.610948	0.999967	FALSE	not significant
ARHGAP18	182.901	0.0980166	0.188652	0.519562	0.603369	0.999967	FALSE	not significant
ARHGAP19	3893.99	-0.00459762	0.0643053	-0.0714968	0.943002	0.999967	FALSE	not significant
ARHGAP21	5678.89	-0.0285917	0.0968573	-0.295194	0.767846	0.999967	FALSE	not significant
ARHGAP22	113.045	0.117128	0.20775	0.563795	0.572894	0.999967	FALSE	not significant
ARHGAP23	874.823	0.128691	0.341084	0.377301	0.70595	0.999967	FALSE	not significant
ARHGAP24	287.095	0.134413	0.227999	0.589533	0.555504	0.999967	FALSE	not significant
ARHGAP26	1071.65	0.0847196	0.118475	0.715084	0.474557	0.999967	FALSE	not significant
ARHGAP27	109.997	-0.151399	0.161678	-0.936418	0.349058	0.999967	FALSE	not significant
ARHGAP28	934.16	-0.026943	0.11088	-0.242993	0.808011	0.999967	FALSE	not significant
ARHGAP29	1634.8	0.109051	0.143903	0.757805	0.448568	0.999967	FALSE	not significant
ARHGAP31	69.1546	-0.0880722	0.226161	-0.389423	0.696963	0.999967	FALSE	not significant
ARHGAP32	3524.34	-0.0472468	0.0675052	-0.699898	0.483991	0.999967	FALSE	not significant
ARHGAP33	2522.47	-0.0189782	0.167009	-0.113636	0.909527	0.999967	FALSE	not significant
ARHGAP35	9787.94	-0.0584348	0.0651756	-0.896575	0.369946	0.999967	FALSE	not significant
ARHGAP36	428.28	-0.475523	0.619039	-0.768163	0.44239	0.999967	FALSE	not significant
ARHGAP39	2132.48	0.0343341	0.075212	0.456497	0.648033	0.999967	FALSE	not significant
ARHGAP4	108.814	-0.147476	0.325732	-0.452754	0.650726	0.999967	FALSE	not significant
ARHGAP42	869.52	0.0555398	0.118336	0.469339	0.638827	0.999967	FALSE	not significant
ARHGAP44	428.483	0.124187	0.0946381	1.31223	0.189443	0.999967	FALSE	not significant
ARHGAP5	9451.52	0.0347496	0.10484	0.331452	0.740303	0.999967	FALSE	not significant
ARHGAP5-AS1	516.253	0.0197327	0.233481	0.0845151	0.932647	0.999967	FALSE	not significant
ARHGAP6	166.167	0.0463667	0.212028	0.218681	0.826898	0.999967	FALSE	not significant
ARHGDIA	10165.3	-0.00181817	0.171689	-0.0105899	0.991551	0.999967	FALSE	not significant
ARHGDIB	26.8405	-0.347247	0.411519	-0.843816	0.398772	0.999967	FALSE	not significant
ARHGDIG	39.5476	-0.223759	0.343659	-0.651108	0.514977	0.999967	FALSE	not significant
ARHGEF1	1349.29	0.0532811	0.0771149	0.690931	0.489609	0.999967	FALSE	not significant
ARHGEF10	3066.61	0.0170761	0.0740214	0.230692	0.817554	0.999967	FALSE	not significant
ARHGEF10L	1967.13	0.0194214	0.0952154	0.203974	0.838374	0.999967	FALSE	not significant
ARHGEF11	3778.5	0.0383512	0.066169	0.579594	0.562188	0.999967	FALSE	not significant
ARHGEF12	6093.45	-0.00297422	0.0958719	-0.0310228	0.975251	0.999967	FALSE	not significant
ARHGEF16	419.154	-0.084224	0.129763	-0.649061	0.516299	0.999967	FALSE	not significant
ARHGEF17	6086.41	-0.000959955	0.0751167	-0.0127795	0.989804	0.999967	FALSE	not significant
ARHGEF18	2945.06	-0.0607084	0.0605513	-1.00259	0.316057	0.999967	FALSE	not significant
ARHGEF19	236.871	0.0119064	0.216038	0.0551128	0.956049	0.999967	FALSE	not significant
ARHGEF2	5513.58	0.0424968	0.0871217	0.487787	0.625701	0.999967	FALSE	not significant
ARHGEF25	1743.81	0.000867583	0.157982	0.00549166	0.995618	0.999967	FALSE	not significant
ARHGEF26	1527.06	-0.0407965	0.0529385	-0.77064	0.44092	0.999967	FALSE	not significant
ARHGEF28	24.3295	-0.981361	0.723895	-1.35567	0.175205	0.999967	FALSE	not significant
ARHGEF3	290.487	0.122469	0.260315	0.470462	0.638025	0.999967	FALSE	not significant
ARHGEF33	32.5905	-0.0368415	0.309617	-0.11899	0.905283	0.999967	FALSE	not significant
ARHGEF39	526.684	-0.0141795	0.125081	-0.113362	0.909743	0.999967	FALSE	not significant
ARHGEF4	708.695	-0.0246846	0.164994	-0.149609	0.881073	0.999967	FALSE	not significant
ARHGEF40	3586.46	-0.0329788	0.0877752	-0.375719	0.707126	0.999967	FALSE	not significant
ARHGEF5	69.5702	0.27072	0.325676	0.831255	0.40583	0.999967	FALSE	not significant
ARHGEF6	109.911	-0.0591755	0.179122	-0.330363	0.741125	0.999967	FALSE	not significant
ARHGEF7	5217.36	-0.0093248	0.0400675	-0.232727	0.815973	0.999967	FALSE	not significant
ARHGEF7-AS2	37.665	0.0751149	0.309769	0.242486	0.808403	0.999967	FALSE	not significant
ARHGEF9	2226.09	0.0425686	0.0857386	0.496493	0.619547	0.999967	FALSE	not significant
ARID1A	14181.3	-0.0305944	0.114783	-0.266542	0.789822	0.999967	FALSE	not significant
ARID1B	7056.63	-0.0766151	0.0499775	-1.53299	0.125278	0.999967	FALSE	not significant
ARID2	4356.03	-0.0693815	0.0738619	-0.939341	0.347556	0.999967	FALSE	not significant
ARID3A	2653.15	0.0258581	0.128874	0.200647	0.840975	0.999967	FALSE	not significant
ARID3B	8297.71	0.00715717	0.0541213	0.132243	0.894792	0.999967	FALSE	not significant
ARID4A	1916.09	0.0914292	0.0654113	1.39776	0.162186	0.999967	FALSE	not significant
ARID4B	3172.38	0.013195	0.0597854	0.220705	0.825322	0.999967	FALSE	not significant
ARID5A	130.243	-0.0657139	0.18071	-0.363644	0.716124	0.999967	FALSE	not significant
ARID5B	3159.1	0.00638061	0.102283	0.0623822	0.950258	0.999967	FALSE	not significant
ARIH1	3802.21	-0.0020121	0.0511177	-0.0393622	0.968602	0.999967	FALSE	not significant
ARIH2	3894.75	0.0277168	0.076323	0.363151	0.716492	0.999967	FALSE	not significant
ARIH2OS	32.0969	0.204145	0.292503	0.697922	0.485226	0.999967	FALSE	not significant
ARL1	2745.22	0.0515538	0.0677221	0.761255	0.446505	0.999967	FALSE	not significant
ARL10	687.588	-0.0206295	0.137526	-0.150004	0.880761	0.999967	FALSE	not significant
ARL13B	1071.18	0.0971896	0.069555	1.39731	0.162322	0.999967	FALSE	not significant
ARL14EP	1183.37	0.0229312	0.0641122	0.357673	0.720588	0.999967	FALSE	not significant
ARL15	499.56	-0.0190298	0.0907073	-0.209794	0.833829	0.999967	FALSE	not significant
ARL16	1302.16	-0.00141054	0.0980541	-0.0143853	0.988523	0.999967	FALSE	not significant
ARL17A	816.619	-0.109023	0.0821032	-1.32788	0.184218	0.999967	FALSE	not significant
ARL17B	105.633	0.134419	0.213893	0.62844	0.529716	0.999967	FALSE	not significant
ARL2	1859.79	-0.0183859	0.0853528	-0.21541	0.829447	0.999967	FALSE	not significant
ARL2-SNX15	393.284	0.220913	0.2907	0.759935	0.447293	0.999967	FALSE	not significant
ARL2BP	2291.8	0.0255139	0.0844956	0.301956	0.762686	0.999967	FALSE	not significant
ARL3	4059.28	9.93748e-05	0.0443439	0.002241	0.998212	0.999967	FALSE	not significant
ARL4A	7426.42	-0.282988	0.123407	-2.29312	0.0218412	0.999967	FALSE	not significant
ARL4C	6549.13	0.0468321	0.143972	0.325285	0.744965	0.999967	FALSE	not significant
ARL4D	352.761	0.166026	0.132939	1.24889	0.211705	0.999967	FALSE	not significant
ARL5A	4278.21	-0.018123	0.114437	-0.158366	0.874169	0.999967	FALSE	not significant
ARL5B	4155.29	0.0221281	0.0727608	0.304121	0.761036	0.999967	FALSE	not significant
ARL6	277.222	0.0288146	0.107242	0.268688	0.78817	0.999967	FALSE	not significant
ARL6IP1	21881.9	0.0203228	0.0596979	0.340427	0.733535	0.999967	FALSE	not significant
ARL6IP4	3778.66	0.0454657	0.047072	0.965876	0.334106	0.999967	FALSE	not significant
ARL6IP5	2353.99	0.0610094	0.0837564	0.728415	0.466359	0.999967	FALSE	not significant
ARL6IP6	2140.25	0.0605272	0.051191	1.18238	0.237056	0.999967	FALSE	not significant
ARL8A	1446.83	0.0994697	0.108577	0.916119	0.359605	0.999967	FALSE	not significant
ARL8B	2565.06	0.0226921	0.0733466	0.309382	0.757031	0.999967	FALSE	not significant
ARMC1	2223.93	0.0376452	0.0529692	0.710701	0.47727	0.999967	FALSE	not significant
ARMC10	1820.04	0.0219811	0.0601027	0.365725	0.71457	0.999967	FALSE	not significant
ARMC2	280.706	-0.0148876	0.14308	-0.104051	0.917129	0.999967	FALSE	not significant
ARMC3	530.177	0.0364534	0.25511	0.142893	0.886375	0.999967	FALSE	not significant
ARMC4	187.61	-0.05751	0.145678	-0.394776	0.693008	0.999967	FALSE	not significant
ARMC5	945.689	0.032779	0.0952663	0.344078	0.730788	0.999967	FALSE	not significant
ARMC6	1896.28	-0.0398628	0.109441	-0.36424	0.715679	0.999967	FALSE	not significant
ARMC7	635.514	-0.0715214	0.0898223	-0.796254	0.425884	0.999967	FALSE	not significant
ARMC8	2172	-0.00376963	0.0648804	-0.0581011	0.953668	0.999967	FALSE	not significant
ARMC9	2620.7	-0.012971	0.0475325	-0.272886	0.78494	0.999967	FALSE	not significant
ARMCX1	77.5281	0.142341	0.209848	0.678306	0.497578	0.999967	FALSE	not significant
ARMCX2	3386.96	0.0113496	0.0944853	0.12012	0.904388	0.999967	FALSE	not significant
ARMCX3	3700.58	0.0121408	0.0620253	0.19574	0.844814	0.999967	FALSE	not significant
ARMCX4	1748.79	0.0291827	0.19313	0.151104	0.879893	0.999967	FALSE	not significant
ARMCX5	819.527	0.0199518	0.089926	0.221869	0.824416	0.999967	FALSE	not significant
ARMCX5-GPRASP2	1046.88	0.109637	0.111596	0.982443	0.325882	0.999967	FALSE	not significant
ARMCX6	1964.28	-0.031596	0.0784856	-0.402571	0.687264	0.999967	FALSE	not significant
ARMT1	1521.71	0.0757676	0.0675536	1.12159	0.262035	0.999967	FALSE	not significant
ARNT	1860.05	-0.0142032	0.0836205	-0.169854	0.865125	0.999967	FALSE	not significant
ARNT2	6990	-0.0174018	0.0776385	-0.224139	0.822649	0.999967	FALSE	not significant
ARNTL	391.032	-0.0794128	0.168267	-0.471945	0.636966	0.999967	FALSE	not significant
ARNTL2	778.23	0.0173558	0.193484	0.0897015	0.928524	0.999967	FALSE	not significant
ARPC1A	5093.3	0.0214425	0.0645828	0.332016	0.739877	0.999967	FALSE	not significant
ARPC1B	921.849	-0.0456032	0.131017	-0.348071	0.727787	0.999967	FALSE	not significant
ARPC2	6901.44	0.0217541	0.0876499	0.248193	0.803985	0.999967	FALSE	not significant
ARPC3	4310.95	0.0112236	0.0668497	0.167894	0.866667	0.999967	FALSE	not significant
ARPC4-TTLL3	305.069	0.100669	0.279025	0.360787	0.718259	0.999967	FALSE	not significant
ARPC5	6180.92	0.0590311	0.0876707	0.673328	0.500739	0.999967	FALSE	not significant
ARPC5L	1342.91	0.091073	0.101359	0.898519	0.368909	0.999967	FALSE	not significant
ARPIN	1762.06	-0.0600703	0.0871546	-0.689238	0.490674	0.999967	FALSE	not significant
ARPP19	13637.5	-0.00722097	0.0376009	-0.192042	0.847709	0.999967	FALSE	not significant
ARPP21	51.7244	-0.498246	0.527625	-0.944317	0.345008	0.999967	FALSE	not significant
ARRB1	1757.49	0.0353576	0.226388	0.156181	0.87589	0.999967	FALSE	not significant
ARRB2	2182.46	0.00191945	0.0753339	0.0254792	0.979673	0.999967	FALSE	not significant
ARRDC1	483.402	-0.000528038	0.112454	-0.00469561	0.996253	0.999967	FALSE	not significant
ARRDC1-AS1	593.184	0.0550918	0.0982464	0.560752	0.574967	0.999967	FALSE	not significant
ARRDC2	90.8421	0.263444	0.431331	0.61077	0.541352	0.999967	FALSE	not significant
ARRDC3	5017.13	-0.180001	0.217591	-0.827244	0.408099	0.999967	FALSE	not significant
ARRDC3-AS1	38.044	0.0624394	0.292106	0.213756	0.830737	0.999967	FALSE	not significant
ARRDC4	674.317	-0.0600719	0.336581	-0.178477	0.858349	0.999967	FALSE	not significant
ARSA	734.194	-0.0975733	0.230713	-0.422921	0.672353	0.999967	FALSE	not significant
ARSB	1827.58	0.0469819	0.106319	0.441898	0.658563	0.999967	FALSE	not significant
ARSD	755.773	0.013695	0.152396	0.0898647	0.928395	0.999967	FALSE	not significant
ARSE	23.8451	0.0581004	0.362229	0.160397	0.872569	0.999967	FALSE	not significant
ARSG	218.27	-0.0132986	0.159104	-0.0835838	0.933387	0.999967	FALSE	not significant
ARSI	586.503	-0.0230686	0.458353	-0.0503293	0.95986	0.999967	FALSE	not significant
ARSJ	847.506	0.16407	0.395403	0.414944	0.678183	0.999967	FALSE	not significant
ARSK	678.024	-0.0463619	0.0953982	-0.485983	0.626979	0.999967	FALSE	not significant
ART5	59.3225	0.0705683	0.338775	0.208304	0.834991	0.999967	FALSE	not significant
ARV1	575.771	0.0337169	0.0768865	0.438528	0.661004	0.999967	FALSE	not significant
ARVCF	3126.93	0.0208412	0.102257	0.203812	0.8385	0.999967	FALSE	not significant
ARX	4824.09	0.104589	0.0998906	1.04703	0.295085	0.999967	FALSE	not significant
AS3MT	667.351	-0.129973	0.299496	-0.433972	0.664308	0.999967	FALSE	not significant
ASAH1	2137.17	0.00892415	0.0699182	0.127637	0.898436	0.999967	FALSE	not significant
ASAH2	43.8996	0.167248	0.285267	0.586288	0.557682	0.999967	FALSE	not significant
ASAH2B	170.881	-0.0324409	0.118011	-0.274897	0.783395	0.999967	FALSE	not significant
ASAP1	5834.75	-0.0271294	0.102751	-0.26403	0.791757	0.999967	FALSE	not significant
ASAP2	3334.69	0.0045762	0.0757749	0.060392	0.951843	0.999967	FALSE	not significant
ASAP3	1653.04	-0.0287819	0.145825	-0.197373	0.843536	0.999967	FALSE	not significant
ASB1	2755.21	-0.0261853	0.0809962	-0.32329	0.746475	0.999967	FALSE	not significant
ASB13	1109.1	0.00876905	0.0609433	0.143889	0.885588	0.999967	FALSE	not significant
ASB16-AS1	525.382	-0.0979481	0.144848	-0.676211	0.498907	0.999967	FALSE	not significant
ASB2	65.7579	-0.28144	0.182864	-1.53907	0.123787	0.999967	FALSE	not significant
ASB3	630.196	0.155702	0.1146	1.35866	0.174254	0.999967	FALSE	not significant
ASB6	1271.03	-0.0181696	0.0637127	-0.28518	0.775506	0.999967	FALSE	not significant
ASB7	1019.91	0.0555255	0.0715944	0.775556	0.438011	0.999967	FALSE	not significant
ASB8	567.302	-0.0743465	0.113077	-0.657484	0.510869	0.999967	FALSE	not significant
ASCC1	1288.89	0.00995215	0.0773589	0.128649	0.897635	0.999967	FALSE	not significant
ASCC2	1831.9	-0.0661548	0.068553	-0.965017	0.334536	0.999967	FALSE	not significant
ASCC3	4913.57	-0.0269803	0.236713	-0.113979	0.909254	0.999967	FALSE	not significant
ASCL1	39.8639	-0.0427373	0.382625	-0.111695	0.911065	0.999967	FALSE	not significant
ASF1A	1859.92	0.04135	0.0926909	0.446106	0.65552	0.999967	FALSE	not significant
ASF1B	1896.43	0.0112425	0.128067	0.0877861	0.930047	0.999967	FALSE	not significant
ASGR1	405.726	-0.019839	0.106832	-0.185702	0.852679	0.999967	FALSE	not significant
ASH1L	2484.51	-0.0756886	0.0951429	-0.795525	0.426308	0.999967	FALSE	not significant
ASH1L-AS1	160.448	-0.0901966	0.202749	-0.444868	0.656415	0.999967	FALSE	not significant
ASH2L	2864.12	0.030065	0.0513095	0.585954	0.557906	0.999967	FALSE	not significant
ASIC1	2240.76	0.00762963	0.0829219	0.0920098	0.92669	0.999967	FALSE	not significant
ASIC2	253.685	0.0661189	0.291608	0.226739	0.820627	0.999967	FALSE	not significant
ASIC3	95.9323	-0.0363378	0.238942	-0.152078	0.879125	0.999967	FALSE	not significant
ASIC4	54.6084	0.132955	0.250533	0.53069	0.595634	0.999967	FALSE	not significant
ASL	634.848	-0.0587911	0.0703936	-0.835177	0.403618	0.999967	FALSE	not significant
ASMTL	2956.12	-0.0435126	0.0895426	-0.485943	0.627008	0.999967	FALSE	not significant
ASMTL-AS1	100.031	0.0752129	0.254467	0.29557	0.767558	0.999967	FALSE	not significant
ASNA1	2440	0.0110916	0.0517316	0.214407	0.83023	0.999967	FALSE	not significant
ASNS	2015.02	-0.0140564	0.248729	-0.056513	0.954933	0.999967	FALSE	not significant
ASNSD1	2570.49	-0.0404524	0.0954313	-0.42389	0.671646	0.999967	FALSE	not significant
ASPH	5474.66	0.0208127	0.0796896	0.261172	0.79396	0.999967	FALSE	not significant
ASPHD1	50.7009	-0.0929004	0.248582	-0.373722	0.708611	0.999967	FALSE	not significant
ASPHD2	644.636	0.0872874	0.0873035	0.999815	0.3174	0.999967	FALSE	not significant
ASPM	5294.75	-0.00917264	0.115187	-0.0796325	0.93653	0.999967	FALSE	not significant
ASPRV1	90.4536	-0.106641	0.242232	-0.440246	0.659759	0.999967	FALSE	not significant
ASPSCR1	1122.72	-0.0497123	0.0817388	-0.608185	0.543065	0.999967	FALSE	not significant
ASRGL1	1695.63	-0.0541139	0.078644	-0.688087	0.491398	0.999967	FALSE	not significant
ASS1	47.1974	0.318073	0.420902	0.755693	0.449833	0.999967	FALSE	not significant
ASTE1	441.396	-0.157286	0.0958286	-1.64133	0.100729	0.999967	FALSE	not significant
ASTN1	3612.64	-0.0527585	0.111001	-0.475299	0.634574	0.999967	FALSE	not significant
ASTN2	1052.7	-0.0200172	0.184684	-0.108386	0.913689	0.999967	FALSE	not significant
ASUN	1301.37	0.00884308	0.0968541	0.091303	0.927252	0.999967	FALSE	not significant
ASXL1	7641.73	-0.0620286	0.0360962	-1.71843	0.0857191	0.999967	FALSE	not significant
ASXL2	1274.33	-0.0825365	0.0934187	-0.883512	0.37696	0.999967	FALSE	not significant
ASXL3	509.469	-0.157895	0.122871	-1.28504	0.198778	0.999967	FALSE	not significant
ATAD1	2882.77	0.0637419	0.0515788	1.23582	0.216527	0.999967	FALSE	not significant
ATAD2	4507.02	0.05827	0.177115	0.328995	0.742159	0.999967	FALSE	not significant
ATAD2B	2113.22	-0.0312837	0.0780146	-0.400998	0.688421	0.999967	FALSE	not significant
ATAD3A	2186.47	-0.014304	0.133895	-0.10683	0.914924	0.999967	FALSE	not significant
ATAD3B	1376.69	0.0317922	0.207431	0.153267	0.878188	0.999967	FALSE	not significant
ATAD5	1510.56	0.0553406	0.134566	0.411251	0.680888	0.999967	FALSE	not significant
ATAT1	2919.5	-0.0509766	0.0898758	-0.567189	0.570586	0.999967	FALSE	not significant
ATCAY	1845.43	-0.00529883	0.0888997	-0.0596046	0.952471	0.999967	FALSE	not significant
ATE1	2130.25	0.0167916	0.0433465	0.38738	0.698475	0.999967	FALSE	not significant
ATF1	1139.41	0.00516855	0.0928279	0.0556789	0.955598	0.999967	FALSE	not significant
ATF2	3410.75	0.0587899	0.0547873	1.07306	0.283245	0.999967	FALSE	not significant
ATF3	1982.78	0.55708	0.222976	2.49838	0.0124762	0.999967	FALSE	not significant
ATF4	12583.5	0.0752315	0.1265	0.594717	0.552033	0.999967	FALSE	not significant
ATF5	1366.95	0.127027	0.224371	0.566149	0.571293	0.999967	FALSE	not significant
ATF6	3016.56	-0.04343	0.0462588	-0.938848	0.347809	0.999967	FALSE	not significant
ATF6B	3718.58	-0.00993179	0.063239	-0.157052	0.875204	0.999967	FALSE	not significant
ATF7	1770.78	-0.0345244	0.079497	-0.434286	0.664081	0.999967	FALSE	not significant
ATF7IP	8024.99	-0.044585	0.0611282	-0.72937	0.465776	0.999967	FALSE	not significant
ATF7IP2	255.958	-0.145958	0.125094	-1.16679	0.243296	0.999967	FALSE	not significant
ATG10	252.762	-0.0573017	0.164597	-0.348132	0.727741	0.999967	FALSE	not significant
ATG101	1208.23	0.0125104	0.121357	0.103088	0.917893	0.999967	FALSE	not significant
ATG12	2401.38	0.0131537	0.0451906	0.291072	0.770997	0.999967	FALSE	not significant
ATG13	4408.09	-0.0183965	0.0414147	-0.444201	0.656897	0.999967	FALSE	not significant
ATG14	1023.99	-0.0269997	0.0767221	-0.351915	0.724902	0.999967	FALSE	not significant
ATG16L1	1041.04	0.151582	0.0897004	1.68987	0.0910536	0.999967	FALSE	not significant
ATG16L2	307.536	-0.0179471	0.376164	-0.0477107	0.961947	0.999967	FALSE	not significant
ATG2A	1298.97	-0.111642	0.0655708	-1.70262	0.0886398	0.999967	FALSE	not significant
ATG2B	1766.96	-0.0470004	0.0906929	-0.518236	0.604293	0.999967	FALSE	not significant
ATG3	1447.56	-0.000941364	0.0705313	-0.0133468	0.989351	0.999967	FALSE	not significant
ATG4A	192.024	0.139174	0.137154	1.01473	0.310236	0.999967	FALSE	not significant
ATG4B	3044.91	0.013848	0.0494458	0.280065	0.779428	0.999967	FALSE	not significant
ATG4C	619.168	0.029864	0.116692	0.255923	0.798011	0.999967	FALSE	not significant
ATG4D	1261.06	0.0424147	0.072807	0.582563	0.560187	0.999967	FALSE	not significant
ATG5	1392.19	-0.0281719	0.0614157	-0.458709	0.646443	0.999967	FALSE	not significant
ATG7	891.681	-0.0311559	0.0989083	-0.314998	0.752763	0.999967	FALSE	not significant
ATG9A	2834.9	-0.0156043	0.0536936	-0.290617	0.771344	0.999967	FALSE	not significant
ATG9B	60.5589	-0.160821	0.284237	-0.565798	0.571531	0.999967	FALSE	not significant
ATHL1	1339.15	0.00668473	0.243239	0.0274821	0.978075	0.999967	FALSE	not significant
ATIC	4753.63	-0.0109989	0.0916124	-0.120059	0.904436	0.999967	FALSE	not significant
ATL1	1184.71	0.0725415	0.122029	0.594459	0.552205	0.999967	FALSE	not significant
ATL2	3153.12	0.0622016	0.0429127	1.44949	0.1472	0.999967	FALSE	not significant
ATL3	266.899	0.0466448	0.181951	0.256359	0.797674	0.999967	FALSE	not significant
ATM	3676.96	-0.0481434	0.0848666	-0.567283	0.570522	0.999967	FALSE	not significant
ATMIN	5091.08	-0.0402297	0.0605984	-0.663874	0.506771	0.999967	FALSE	not significant
ATN1	11092	-0.00202371	0.085394	-0.0236985	0.981093	0.999967	FALSE	not significant
ATOH8	218.054	-0.148	0.186653	-0.792915	0.427827	0.999967	FALSE	not significant
ATOX1	772.042	0.028202	0.0655615	0.430161	0.667079	0.999967	FALSE	not significant
ATP10A	85.3179	0.000552958	0.296128	0.00186729	0.99851	0.999967	FALSE	not significant
ATP10D	1769.83	0.0344875	0.0945512	0.364749	0.715299	0.999967	FALSE	not significant
ATP11A	7015.18	-0.00432265	0.0805166	-0.0536864	0.957185	0.999967	FALSE	not significant
ATP11B	3716.83	-0.00853833	0.0706887	-0.120788	0.903859	0.999967	FALSE	not significant
ATP11C	2159.94	0.0121835	0.0754906	0.16139	0.871786	0.999967	FALSE	not significant
ATP13A1	3129.51	0.0115598	0.0560717	0.20616	0.836666	0.999967	FALSE	not significant
ATP13A2	3144.3	-0.0236338	0.0598191	-0.395087	0.692779	0.999967	FALSE	not significant
ATP13A3	5851.79	0.0449417	0.0878539	0.51155	0.608966	0.999967	FALSE	not significant
ATP1A1	16497.5	-0.0303664	0.10094	-0.300836	0.76354	0.999967	FALSE	not significant
ATP1A1-AS1	79.2129	0.0256125	0.276018	0.0927928	0.926068	0.999967	FALSE	not significant
ATP1A2	132.39	0.0666179	0.624069	0.106748	0.914989	0.999967	FALSE	not significant
ATP1A3	682.504	-0.0339695	0.142548	-0.238301	0.811647	0.999967	FALSE	not significant
ATP1B1	2026.94	0.00676764	0.116941	0.0578722	0.95385	0.999967	FALSE	not significant
ATP1B2	1191.84	-0.00368351	0.237977	-0.0154784	0.987651	0.999967	FALSE	not significant
ATP1B3	3957.87	-0.0155275	0.123794	-0.12543	0.900183	0.999967	FALSE	not significant
ATP2A1	103.802	0.126857	0.159892	0.793394	0.427549	0.999967	FALSE	not significant
ATP2A1-AS1	115.831	-0.122096	0.162384	-0.751895	0.452114	0.999967	FALSE	not significant
ATP2A2	25709.5	-0.033716	0.0959696	-0.35132	0.725349	0.999967	FALSE	not significant
ATP2A3	37.7022	-0.183934	0.304999	-0.603064	0.546466	0.999967	FALSE	not significant
ATP2B1	8778.13	-0.00743124	0.106778	-0.069595	0.944516	0.999967	FALSE	not significant
ATP2B2	97.2109	0.121484	0.392856	0.309233	0.757144	0.999967	FALSE	not significant
ATP2B3	26.8013	-0.108282	0.343989	-0.314784	0.752926	0.999967	FALSE	not significant
ATP2B4	3652.06	-0.00294633	0.130032	-0.0226584	0.981923	0.999967	FALSE	not significant
ATP2C1	4673.79	0.0372728	0.05412	0.688706	0.491009	0.999967	FALSE	not significant
ATP2C2	37.128	0.498908	0.575445	0.866996	0.385944	0.999967	FALSE	not significant
ATP5A1	25295.5	0.00127558	0.0810774	0.0157328	0.987448	0.999967	FALSE	not significant
ATP5B	27928.4	-0.0353574	0.0373767	-0.945973	0.344162	0.999967	FALSE	not significant
ATP5C1	4743.13	0.0110009	0.0501537	0.219344	0.826382	0.999967	FALSE	not significant
ATP5D	1759.04	-0.0299723	0.0612901	-0.489024	0.624825	0.999967	FALSE	not significant
ATP5E	4187.97	0.0328155	0.0729505	0.449833	0.652831	0.999967	FALSE	not significant
ATP5F1	6635.37	-0.0171983	0.048376	-0.355513	0.722206	0.999967	FALSE	not significant
ATP5G1	1103.16	-0.0774979	0.138215	-0.560707	0.574998	0.999967	FALSE	not significant
ATP5G2	12455.4	0.00421666	0.0758263	0.0556095	0.955653	0.999967	FALSE	not significant
ATP5G3	6747.14	0.0244421	0.0522128	0.468126	0.639695	0.999967	FALSE	not significant
ATP5H	2565.05	0.0600829	0.0589183	1.01977	0.307839	0.999967	FALSE	not significant
ATP5I	1915.48	0.0379057	0.0731851	0.517944	0.604498	0.999967	FALSE	not significant
ATP5J	2686.24	-0.0227687	0.0828191	-0.274921	0.783377	0.999967	FALSE	not significant
ATP5J2	3960.31	0.00396531	0.099048	0.0400342	0.968066	0.999967	FALSE	not significant
ATP5J2-PTCD1	483.315	-0.750024	0.330949	-2.26629	0.0234338	0.999967	FALSE	not significant
ATP5L	5092.46	0.0203811	0.0669474	0.304434	0.760797	0.999967	FALSE	not significant
ATP5O	6113.31	-0.0361737	0.049814	-0.726175	0.467731	0.999967	FALSE	not significant
ATP5S	329.728	0.0211536	0.103086	0.205203	0.837413	0.999967	FALSE	not significant
ATP5SL	2751.43	0.0102291	0.0616296	0.165977	0.868175	0.999967	FALSE	not significant
ATP6AP1	5883.73	0.044626	0.0367412	1.2146	0.224518	0.999967	FALSE	not significant
ATP6AP1L	112.677	0.111204	0.355932	0.312431	0.754713	0.999967	FALSE	not significant
ATP6AP2	3584.13	-0.0285907	0.0520708	-0.549074	0.582954	0.999967	FALSE	not significant
ATP6V0A1	5322.1	0.0242102	0.0718573	0.33692	0.736177	0.999967	FALSE	not significant
ATP6V0A2	2458.88	0.0544786	0.131325	0.414837	0.678261	0.999967	FALSE	not significant
ATP6V0B	2871.82	0.0435064	0.113446	0.383498	0.70135	0.999967	FALSE	not significant
ATP6V0C	6660.43	0.0330167	0.0696178	0.474256	0.635317	0.999967	FALSE	not significant
ATP6V0D1	2252.59	0.0331236	0.0629654	0.526061	0.598846	0.999967	FALSE	not significant
ATP6V0E1	1860.55	0.0315593	0.0967394	0.326229	0.744251	0.999967	FALSE	not significant
ATP6V0E2	2395.7	0.0237191	0.0995818	0.238187	0.811736	0.999967	FALSE	not significant
ATP6V0E2-AS1	182.55	-0.113514	0.127859	-0.887807	0.374645	0.999967	FALSE	not significant
ATP6V1A	2864.47	-0.0167228	0.0483906	-0.34558	0.729658	0.999967	FALSE	not significant
ATP6V1B2	6021.4	-0.0229792	0.0540821	-0.424894	0.670914	0.999967	FALSE	not significant
ATP6V1C1	1998.98	0.153764	0.071495	2.1507	0.0315001	0.999967	FALSE	not significant
ATP6V1C2	38.4896	0.302106	0.723925	0.417317	0.676446	0.999967	FALSE	not significant
ATP6V1D	2589.01	0.0371886	0.068676	0.541507	0.588158	0.999967	FALSE	not significant
ATP6V1E1	2320.75	0.0300921	0.106323	0.283026	0.777157	0.999967	FALSE	not significant
ATP6V1E2	48.334	0.0323486	0.262672	0.123152	0.901987	0.999967	FALSE	not significant
ATP6V1F	2130.13	0.0255491	0.0535919	0.476735	0.633551	0.999967	FALSE	not significant
ATP6V1G1	5051.06	0.00543494	0.0649459	0.0836842	0.933308	0.999967	FALSE	not significant
ATP6V1G2	135.124	0.0686307	0.189887	0.361429	0.717779	0.999967	FALSE	not significant
ATP6V1G2-DDX39B	254.938	0.326592	0.260113	1.25558	0.20927	0.999967	FALSE	not significant
ATP6V1H	1716.65	0.0653971	0.0798989	0.818498	0.413073	0.999967	FALSE	not significant
ATP7A	912.741	-0.00323675	0.0749262	-0.0431991	0.965543	0.999967	FALSE	not significant
ATP7B	804.929	-0.0347759	0.20238	-0.171835	0.863567	0.999967	FALSE	not significant
ATP8A1	914.264	-0.0682953	0.175258	-0.389685	0.696769	0.999967	FALSE	not significant
ATP8A2	87.6288	0.214177	0.171122	1.25161	0.210714	0.999967	FALSE	not significant
ATP8B2	3852.48	0.0438226	0.0447251	0.979822	0.327174	0.999967	FALSE	not significant
ATP9A	3192.45	-0.00883469	0.0744116	-0.118727	0.905491	0.999967	FALSE	not significant
ATP9B	1373.54	-0.0427159	0.056135	-0.760949	0.446687	0.999967	FALSE	not significant
ATPAF1	2437.8	0.0175748	0.055402	0.317223	0.751074	0.999967	FALSE	not significant
ATPAF2	413.891	0.114124	0.0857712	1.33056	0.183332	0.999967	FALSE	not significant
ATPIF1	2037.64	0.0260607	0.0766416	0.340033	0.733832	0.999967	FALSE	not significant
ATR	974.826	-0.00377539	0.0680994	-0.0554394	0.955788	0.999967	FALSE	not significant
ATRAID	2399.56	0.0116035	0.0598698	0.193813	0.846323	0.999967	FALSE	not significant
ATRIP	736.919	-0.062896	0.0879104	-0.715455	0.474328	0.999967	FALSE	not significant
ATRN	5038.12	-0.0396326	0.0546502	-0.725205	0.468327	0.999967	FALSE	not significant
ATRNL1	1022.48	-0.0690611	0.112636	-0.613133	0.539788	0.999967	FALSE	not significant
ATRX	8764.72	0.0418122	0.0506413	0.825654	0.409001	0.999967	FALSE	not significant
ATXN1	1453.32	-0.0114052	0.134593	-0.0847379	0.93247	0.999967	FALSE	not significant
ATXN10	7641.46	-0.00690303	0.0528724	-0.13056	0.896123	0.999967	FALSE	not significant
ATXN1L	3408.72	-0.00274137	0.0672095	-0.0407884	0.967465	0.999967	FALSE	not significant
ATXN2	1882.98	0.0381595	0.0712115	0.535861	0.592054	0.999967	FALSE	not significant
ATXN2L	8955.84	0.022751	0.0636589	0.357389	0.720801	0.999967	FALSE	not significant
ATXN3	1019.86	0.0570326	0.0791823	0.720269	0.471359	0.999967	FALSE	not significant
ATXN7	1360.12	0.030411	0.105968	0.286984	0.774125	0.999967	FALSE	not significant
ATXN7L1	671.22	-0.11562	0.105798	-1.09284	0.274462	0.999967	FALSE	not significant
ATXN7L2	705.487	0.0416053	0.0834008	0.498859	0.617878	0.999967	FALSE	not significant
ATXN7L3	5888.01	0.0150591	0.0441261	0.341273	0.732898	0.999967	FALSE	not significant
ATXN7L3B	12132.1	-0.0567842	0.0515381	-1.10179	0.270552	0.999967	FALSE	not significant
AUH	459.432	0.00040235	0.132053	0.00304688	0.997569	0.999967	FALSE	not significant
AUNIP	336.826	-0.100052	0.175442	-0.570287	0.568483	0.999967	FALSE	not significant
AUP1	3163.17	0.0331021	0.0879722	0.376279	0.706709	0.999967	FALSE	not significant
AURKA	2284.43	0.0818475	0.128745	0.635733	0.52495	0.999967	FALSE	not significant
AURKAIP1	2110.45	0.0548001	0.0999701	0.548165	0.583579	0.999967	FALSE	not significant
AURKB	2830.31	0.0263412	0.106466	0.247414	0.804588	0.999967	FALSE	not significant
AUTS2	5463.11	-0.0132848	0.0534205	-0.248684	0.803605	0.999967	FALSE	not significant
AVEN	610.051	0.0143868	0.22563	0.0637629	0.949159	0.999967	FALSE	not significant
AVIL	47.603	0.334386	0.298403	1.12059	0.262464	0.999967	FALSE	not significant
AVL9	2479.4	0.0594981	0.0540853	1.10008	0.271298	0.999967	FALSE	not significant
AVPI1	100.586	-0.0627987	0.1865	-0.336723	0.736326	0.999967	FALSE	not significant
AVPR1A	45.2777	0.0705403	0.380304	0.185484	0.852849	0.999967	FALSE	not significant
AXIN1	2517.93	-0.0104662	0.059155	-0.176928	0.859565	0.999967	FALSE	not significant
AXIN2	1177.93	0.0462418	0.139079	0.332486	0.739523	0.999967	FALSE	not significant
AXL	6425.57	0.0258346	0.19194	0.134597	0.892931	0.999967	FALSE	not significant
AZI2	1912.65	0.033756	0.0615413	0.54851	0.583342	0.999967	FALSE	not significant
AZIN1	14373.6	0.04312	0.0788606	0.546787	0.584525	0.999967	FALSE	not significant
AZIN1-AS1	54.1964	0.0890124	0.418498	0.212695	0.831565	0.999967	FALSE	not significant
AZIN2	301.91	0.0189099	0.143744	0.131553	0.895338	0.999967	FALSE	not significant
AZU1	25.3176	-0.0958148	0.394031	-0.243165	0.807877	0.999967	FALSE	not significant
B2M	3337.91	0.0343267	0.0903584	0.379895	0.704023	0.999967	FALSE	not significant
B3GALNT1	1120.28	0.0665536	0.262238	0.253791	0.799657	0.999967	FALSE	not significant
B3GALNT2	2842.37	0.0184294	0.07706	0.239157	0.810984	0.999967	FALSE	not significant
B3GALT1	154.504	0.0326235	0.229117	0.142388	0.886774	0.999967	FALSE	not significant
B3GALT2	33.2034	0.296642	0.624587	0.47494	0.634829	0.999967	FALSE	not significant
B3GALT4	41.7368	0.214089	0.257893	0.830145	0.406457	0.999967	FALSE	not significant
B3GALT5	128.517	-0.0938237	0.132336	-0.708983	0.478335	0.999967	FALSE	not significant
B3GALT5-AS1	115.746	0.0408381	0.201725	0.202444	0.839569	0.999967	FALSE	not significant
B3GALT6	2561.66	-0.0450252	0.0638035	-0.705687	0.480383	0.999967	FALSE	not significant
B3GAT1	3770.69	-0.055902	0.0814526	-0.686313	0.492515	0.999967	FALSE	not significant
B3GAT2	84.9699	-0.036456	0.277065	-0.131579	0.895317	0.999967	FALSE	not significant
B3GAT3	1619.9	0.0281558	0.0716837	0.392778	0.694484	0.999967	FALSE	not significant
B3GLCT	977.543	0.0171284	0.0953044	0.179723	0.85737	0.999967	FALSE	not significant
B3GNT2	1107.35	0.0878454	0.0682483	1.28714	0.198044	0.999967	FALSE	not significant
B3GNT5	1921.67	0.0364993	0.0826452	0.441639	0.658751	0.999967	FALSE	not significant
B3GNT7	54.7359	0.0649193	0.24968	0.26001	0.794856	0.999967	FALSE	not significant
B3GNT9	304.477	-0.113811	0.117096	-0.971946	0.331077	0.999967	FALSE	not significant
B3GNTL1	108.611	-0.0793466	0.16944	-0.468287	0.63958	0.999967	FALSE	not significant
B4GALNT1	1006.35	0.0160501	0.160053	0.10028	0.920122	0.999967	FALSE	not significant
B4GALNT3	672.148	-0.143754	0.0977534	-1.47058	0.141405	0.999967	FALSE	not significant
B4GALNT4	9295.8	0.00612528	0.134379	0.0455821	0.963643	0.999967	FALSE	not significant
B4GALT1	1695.4	0.100862	0.0761444	1.32462	0.185297	0.999967	FALSE	not significant
B4GALT2	3644.22	-0.0325568	0.0632358	-0.514847	0.60666	0.999967	FALSE	not significant
B4GALT3	1868.66	0.0515048	0.0578913	0.889683	0.373636	0.999967	FALSE	not significant
B4GALT4	974.488	0.143375	0.0742702	1.93046	0.0535504	0.999967	FALSE	not significant
B4GALT5	7308.83	0.0139729	0.0700133	0.199575	0.841813	0.999967	FALSE	not significant
B4GALT6	9334.78	0.0232728	0.145261	0.160214	0.872713	0.999967	FALSE	not significant
B4GALT7	833.711	0.0252814	0.0581164	0.435013	0.663553	0.999967	FALSE	not significant
B4GAT1	3140.94	0.039937	0.0582788	0.685275	0.49317	0.999967	FALSE	not significant
B9D1	443.213	0.0663849	0.149722	0.443389	0.657484	0.999967	FALSE	not significant
B9D2	448.745	0.00363523	0.0931863	0.0390104	0.968882	0.999967	FALSE	not significant
BAALC	438.874	0.0772913	0.14015	0.551488	0.581299	0.999967	FALSE	not significant
BAAT	28.6733	0.0412619	0.461871	0.0893364	0.928815	0.999967	FALSE	not significant
BABAM1	2661.2	-0.0174128	0.0414049	-0.42055	0.674083	0.999967	FALSE	not significant
BACE1	2517.24	0.0455261	0.04998	0.910886	0.362355	0.999967	FALSE	not significant
BACE1-AS	104.895	-0.0804082	0.153678	-0.523226	0.600817	0.999967	FALSE	not significant
BACE2	103.622	-0.0901391	0.212341	-0.424502	0.671199	0.999967	FALSE	not significant
BACH1	4532.95	-0.0439229	0.0810069	-0.542212	0.587673	0.999967	FALSE	not significant
BACH2	3431.83	-0.131428	0.121556	-1.08121	0.279602	0.999967	FALSE	not significant
BAD	1004.75	0.0488301	0.0853294	0.572254	0.56715	0.999967	FALSE	not significant
BAG1	2580.05	0.0165227	0.0892204	0.18519	0.85308	0.999967	FALSE	not significant
BAG2	276.764	0.0809386	0.256377	0.315701	0.752229	0.999967	FALSE	not significant
BAG3	1415.08	0.130804	0.115711	1.13043	0.258293	0.999967	FALSE	not significant
BAG4	1778.85	-0.0430517	0.0653075	-0.659214	0.509758	0.999967	FALSE	not significant
BAG5	2018.26	-0.0515045	0.084861	-0.606928	0.543899	0.999967	FALSE	not significant
BAG6	19450.1	-0.0037255	0.0333826	-0.1116	0.911141	0.999967	FALSE	not significant
BAHCC1	5038.9	-0.032317	0.141179	-0.228908	0.818941	0.999967	FALSE	not significant
BAHD1	2478.62	-0.00201422	0.0681433	-0.0295586	0.976419	0.999967	FALSE	not significant
BAIAP2	5077.29	0.00782764	0.0956235	0.081859	0.934759	0.999967	FALSE	not significant
BAIAP2-AS1	6351	-0.0308284	0.11172	-0.275944	0.782591	0.999967	FALSE	not significant
BAIAP2L1	101.072	-0.127398	0.277335	-0.459363	0.645974	0.999967	FALSE	not significant
BAIAP2L2	59.4163	0.272902	0.22321	1.22263	0.221471	0.999967	FALSE	not significant
BAIAP3	2000.87	-0.0128214	0.400561	-0.0320086	0.974465	0.999967	FALSE	not significant
BAK1	1542.39	-0.0134996	0.0640488	-0.210771	0.833066	0.999967	FALSE	not significant
BAMBI	348.031	0.0471306	0.264675	0.178069	0.858668	0.999967	FALSE	not significant
BANF1	6531.93	-0.0246659	0.0866941	-0.284516	0.776015	0.999967	FALSE	not significant
BANP	720.67	0.0498177	0.126242	0.394622	0.693122	0.999967	FALSE	not significant
BAP1	5918.81	-0.00130061	0.0299607	-0.0434104	0.965374	0.999967	FALSE	not significant
BARD1	1744.79	-0.00622607	0.0993066	-0.0626955	0.950009	0.999967	FALSE	not significant
BARHL2	74.1449	-0.0464237	0.714759	-0.0649501	0.948214	0.999967	FALSE	not significant
BASP1	13688.3	0.0202565	0.084608	0.239416	0.810783	0.999967	FALSE	not significant
BATF3	66.0549	0.559947	0.391704	1.42951	0.152857	0.999967	FALSE	not significant
BAX	2843.09	0.0961093	0.180164	0.533454	0.593719	0.999967	FALSE	not significant
BAZ1A	3814.84	0.0265381	0.106039	0.250268	0.80238	0.999967	FALSE	not significant
BAZ1B	10498.4	-0.0558656	0.0972843	-0.57425	0.565798	0.999967	FALSE	not significant
BAZ2A	11509.8	-0.0193309	0.0569619	-0.339366	0.734334	0.999967	FALSE	not significant
BAZ2B	4955.29	0.0484832	0.0896789	0.540631	0.588762	0.999967	FALSE	not significant
BBC3	677.62	0.140485	0.153277	0.916539	0.359384	0.999967	FALSE	not significant
BBIP1	602.388	0.0742574	0.0816208	0.909785	0.362936	0.999967	FALSE	not significant
BBS1	2329.22	0.00718443	0.0968796	0.0741583	0.940884	0.999967	FALSE	not significant
BBS10	1171.84	-0.059681	0.118914	-0.501885	0.615748	0.999967	FALSE	not significant
BBS12	372.814	-0.0147503	0.161681	-0.0912311	0.927309	0.999967	FALSE	not significant
BBS2	1231.02	0.0330496	0.119926	0.275584	0.782868	0.999967	FALSE	not significant
BBS4	1190.16	0.00935718	0.126347	0.0740593	0.940963	0.999967	FALSE	not significant
BBS5	641.72	0.0878295	0.0738892	1.18866	0.234572	0.999967	FALSE	not significant
BBS7	1212	0.0168607	0.0543055	0.310479	0.756197	0.999967	FALSE	not significant
BBS9	1118.77	-0.00276294	0.120946	-0.0228445	0.981774	0.999967	FALSE	not significant
BBX	3822.44	-0.00648748	0.138673	-0.0467826	0.962686	0.999967	FALSE	not significant
BCAM	1910.97	0.0101132	0.241605	0.0418585	0.966612	0.999967	FALSE	not significant
BCAN	125.048	-0.0894322	0.159586	-0.560403	0.575205	0.999967	FALSE	not significant
BCAP29	1046.75	0.0427788	0.0818679	0.522534	0.601298	0.999967	FALSE	not significant
BCAP31	4983.87	0.00381065	0.114535	0.0332705	0.973459	0.999967	FALSE	not significant
BCAR1	5229.2	0.0162895	0.185589	0.0877719	0.930058	0.999967	FALSE	not significant
BCAR3	1338.31	-0.01823	0.10103	-0.180442	0.856806	0.999967	FALSE	not significant
BCAS2	2024.65	1.88693e-05	0.0670733	0.000281323	0.999776	0.999967	FALSE	not significant
BCAS3	991.594	-0.0579636	0.175346	-0.330567	0.740972	0.999967	FALSE	not significant
BCAS4	531.824	-0.025696	0.105626	-0.243273	0.807794	0.999967	FALSE	not significant
BCAT1	12426.4	-0.0577129	0.236443	-0.244088	0.807163	0.999967	FALSE	not significant
BCAT2	1275.26	0.000262143	0.107591	0.00243648	0.998056	0.999967	FALSE	not significant
BCCIP	3983.2	0.0131512	0.0935019	0.140651	0.888145	0.999967	FALSE	not significant
BCDIN3D	416.772	-0.145585	0.120828	-1.20489	0.228244	0.999967	FALSE	not significant
BCDIN3D-AS1	30.5909	-0.0327599	0.340246	-0.0962829	0.923296	0.999967	FALSE	not significant
BCHE	739.888	0.0426415	0.230355	0.185112	0.853141	0.999967	FALSE	not significant
BCKDHA	1114.09	-0.106871	0.144523	-0.739477	0.459617	0.999967	FALSE	not significant
BCKDHB	1230.88	0.0023753	0.0787376	0.0301673	0.975934	0.999967	FALSE	not significant
BCKDK	1505.56	0.0228187	0.0764899	0.298323	0.765457	0.999967	FALSE	not significant
BCL10	787.967	0.0632314	0.0698931	0.904687	0.365631	0.999967	FALSE	not significant
BCL2	1288.1	0.0454541	0.154184	0.294805	0.768143	0.999967	FALSE	not significant
BCL2L1	2821.2	-0.0520188	0.139936	-0.371732	0.710092	0.999967	FALSE	not significant
BCL2L11	1768.72	0.0293137	0.108138	0.271078	0.786331	0.999967	FALSE	not significant
BCL2L12	2076.11	0.0822398	0.062462	1.31664	0.187961	0.999967	FALSE	not significant
BCL2L13	1694.62	0.0249802	0.0767046	0.325668	0.744676	0.999967	FALSE	not significant
BCL2L2	1138.48	0.0400099	0.0856991	0.466864	0.640597	0.999967	FALSE	not significant
BCL2L2-PABPN1	9663.04	-0.019018	0.048304	-0.393715	0.693792	0.999967	FALSE	not significant
BCL3	38.2351	0.130492	0.345242	0.377973	0.705451	0.999967	FALSE	not significant
BCL6	879.496	0.113641	0.150688	0.754148	0.45076	0.999967	FALSE	not significant
BCL7A	3180.72	0.004232	0.0750351	0.0564003	0.955023	0.999967	FALSE	not significant
BCL7B	1884.94	0.0365846	0.0884099	0.413806	0.679016	0.999967	FALSE	not significant
BCL7C	1435.37	0.0583507	0.0984491	0.592699	0.553383	0.999967	FALSE	not significant
BCL9	6763.81	-0.0274693	0.0614316	-0.447153	0.654765	0.999967	FALSE	not significant
BCL9L	3213.15	0.0103173	0.146379	0.0704832	0.943809	0.999967	FALSE	not significant
BCLAF1	16686.8	0.00512863	0.0862649	0.0594521	0.952592	0.999967	FALSE	not significant
BCO2	31.5693	0.235997	0.312503	0.755184	0.450139	0.999967	FALSE	not significant
BCOR	2046.57	0.00232232	0.111461	0.0208352	0.983377	0.999967	FALSE	not significant
BCORL1	2739.46	-0.00924399	0.154685	-0.0597599	0.952347	0.999967	FALSE	not significant
BCR	3913.35	-0.0539917	0.0777917	-0.694054	0.487648	0.999967	FALSE	not significant
BCRP2	56.6826	0.0499942	0.227996	0.219276	0.826435	0.999967	FALSE	not significant
BCRP3	63.2427	-0.239388	0.267342	-0.895437	0.370554	0.999967	FALSE	not significant
BCS1L	624.032	-0.0679831	0.0922051	-0.737303	0.460938	0.999967	FALSE	not significant
BCYRN1	646.686	-0.0191895	0.578603	-0.0331652	0.973543	0.999967	FALSE	not significant
BDH1	315.258	-0.0695201	0.147968	-0.469831	0.638476	0.999967	FALSE	not significant
BDH2	1697.25	0.00764266	0.0843	0.0906602	0.927763	0.999967	FALSE	not significant
BDNF	126.182	-0.0021749	0.502029	-0.00433222	0.996543	0.999967	FALSE	not significant
BDNF-AS	144.777	-0.156419	0.292575	-0.534628	0.592907	0.999967	FALSE	not significant
BDP1	3049.94	-0.0116159	0.124884	-0.0930137	0.925893	0.999967	FALSE	not significant
BEAN1	103.593	-0.0234903	0.260177	-0.0902856	0.92806	0.999967	FALSE	not significant
BECN1	1396.7	-0.0173865	0.0629167	-0.276342	0.782285	0.999967	FALSE	not significant
BEGAIN	134.297	0.0782457	0.221437	0.353355	0.723822	0.999967	FALSE	not significant
BEND3	1430.23	-0.0661062	0.115034	-0.574667	0.565516	0.999967	FALSE	not significant
BEND4	344.079	-0.108899	0.138767	-0.784763	0.432593	0.999967	FALSE	not significant
BEND5	528.058	0.0764388	0.108837	0.702326	0.482476	0.999967	FALSE	not significant
BEND6	226.826	0.132183	0.23183	0.57017	0.568563	0.999967	FALSE	not significant
BEND7	478.253	-0.0618277	0.143606	-0.430535	0.666806	0.999967	FALSE	not significant
BET1	916.153	0.0604477	0.087403	0.691597	0.48919	0.999967	FALSE	not significant
BET1L	1772.45	-0.0905795	0.0626455	-1.44591	0.148204	0.999967	FALSE	not significant
BEX1	2686.48	0.0701164	0.0691864	1.01344	0.310849	0.999967	FALSE	not significant
BEX2	1144.94	0.0138568	0.0854875	0.162091	0.871234	0.999967	FALSE	not significant
BEX4	3230.13	-0.0324224	0.0557923	-0.581126	0.561156	0.999967	FALSE	not significant
BEX5	125.024	0.07838	0.184271	0.425352	0.67058	0.999967	FALSE	not significant
BFAR	2276.55	0.00427337	0.0475702	0.0898329	0.92842	0.999967	FALSE	not significant
BGN	597.095	-0.145102	0.229579	-0.632037	0.527363	0.999967	FALSE	not significant
BHLHB9	1455.39	-0.0387255	0.0649942	-0.595829	0.551289	0.999967	FALSE	not significant
BHLHE40	150.175	1.57297	0.873156	1.80148	0.0716269	0.999967	FALSE	not significant
BICC1	1020.65	0.0284342	0.189446	0.150092	0.880692	0.999967	FALSE	not significant
BICD1	1369.63	0.0324388	0.0990337	0.327553	0.74325	0.999967	FALSE	not significant
BICD2	3210.24	0.0238018	0.0819032	0.290609	0.77135	0.999967	FALSE	not significant
BID	570.214	-0.00761549	0.125694	-0.0605874	0.951688	0.999967	FALSE	not significant
BIN1	1478.35	-0.0261786	0.0834155	-0.313834	0.753647	0.999967	FALSE	not significant
BIN3	887.663	0.012596	0.0591465	0.212963	0.831356	0.999967	FALSE	not significant
BIRC2	2890.9	0.0664556	0.0674293	0.98556	0.324349	0.999967	FALSE	not significant
BIRC5	5618.3	0.0128393	0.102697	0.125021	0.900507	0.999967	FALSE	not significant
BIRC6	5607.99	-0.068426	0.1543	-0.443461	0.657432	0.999967	FALSE	not significant
BIVM	719.535	0.0811885	0.123388	0.657991	0.510544	0.999967	FALSE	not significant
BIVM-ERCC5	372.272	-0.113555	0.26682	-0.425584	0.670411	0.999967	FALSE	not significant
BLACAT1	149.049	-0.0887523	0.28723	-0.308994	0.757326	0.999967	FALSE	not significant
BLCAP	1769.46	0.0336097	0.0939483	0.357747	0.720532	0.999967	FALSE	not significant
BLM	1986.42	-0.00569698	0.134318	-0.0424142	0.966169	0.999967	FALSE	not significant
BLMH	5255.62	0.0107227	0.0478433	0.224121	0.822663	0.999967	FALSE	not significant
BLOC1S1	1174.74	-0.0164177	0.0664951	-0.2469	0.804985	0.999967	FALSE	not significant
BLOC1S1-RDH5	48.2769	-0.534671	0.743421	-0.719203	0.472016	0.999967	FALSE	not significant
BLOC1S2	1975.34	-0.0305544	0.0812865	-0.375885	0.707002	0.999967	FALSE	not significant
BLOC1S3	292.776	-0.268141	0.157167	-1.70609	0.0879912	0.999967	FALSE	not significant
BLOC1S4	937.982	0.0643877	0.0659997	0.975576	0.329275	0.999967	FALSE	not significant
BLOC1S5	650.485	0.233552	0.415742	0.561771	0.574272	0.999967	FALSE	not significant
BLOC1S5-TXNDC5	256.182	-1.55461	2.05529	-0.756396	0.449412	0.999967	FALSE	not significant
BLOC1S6	3029.58	0.0512101	0.0476855	1.07391	0.282862	0.999967	FALSE	not significant
BLVRA	567.664	-0.00872809	0.118702	-0.0735297	0.941385	0.999967	FALSE	not significant
BLVRB	197.562	0.0434659	0.14422	0.301385	0.763121	0.999967	FALSE	not significant
BLZF1	475.493	-0.00286257	0.0938114	-0.0305141	0.975657	0.999967	FALSE	not significant
BMF	4772.23	-0.021735	0.197121	-0.110262	0.912202	0.999967	FALSE	not significant
BMI1	2933.43	0.0214561	0.0589157	0.364183	0.715722	0.999967	FALSE	not significant
BMP1	2410.47	-0.0241378	0.0715932	-0.337152	0.736003	0.999967	FALSE	not significant
BMP2	4450.63	-0.0854648	0.137535	-0.621403	0.534335	0.999967	FALSE	not significant
BMP2K	736.915	-0.0559949	0.109713	-0.510375	0.609788	0.999967	FALSE	not significant
BMP3	161.978	-0.130139	0.688825	-0.18893	0.850148	0.999967	FALSE	not significant
BMP4	2977.55	-0.0582427	0.206123	-0.282562	0.777512	0.999967	FALSE	not significant
BMP5	50.1839	0.047312	0.570849	0.08288	0.933947	0.999967	FALSE	not significant
BMP6	106.378	-0.653286	0.62907	-1.03849	0.29904	0.999967	FALSE	not significant
BMP7	15269	0.0864435	0.150898	0.572859	0.56674	0.999967	FALSE	not significant
BMP8A	34.9667	-0.0445891	0.375526	-0.118738	0.905483	0.999967	FALSE	not significant
BMP8B	48.3089	-0.100793	0.237542	-0.424317	0.671335	0.999967	FALSE	not significant
BMPER	1184.43	-0.0923076	0.246246	-0.37486	0.707765	0.999967	FALSE	not significant
BMPR1A	4086.91	-0.042064	0.072351	-0.581389	0.560978	0.999967	FALSE	not significant
BMPR1B	284.521	-0.0398173	0.177965	-0.223737	0.822962	0.999967	FALSE	not significant
BMPR2	1801.34	-0.0856182	0.111001	-0.771326	0.440514	0.999967	FALSE	not significant
BMS1	4919.01	0.000410787	0.102557	0.00400544	0.996804	0.999967	FALSE	not significant
BMS1P20	578.183	0.0278763	0.080612	0.345808	0.729487	0.999967	FALSE	not significant
BMS1P4	157.29	-0.0379733	0.127567	-0.297674	0.765952	0.999967	FALSE	not significant
BMS1P5	377.971	-0.0800858	0.1232	-0.65005	0.51566	0.999967	FALSE	not significant
BMS1P6	152.561	0.00642431	0.20577	0.0312209	0.975093	0.999967	FALSE	not significant
BNC1	47.2811	0.327672	0.65736	0.498466	0.618156	0.999967	FALSE	not significant
BNC2	1077.6	0.0231857	0.132195	0.17539	0.860773	0.999967	FALSE	not significant
BNIP1	344.133	-0.0206638	0.0953331	-0.216754	0.8284	0.999967	FALSE	not significant
BNIP2	1922.81	0.00259264	0.0992112	0.0261326	0.979152	0.999967	FALSE	not significant
BNIP3	1659.07	0.162831	0.394753	0.412489	0.679981	0.999967	FALSE	not significant
BNIP3L	7742.07	-0.0170318	0.204907	-0.0831197	0.933756	0.999967	FALSE	not significant
BOC	1514.19	0.0503662	0.137143	0.367252	0.713431	0.999967	FALSE	not significant
BOD1	5281.88	-0.0431139	0.0525798	-0.819969	0.412234	0.999967	FALSE	not significant
BOD1L1	4256.6	0.0490691	0.0944902	0.519303	0.603549	0.999967	FALSE	not significant
BOK	1000.54	0.122147	0.584306	0.209046	0.834412	0.999967	FALSE	not significant
BOLA1	108.55	0.104368	0.199384	0.523453	0.600659	0.999967	FALSE	not significant
BOLA2	394.467	-0.144012	1.24525	-0.115649	0.907931	0.999967	FALSE	not significant
BOLA2B	378.413	0.188754	0.928685	0.203249	0.83894	0.999967	FALSE	not significant
BOLA3	439.58	-0.0158673	0.127927	-0.124034	0.901288	0.999967	FALSE	not significant
BOLA3-AS1	256.151	-0.069597	0.130791	-0.532125	0.59464	0.999967	FALSE	not significant
BOP1	2063.37	-0.0680156	0.155638	-0.437012	0.662102	0.999967	FALSE	not significant
BORA	888.528	-0.133548	0.078737	-1.69613	0.0898612	0.999967	FALSE	not significant
BPGM	1024.91	0.0318941	0.0715142	0.445983	0.65561	0.999967	FALSE	not significant
BPHL	1038.98	-0.0557494	0.0711134	-0.78395	0.433069	0.999967	FALSE	not significant
BPNT1	917.931	0.0982707	0.0901158	1.09049	0.275496	0.999967	FALSE	not significant
BPTF	8812.77	0.0072982	0.065484	0.11145	0.911259	0.999967	FALSE	not significant
BRAF	749.245	-0.121699	0.0765711	-1.58936	0.11198	0.999967	FALSE	not significant
BRAP	1481.43	-0.0132699	0.0587373	-0.22592	0.821264	0.999967	FALSE	not significant
BRAT1	2164.1	0.0114836	0.0748068	0.153511	0.877996	0.999967	FALSE	not significant
BRCA1	2926.65	-0.0118905	0.133268	-0.0892224	0.928905	0.999967	FALSE	not significant
BRCA2	1119.24	-0.06017	0.235682	-0.255301	0.79849	0.999967	FALSE	not significant
BRCAT54	44.3585	0.130217	0.412102	0.315982	0.752016	0.999967	FALSE	not significant
BRCC3	1607.62	0.0018643	0.0705138	0.0264388	0.978907	0.999967	FALSE	not significant
BRD1	4574.64	0.0705948	0.0490265	1.43993	0.149887	0.999967	FALSE	not significant
BRD2	17509.5	0.0842134	0.0401626	2.09681	0.0360103	0.999967	FALSE	not significant
BRD3	6734.94	0.00224343	0.0453621	0.0494561	0.960556	0.999967	FALSE	not significant
BRD4	6721.37	-0.0583665	0.0729152	-0.800471	0.423438	0.999967	FALSE	not significant
BRD7	6194.39	-0.000408604	0.0273832	-0.0149217	0.988095	0.999967	FALSE	not significant
BRD8	5092.73	-0.0173609	0.0759753	-0.228507	0.819252	0.999967	FALSE	not significant
BRD9	2428.3	-0.0757168	0.0572979	-1.32146	0.186348	0.999967	FALSE	not significant
BRE	1103.67	0.0166821	0.0804674	0.207315	0.835764	0.999967	FALSE	not significant
BRF1	1883.26	0.00712731	0.0671451	0.106148	0.915465	0.999967	FALSE	not significant
BRF2	898.261	-0.26987	0.0970031	-2.78207	0.0054013	0.999967	FALSE	not significant
BRI3	2225.05	0.0530597	0.0706983	0.750509	0.452948	0.999967	FALSE	not significant
BRI3BP	265.287	-0.0601331	0.252713	-0.23795	0.81192	0.999967	FALSE	not significant
BRICD5	285.907	0.0882993	0.189937	0.464888	0.642012	0.999967	FALSE	not significant
BRINP1	80.6589	-0.0751704	0.41857	-0.179589	0.857475	0.999967	FALSE	not significant
BRIP1	2052.71	-0.0330514	0.160703	-0.205668	0.83705	0.999967	FALSE	not significant
BRIX1	1812.24	0.0476534	0.114483	0.416248	0.677229	0.999967	FALSE	not significant
BRK1	5601.12	-0.0238404	0.0691232	-0.344898	0.730171	0.999967	FALSE	not significant
BRMS1	1543.02	0.0641446	0.140447	0.456717	0.647875	0.999967	FALSE	not significant
BRMS1L	1509.23	0.0857944	0.073294	1.17055	0.241779	0.999967	FALSE	not significant
BROX	1498.81	0.0393607	0.0482877	0.81513	0.414998	0.999967	FALSE	not significant
BRPF1	2233.77	0.00563249	0.0893957	0.0630063	0.949761	0.999967	FALSE	not significant
BRPF3	5764.29	0.0207265	0.124751	0.166143	0.868044	0.999967	FALSE	not significant
BRSK1	2385.2	0.0771907	0.0872107	0.885105	0.3761	0.999967	FALSE	not significant
BRSK2	3160.61	-0.0475842	0.0527162	-0.902647	0.366713	0.999967	FALSE	not significant
BRWD1	3410.89	-0.0242456	0.102723	-0.236028	0.813411	0.999967	FALSE	not significant
BRWD3	2710.69	-0.0468829	0.0909696	-0.51537	0.606295	0.999967	FALSE	not significant
BSCL2	380.131	0.0240602	0.225707	0.106599	0.915107	0.999967	FALSE	not significant
BSDC1	3543.92	0.0399518	0.0619203	0.645213	0.518789	0.999967	FALSE	not significant
BSG	24318.9	0.0092968	0.0638743	0.145548	0.884278	0.999967	FALSE	not significant
BSN	397.294	-0.154102	0.224744	-0.685677	0.492917	0.999967	FALSE	not significant
BST1	51.078	0.160881	0.456545	0.352387	0.724548	0.999967	FALSE	not significant
BST2	47.3454	0.034363	0.511822	0.0671386	0.946471	0.999967	FALSE	not significant
BTAF1	4734.98	-0.0845978	0.0575355	-1.47036	0.141465	0.999967	FALSE	not significant
BTBD1	3188.99	-0.0216669	0.061272	-0.353619	0.723624	0.999967	FALSE	not significant
BTBD10	1498.66	0.0169777	0.0739541	0.22957	0.818426	0.999967	FALSE	not significant
BTBD11	727.272	0.00403133	0.0945898	0.0426191	0.966005	0.999967	FALSE	not significant
BTBD17	1809.12	-0.0262486	0.202444	-0.129659	0.896837	0.999967	FALSE	not significant
BTBD19	75.1804	-0.0945563	0.231891	-0.407762	0.683448	0.999967	FALSE	not significant
BTBD2	8504.25	-0.00399178	0.0821806	-0.0485733	0.961259	0.999967	FALSE	not significant
BTBD3	4866.23	-0.0531367	0.03324	-1.59858	0.109915	0.999967	FALSE	not significant
BTBD6	1247.93	0.0817517	0.0862966	0.947333	0.343469	0.999967	FALSE	not significant
BTBD7	2907.19	-0.0203632	0.0658964	-0.309018	0.757308	0.999967	FALSE	not significant
BTBD8	26.8153	-0.0731926	0.467884	-0.156433	0.875692	0.999967	FALSE	not significant
BTBD9	1135.53	-0.0371709	0.0924095	-0.402241	0.687506	0.999967	FALSE	not significant
BTD	316.301	-0.239753	0.107213	-2.23624	0.0253362	0.999967	FALSE	not significant
BTF3	14226	-0.000929274	0.0504244	-0.018429	0.985297	0.999967	FALSE	not significant
BTF3L4	5104.81	0.0250364	0.0833334	0.300436	0.763844	0.999967	FALSE	not significant
BTG1	4362.14	0.170269	0.117605	1.44781	0.14767	0.999967	FALSE	not significant
BTG3	980.501	0.196056	0.173162	1.13221	0.257546	0.999967	FALSE	not significant
BTN2A1	1511.91	0.114434	0.0925206	1.23685	0.216141	0.999967	FALSE	not significant
BTN2A2	922.089	-0.0160493	0.0737141	-0.217723	0.827645	0.999967	FALSE	not significant
BTN2A3P	82.4186	-0.0816188	0.214472	-0.380557	0.703532	0.999967	FALSE	not significant
BTN3A1	267.317	0.0989647	0.269509	0.367203	0.713467	0.999967	FALSE	not significant
BTN3A2	150.321	0.0459901	0.292666	0.157142	0.875133	0.999967	FALSE	not significant
BTN3A3	62.2004	0.123675	0.296023	0.417788	0.676102	0.999967	FALSE	not significant
BTRC	2808.93	-0.0132373	0.0721299	-0.183521	0.854389	0.999967	FALSE	not significant
BUB1	4153.26	-0.0135811	0.13295	-0.102151	0.918636	0.999967	FALSE	not significant
BUB1B	4553.74	0.0159558	0.167367	0.0953343	0.924049	0.999967	FALSE	not significant
BUB3	5291.86	-0.00729405	0.0537422	-0.135723	0.89204	0.999967	FALSE	not significant
BUD13	1680.42	0.0499905	0.0646788	0.772903	0.43958	0.999967	FALSE	not significant
BUD31	2470.34	0.0481252	0.0837951	0.57432	0.565751	0.999967	FALSE	not significant
BVES	996.659	-0.0584264	0.167287	-0.349258	0.726896	0.999967	FALSE	not significant
BYSL	1709.84	-0.00682037	0.1335	-0.051089	0.959255	0.999967	FALSE	not significant
BZRAP1	2114.65	-0.00757631	0.21909	-0.0345808	0.972414	0.999967	FALSE	not significant
BZRAP1-AS1	119.773	-0.0132564	0.312463	-0.0424255	0.966159	0.999967	FALSE	not significant
BZW1	24782.1	0.00790558	0.0972155	0.0813201	0.935187	0.999967	FALSE	not significant
BZW2	4395.32	-0.012449	0.0479366	-0.259696	0.795098	0.999967	FALSE	not significant
C10orf107	25.6153	0.487264	0.45463	1.07178	0.283818	0.999967	FALSE	not significant
C10orf111	41.0486	-0.116892	0.248726	-0.469962	0.638382	0.999967	FALSE	not significant
C10orf12	443.419	-0.0756106	0.183977	-0.410978	0.681088	0.999967	FALSE	not significant
C10orf2	1381.27	-0.115914	0.113698	-1.0195	0.307968	0.999967	FALSE	not significant
C10orf25	137.53	-0.0339193	0.173477	-0.195526	0.844981	0.999967	FALSE	not significant
C10orf32	910.877	0.0960855	0.0857485	1.12055	0.262479	0.999967	FALSE	not significant
C10orf32-ASMT	673.976	0.139663	0.187236	0.74592	0.455716	0.999967	FALSE	not significant
C10orf35	520.47	-0.0237529	0.119714	-0.198414	0.842721	0.999967	FALSE	not significant
C10orf54	75.3466	-0.0872439	0.273357	-0.319158	0.749607	0.999967	FALSE	not significant
C10orf76	1544.75	-0.0901913	0.051978	-1.73518	0.0827088	0.999967	FALSE	not significant
C10orf88	567.374	0.104093	0.0776991	1.3397	0.180343	0.999967	FALSE	not significant
C11orf1	393.676	-0.0104549	0.103671	-0.100847	0.919672	0.999967	FALSE	not significant
C11orf24	1268.47	-0.0492223	0.10674	-0.461141	0.644698	0.999967	FALSE	not significant
C11orf30	1956.62	0.0240125	0.0791836	0.303251	0.761698	0.999967	FALSE	not significant
C11orf31	3307.77	0.0198816	0.0776159	0.256153	0.797832	0.999967	FALSE	not significant
C11orf49	2493.57	0.00690903	0.0671202	0.102935	0.918014	0.999967	FALSE	not significant
C11orf54	1229.18	0.0736847	0.104607	0.704396	0.481186	0.999967	FALSE	not significant
C11orf57	2564.08	-0.0346917	0.076024	-0.456325	0.648156	0.999967	FALSE	not significant
C11orf58	11892.7	0.01212	0.0544223	0.222702	0.823767	0.999967	FALSE	not significant
C11orf63	87.8855	0.170574	0.23183	0.735772	0.46187	0.999967	FALSE	not significant
C11orf68	1076.53	-0.0781518	0.0850027	-0.919404	0.357885	0.999967	FALSE	not significant
C11orf70	162.927	0.0911746	0.243227	0.374854	0.707769	0.999967	FALSE	not significant
C11orf71	267.953	-0.110359	0.179346	-0.61534	0.53833	0.999967	FALSE	not significant
C11orf73	1524.26	0.0902384	0.0717041	1.25848	0.208217	0.999967	FALSE	not significant
C11orf74	675.628	0.0156085	0.105929	0.147349	0.882857	0.999967	FALSE	not significant
C11orf80	694.294	0.00835921	0.0785265	0.106451	0.915225	0.999967	FALSE	not significant
C11orf84	4338.76	0.000620755	0.0679353	0.00913744	0.992709	0.999967	FALSE	not significant
C11orf95	4841.86	0.102771	0.0429912	2.39051	0.016825	0.999967	FALSE	not significant
C11orf96	850.789	0.669061	0.21889	3.05661	0.00223852	0.999967	FALSE	not significant
C11orf98	1387.08	-0.0490392	0.119476	-0.410452	0.681474	0.999967	FALSE	not significant
C12orf10	1449.26	-0.00769178	0.0528724	-0.145478	0.884333	0.999967	FALSE	not significant
C12orf29	727.716	-0.000488797	0.0938245	-0.00520969	0.995843	0.999967	FALSE	not significant
C12orf4	860.16	0.0643279	0.0813059	0.791185	0.428836	0.999967	FALSE	not significant
C12orf43	1022.91	0.0131818	0.0688481	0.191462	0.848164	0.999967	FALSE	not significant
C12orf45	295.707	0.151078	0.120843	1.2502	0.211226	0.999967	FALSE	not significant
C12orf49	4210.46	0.0446136	0.0792111	0.563224	0.573282	0.999967	FALSE	not significant
C12orf57	4206.83	0.0357188	0.0614778	0.581002	0.561239	0.999967	FALSE	not significant
C12orf60	57.3653	0.0843343	0.244912	0.344345	0.730587	0.999967	FALSE	not significant
C12orf65	480.19	0.0976826	0.0959335	1.01823	0.308568	0.999967	FALSE	not significant
C12orf66	116.315	-0.120138	0.197672	-0.607764	0.543344	0.999967	FALSE	not significant
C12orf73	273.672	0.0850718	0.153434	0.554452	0.57927	0.999967	FALSE	not significant
C12orf75	958.895	-0.0744425	0.100257	-0.742517	0.457774	0.999967	FALSE	not significant
C12orf76	516.756	-0.0330998	0.148975	-0.222184	0.824171	0.999967	FALSE	not significant
C14orf1	2836.23	-0.00563518	0.141224	-0.0399023	0.968171	0.999967	FALSE	not significant
C14orf119	1706.38	-0.0919031	0.0779217	-1.17943	0.238228	0.999967	FALSE	not significant
C14orf132	1583.41	0.000458804	0.128518	0.00356997	0.997152	0.999967	FALSE	not significant
C14orf142	460.184	0.0336011	0.0996823	0.337082	0.736055	0.999967	FALSE	not significant
C14orf159	816.703	-0.079415	0.116659	-0.680748	0.496031	0.999967	FALSE	not significant
C14orf166	5659.31	-0.0194651	0.0504878	-0.38554	0.699837	0.999967	FALSE	not significant
C14orf169	1059.85	-0.140956	0.062435	-2.25764	0.0239681	0.999967	FALSE	not significant
C14orf2	2315.59	-0.0308514	0.0686207	-0.449594	0.653003	0.999967	FALSE	not significant
C14orf28	173.796	-0.0107132	0.182016	-0.0588583	0.953065	0.999967	FALSE	not significant
C14orf37	1609.6	-0.0061772	0.0792233	-0.077972	0.93785	0.999967	FALSE	not significant
C14orf39	58.4445	0.198228	0.299956	0.660856	0.508705	0.999967	FALSE	not significant
C14orf79	585.09	0.0171149	0.14267	0.119962	0.904513	0.999967	FALSE	not significant
C14orf80	479.661	-0.0507546	0.147141	-0.344938	0.730141	0.999967	FALSE	not significant
C14orf93	224.488	0.0088307	0.151702	0.0582107	0.953581	0.999967	FALSE	not significant
C15orf38-AP3S2	1715.64	0.0896464	0.11101	0.807549	0.41935	0.999967	FALSE	not significant
C15orf39	1060.76	-0.294091	0.119757	-2.45573	0.0140598	0.999967	FALSE	not significant
C15orf40	343.281	0.0260098	0.106487	0.244255	0.807034	0.999967	FALSE	not significant
C15orf41	408.786	-0.000780998	0.0814179	-0.00959247	0.992346	0.999967	FALSE	not significant
C15orf57	477.002	0.0301304	0.112728	0.267284	0.78925	0.999967	FALSE	not significant
C15orf59	197.751	0.163495	0.152307	1.07345	0.283067	0.999967	FALSE	not significant
C15orf61	222.821	0.129792	0.102479	1.26652	0.205326	0.999967	FALSE	not significant
C15orf65	28.0359	-0.298058	0.398921	-0.747159	0.454967	0.999967	FALSE	not significant
C16orf13	674.286	0.0409796	0.0964774	0.424758	0.671013	0.999967	FALSE	not significant
C16orf45	2647.82	0.0298019	0.0521098	0.571906	0.567386	0.999967	FALSE	not significant
C16orf46	294.332	0.0305917	0.103553	0.295419	0.767674	0.999967	FALSE	not significant
C16orf52	998.299	0.155194	0.0887388	1.74888	0.0803112	0.999967	FALSE	not significant
C16orf58	2442.5	0.0169166	0.0728657	0.232161	0.816413	0.999967	FALSE	not significant
C16orf59	1056.02	0.0172598	0.115802	0.149046	0.881517	0.999967	FALSE	not significant
C16orf62	2695.87	0.000976498	0.0595637	0.0163942	0.98692	0.999967	FALSE	not significant
C16orf70	1070.99	-0.0299833	0.0700932	-0.427763	0.668824	0.999967	FALSE	not significant
C16orf71	30.6895	-0.35119	0.330386	-1.06297	0.287796	0.999967	FALSE	not significant
C16orf72	3017.24	0.00626433	0.111515	0.0561748	0.955203	0.999967	FALSE	not significant
C16orf74	33.2558	-0.0520841	0.355391	-0.146554	0.883484	0.999967	FALSE	not significant
C16orf86	57.6651	0.29365	0.351017	0.836569	0.402835	0.999967	FALSE	not significant
C16orf87	849.512	0.00650162	0.0634519	0.102465	0.918387	0.999967	FALSE	not significant
C16orf91	360.865	-0.112025	0.0955966	-1.17185	0.241257	0.999967	FALSE	not significant
C16orf93	204.871	-0.204198	0.14839	-1.37609	0.168794	0.999967	FALSE	not significant
C16orf95	79.7983	-0.143725	0.184627	-0.778459	0.436299	0.999967	FALSE	not significant
C16orf96	62.6709	-0.0491935	0.321174	-0.153168	0.878266	0.999967	FALSE	not significant
C17orf100	142.322	-0.00559527	0.181657	-0.0308012	0.975428	0.999967	FALSE	not significant
C17orf104	36.4514	0.116088	0.359834	0.322614	0.746987	0.999967	FALSE	not significant
C17orf107	46.7959	0.0337228	0.282222	0.11949	0.904887	0.999967	FALSE	not significant
C17orf49	1280.22	0.067243	0.0885675	0.759229	0.447716	0.999967	FALSE	not significant
C17orf51	1113.15	-0.0233982	0.0858507	-0.272545	0.785203	0.999967	FALSE	not significant
C17orf53	677.453	-0.081394	0.150585	-0.540518	0.58884	0.999967	FALSE	not significant
C17orf58	1058.31	-0.0264012	0.148234	-0.178105	0.858641	0.999967	FALSE	not significant
C17orf59	298.99	-0.0282276	0.107903	-0.261601	0.793629	0.999967	FALSE	not significant
C17orf62	2485.82	-0.00720406	0.0657749	-0.109526	0.912785	0.999967	FALSE	not significant
C17orf67	87.1004	-0.0736278	0.224467	-0.328012	0.742902	0.999967	FALSE	not significant
C17orf75	1662.6	0.0119858	0.0583484	0.205418	0.837246	0.999967	FALSE	not significant
C17orf80	2260.21	0.0445478	0.0555788	0.801526	0.422827	0.999967	FALSE	not significant
C17orf85	4251.76	0.02527	0.0438361	0.576464	0.564301	0.999967	FALSE	not significant
C17orf89	672.672	0.0665419	0.180174	0.369321	0.711889	0.999967	FALSE	not significant
C17orf96	1412.38	0.0478661	0.189943	0.252002	0.801039	0.999967	FALSE	not significant
C17orf97	186.155	-0.0277024	0.18863	-0.146862	0.883241	0.999967	FALSE	not significant
C18orf21	602.264	0.00786953	0.0864486	0.0910313	0.927468	0.999967	FALSE	not significant
C18orf25	1474.82	0.0556809	0.0906929	0.61395	0.539248	0.999967	FALSE	not significant
C18orf32	1515.15	0.0231556	0.0833504	0.27781	0.781158	0.999967	FALSE	not significant
C18orf54	1741.22	0.0667606	0.126662	0.527078	0.59814	0.999967	FALSE	not significant
C18orf65	36.6775	0.442241	0.283598	1.55939	0.118903	0.999967	FALSE	not significant
C18orf8	778.148	0.030429	0.160604	0.189466	0.849728	0.999967	FALSE	not significant
C19orf12	1493.74	0.0282053	0.0569695	0.495095	0.620533	0.999967	FALSE	not significant
C19orf24	624.866	0.0664625	0.122947	0.54058	0.588797	0.999967	FALSE	not significant
C19orf25	930.761	0.016941	0.0597318	0.283619	0.776703	0.999967	FALSE	not significant
C19orf43	6504.44	0.0563008	0.0463197	1.21548	0.224182	0.999967	FALSE	not significant
C19orf44	479.794	-0.108553	0.118831	-0.913507	0.360976	0.999967	FALSE	not significant
C19orf47	675.143	-0.000519697	0.115268	-0.00450858	0.996403	0.999967	FALSE	not significant
C19orf48	3500.53	-0.134088	0.118879	-1.12794	0.259345	0.999967	FALSE	not significant
C19orf52	589.656	-0.0113167	0.100601	-0.11249	0.910435	0.999967	FALSE	not significant
C19orf53	2274.57	0.00281284	0.0815238	0.0345033	0.972476	0.999967	FALSE	not significant
C19orf54	958.824	0.00569619	0.117102	0.048643	0.961204	0.999967	FALSE	not significant
C19orf57	80.5643	0.0333091	0.219113	0.152018	0.879173	0.999967	FALSE	not significant
C19orf60	855.822	0.00640809	0.0757747	0.0845676	0.932605	0.999967	FALSE	not significant
C19orf68	1178.88	0.0487969	0.0557517	0.875255	0.381435	0.999967	FALSE	not significant
C19orf70	310.235	0.0329806	0.139412	0.236569	0.812991	0.999967	FALSE	not significant
C19orf81	96.4293	0.141975	0.190904	0.743701	0.457058	0.999967	FALSE	not significant
C1D	868.229	-0.0344683	0.0945306	-0.364626	0.715391	0.999967	FALSE	not significant
C1GALT1	896.29	0.0725131	0.0812991	0.89193	0.37243	0.999967	FALSE	not significant
C1GALT1C1	599.918	0.0994264	0.0697687	1.42509	0.154132	0.999967	FALSE	not significant
C1orf101	35.627	0.31383	0.321099	0.977363	0.32839	0.999967	FALSE	not significant
C1orf106	4240.12	0.00207145	0.0724806	0.0285794	0.9772	0.999967	FALSE	not significant
C1orf109	1194.4	-0.00725483	0.0922164	-0.0786717	0.937294	0.999967	FALSE	not significant
C1orf112	1015.13	-0.00438468	0.0742249	-0.0590729	0.952894	0.999967	FALSE	not significant
C1orf115	149.053	0.0623575	0.157069	0.397007	0.691362	0.999967	FALSE	not significant
C1orf122	1262.8	0.0428151	0.0679714	0.629898	0.528761	0.999967	FALSE	not significant
C1orf123	1397.47	0.00654169	0.0595473	0.109857	0.912523	0.999967	FALSE	not significant
C1orf131	534.286	-0.00364535	0.0988499	-0.0368777	0.970583	0.999967	FALSE	not significant
C1orf145	65.8801	0.097767	0.371963	0.262841	0.792673	0.999967	FALSE	not significant
C1orf159	638.606	-0.00690563	0.085066	-0.0811796	0.935299	0.999967	FALSE	not significant
C1orf174	1090.02	0.0183358	0.076941	0.23831	0.81164	0.999967	FALSE	not significant
C1orf194	91.7959	-0.344983	0.295917	-1.16581	0.24369	0.999967	FALSE	not significant
C1orf198	10821.8	0.0483031	0.146651	0.329375	0.741873	0.999967	FALSE	not significant
C1orf21	2610.2	-0.077113	0.165468	-0.466031	0.641193	0.999967	FALSE	not significant
C1orf216	892.008	-0.0614229	0.144568	-0.424873	0.67093	0.999967	FALSE	not significant
C1orf220	43.4171	-0.0485762	0.377298	-0.128748	0.897557	0.999967	FALSE	not significant
C1orf226	1087.57	-0.0293786	0.236331	-0.124311	0.901069	0.999967	FALSE	not significant
C1orf228	168.299	-0.0771974	0.326227	-0.236637	0.812938	0.999967	FALSE	not significant
C1orf229	41.3442	0.308037	0.271339	1.13525	0.256272	0.999967	FALSE	not significant
C1orf233	612.321	0.082682	0.129563	0.638163	0.523368	0.999967	FALSE	not significant
C1orf27	1209.55	-0.00300023	0.0641581	-0.046763	0.962702	0.999967	FALSE	not significant
C1orf35	1071.98	0.0260422	0.0606167	0.42962	0.667472	0.999967	FALSE	not significant
C1orf43	6314.25	0.0366652	0.0644085	0.56926	0.56918	0.999967	FALSE	not significant
C1orf50	400.951	0.124035	0.08748	1.41786	0.15623	0.999967	FALSE	not significant
C1orf52	1664.33	0.0882743	0.0610152	1.44676	0.147965	0.999967	FALSE	not significant
C1orf53	32.3225	-0.22916	0.285227	-0.803429	0.421727	0.999967	FALSE	not significant
C1orf54	206.663	-0.0420954	0.214686	-0.196079	0.844548	0.999967	FALSE	not significant
C1orf56	185.345	-0.0719065	0.132656	-0.542051	0.587783	0.999967	FALSE	not significant
C1orf74	200.582	-0.0798698	0.154102	-0.518291	0.604256	0.999967	FALSE	not significant
C1orf95	85.0838	-0.272425	0.274738	-0.991582	0.321402	0.999967	FALSE	not significant
C1QBP	4963.28	-0.0426681	0.152153	-0.280428	0.779149	0.999967	FALSE	not significant
C1QL1	303.946	-0.114722	0.195435	-0.587005	0.5572	0.999967	FALSE	not significant
C1QL2	159.518	0.0396245	0.503715	0.0786646	0.937299	0.999967	FALSE	not significant
C1QTNF1	163.222	-0.11078	0.163576	-0.677241	0.498253	0.999967	FALSE	not significant
C1QTNF2	29.88	-0.419314	0.308086	-1.36103	0.173505	0.999967	FALSE	not significant
C1QTNF3	128.891	0.0426428	0.178232	0.239254	0.810908	0.999967	FALSE	not significant
C1QTNF3-AMACR	107.228	-0.270057	0.635836	-0.424728	0.671035	0.999967	FALSE	not significant
C1QTNF4	416.947	-0.0501607	0.312874	-0.160322	0.872627	0.999967	FALSE	not significant
C1QTNF5	164.648	0.0526519	0.155077	0.339521	0.734217	0.999967	FALSE	not significant
C1QTNF6	560.242	-0.0506495	0.175885	-0.28797	0.77337	0.999967	FALSE	not significant
C1R	364.799	-0.0766345	0.140903	-0.543882	0.586523	0.999967	FALSE	not significant
C1RL	781.514	-0.0625267	0.269971	-0.231606	0.816844	0.999967	FALSE	not significant
C1RL-AS1	69.8431	0.104775	0.260017	0.402955	0.686981	0.999967	FALSE	not significant
C1S	39.7648	-0.0331618	0.32239	-0.102862	0.918072	0.999967	FALSE	not significant
C20orf166-AS1	203.016	-0.0199032	0.36233	-0.0549312	0.956193	0.999967	FALSE	not significant
C20orf194	1511.72	0.00618681	0.0958685	0.0645344	0.948545	0.999967	FALSE	not significant
C20orf195	72.7636	0.0638438	0.257022	0.248398	0.803826	0.999967	FALSE	not significant
C20orf196	185.102	0.18208	0.160149	1.13694	0.255563	0.999967	FALSE	not significant
C20orf24	2369.98	0.0184384	0.110054	0.16754	0.866945	0.999967	FALSE	not significant
C20orf27	1434.71	-0.000905107	0.0608764	-0.014868	0.988138	0.999967	FALSE	not significant
C20orf96	1456.34	-0.0686509	0.149083	-0.460487	0.645167	0.999967	FALSE	not significant
C21orf2	909.63	-0.0102364	0.100441	-0.101915	0.918824	0.999967	FALSE	not significant
C21orf33	3153.15	0.00606928	0.0529458	0.114632	0.908737	0.999967	FALSE	not significant
C21orf58	1057.6	-0.0899201	0.153398	-0.586189	0.557748	0.999967	FALSE	not significant
C21orf59	1862.86	0.0316437	0.0588829	0.537401	0.590991	0.999967	FALSE	not significant
C21orf91	2484.89	0.0839309	0.0669982	1.25273	0.210303	0.999967	FALSE	not significant
C22orf23	37.4339	-0.151299	0.289399	-0.522804	0.601111	0.999967	FALSE	not significant
C22orf24	47.9179	-0.165472	0.26796	-0.617526	0.536888	0.999967	FALSE	not significant
C22orf29	2408.88	-0.0755753	0.0605257	-1.24865	0.211794	0.999967	FALSE	not significant
C22orf39	1004.02	0.0117303	0.0770908	0.152162	0.879059	0.999967	FALSE	not significant
C22orf46	1021.5	-0.0138273	0.0793109	-0.174344	0.861595	0.999967	FALSE	not significant
C2CD2	937.031	-0.0280355	0.161624	-0.173461	0.862289	0.999967	FALSE	not significant
C2CD2L	508.877	0.179411	0.126684	1.41621	0.156715	0.999967	FALSE	not significant
C2CD3	2798.13	-0.0996167	0.109644	-0.908549	0.363588	0.999967	FALSE	not significant
C2CD4C	839.787	0.0522646	0.118333	0.441674	0.658725	0.999967	FALSE	not significant
C2CD5	3355.53	-0.00791325	0.0699747	-0.113087	0.909961	0.999967	FALSE	not significant
C2orf15	44.1172	-0.0962536	0.34572	-0.278415	0.780694	0.999967	FALSE	not significant
C2orf27A	31.2409	0.00373701	0.277387	0.0134722	0.989251	0.999967	FALSE	not significant
C2orf42	385.322	-0.0574719	0.129622	-0.443379	0.657491	0.999967	FALSE	not significant
C2orf44	1492.79	-0.0774389	0.0643496	-1.20341	0.228818	0.999967	FALSE	not significant
C2orf47	637.938	0.0250884	0.116448	0.215447	0.829419	0.999967	FALSE	not significant
C2orf48	64.2783	-0.292797	0.272371	-1.07499	0.282379	0.999967	FALSE	not significant
C2orf49	1118.31	0.0187778	0.0802952	0.233859	0.815094	0.999967	FALSE	not significant
C2orf50	39.1319	-0.245819	0.305325	-0.805106	0.420759	0.999967	FALSE	not significant
C2orf68	1450.09	-0.062321	0.108575	-0.573989	0.565975	0.999967	FALSE	not significant
C2orf69	1100.88	0.00275156	0.0567208	0.0485106	0.961309	0.999967	FALSE	not significant
C2orf72	881.742	0.038188	0.119122	0.32058	0.748529	0.999967	FALSE	not significant
C2orf74	256.406	-0.0212755	0.159763	-0.133169	0.894059	0.999967	FALSE	not significant
C2orf76	107.719	0.00409641	0.160787	0.0254772	0.979674	0.999967	FALSE	not significant
C2orf80	23.9098	-0.316009	0.335081	-0.943084	0.345638	0.999967	FALSE	not significant
C2orf81	307.899	0.131277	0.218148	0.60178	0.54732	0.999967	FALSE	not significant
C2orf88	49.6062	0.0831892	0.277093	0.300221	0.764009	0.999967	FALSE	not significant
C3orf14	452.9	0.0129395	0.0806643	0.160411	0.872557	0.999967	FALSE	not significant
C3orf17	2601.04	0.0249915	0.0918414	0.272116	0.785533	0.999967	FALSE	not significant
C3orf18	441.388	0.0158457	0.162459	0.0975366	0.9223	0.999967	FALSE	not significant
C3orf33	268.349	-0.00657074	0.119626	-0.0549275	0.956196	0.999967	FALSE	not significant
C3orf38	1588.13	-0.0206882	0.0716301	-0.28882	0.772719	0.999967	FALSE	not significant
C3orf52	135.777	0.0307068	0.378908	0.0810402	0.93541	0.999967	FALSE	not significant
C3orf58	3242.88	0.0687128	0.133119	0.516174	0.605733	0.999967	FALSE	not significant
C3orf62	399.851	0.119293	0.0995528	1.19828	0.230806	0.999967	FALSE	not significant
C3orf67	57.1843	0.149423	0.238542	0.626401	0.531052	0.999967	FALSE	not significant
C3orf70	524.055	-0.00810472	0.119397	-0.0678802	0.945881	0.999967	FALSE	not significant
C4A	115.89	0.2591	1.13665	0.227949	0.819686	0.999967	FALSE	not significant
C4B	115.819	-0.129971	2.7917	-0.0465562	0.962867	0.999967	FALSE	not significant
C4B_2	55.3637	-0.772958	5.77359	-0.133878	0.893499	0.999967	FALSE	not significant
C4orf27	1614.59	0.0292985	0.0529299	0.553533	0.579898	0.999967	FALSE	not significant
C4orf29	192.611	-0.0546199	0.121448	-0.44974	0.652898	0.999967	FALSE	not significant
C4orf3	3966.85	-0.00381903	0.135911	-0.0280995	0.977583	0.999967	FALSE	not significant
C4orf33	154.908	0.0242618	0.131491	0.184513	0.853611	0.999967	FALSE	not significant
C4orf46	1925.25	-0.00541668	0.0717609	-0.0754823	0.939831	0.999967	FALSE	not significant
C4orf47	23.9156	0.161495	0.513177	0.314697	0.752992	0.999967	FALSE	not significant
C4orf48	1347.09	0.113264	0.0750643	1.5089	0.131325	0.999967	FALSE	not significant
C5	279.132	0.00352559	0.265624	0.0132728	0.98941	0.999967	FALSE	not significant
C5AR1	34.2261	-0.14973	0.461751	-0.324266	0.745737	0.999967	FALSE	not significant
C5orf15	3763.97	-0.00972925	0.0483519	-0.201218	0.840528	0.999967	FALSE	not significant
C5orf22	2066.57	-0.00304684	0.0746544	-0.0408126	0.967445	0.999967	FALSE	not significant
C5orf24	3232.34	0.0265931	0.0615952	0.43174	0.66593	0.999967	FALSE	not significant
C5orf28	298.319	0.0740319	0.0976504	0.758132	0.448372	0.999967	FALSE	not significant
C5orf30	919.375	0.0479178	0.0813678	0.588904	0.555926	0.999967	FALSE	not significant
C5orf34	348.032	0.0760007	0.15955	0.476343	0.63383	0.999967	FALSE	not significant
C5orf38	126.935	0.219025	0.180621	1.21262	0.225274	0.999967	FALSE	not significant
C5orf42	1961.75	-0.0104751	0.0724032	-0.144677	0.884966	0.999967	FALSE	not significant
C5orf45	447.331	-0.0133228	0.129281	-0.103053	0.917921	0.999967	FALSE	not significant
C5orf49	220.04	-0.0272592	0.169407	-0.160909	0.872165	0.999967	FALSE	not significant
C5orf51	2554.07	-0.0763638	0.0776673	-0.983217	0.325501	0.999967	FALSE	not significant
C5orf63	37.6651	-0.0249668	0.294045	-0.0849083	0.932334	0.999967	FALSE	not significant
C6orf1	111.128	0.00494258	0.161076	0.0306848	0.975521	0.999967	FALSE	not significant
C6orf106	4575.66	-0.0230224	0.0433074	-0.531604	0.595	0.999967	FALSE	not significant
C6orf118	545.245	0.0111899	0.185393	0.0603574	0.951871	0.999967	FALSE	not significant
C6orf120	2168.69	-0.0947965	0.1083	-0.875312	0.381404	0.999967	FALSE	not significant
C6orf136	262.918	-0.077765	0.122565	-0.634478	0.525769	0.999967	FALSE	not significant
C6orf141	293.435	-0.302946	0.328644	-0.921807	0.356629	0.999967	FALSE	not significant
C6orf163	33.0011	0.143906	0.293685	0.489999	0.624134	0.999967	FALSE	not significant
C6orf165	153.368	0.0316984	0.200741	0.157907	0.87453	0.999967	FALSE	not significant
C6orf203	391.853	0.125449	0.138958	0.902786	0.36664	0.999967	FALSE	not significant
C6orf226	170.379	0.0567412	0.144008	0.394014	0.693571	0.999967	FALSE	not significant
C6orf47	1101.61	-0.0307365	0.0951859	-0.32291	0.746763	0.999967	FALSE	not significant
C6orf48	2592.38	0.0276435	0.0772321	0.357927	0.720398	0.999967	FALSE	not significant
C6orf52	54.9952	0.0467894	0.232117	0.201577	0.840248	0.999967	FALSE	not significant
C6orf62	3932.61	-0.0381343	0.0512494	-0.744092	0.456821	0.999967	FALSE	not significant
C6orf89	2172.01	0.0165551	0.0536584	0.308528	0.75768	0.999967	FALSE	not significant
C7orf13	329.576	0.0330363	0.124613	0.265111	0.790924	0.999967	FALSE	not significant
C7orf25	320.852	0.117837	0.112787	1.04477	0.296128	0.999967	FALSE	not significant
C7orf26	1517.11	0.082953	0.0819447	1.0123	0.311392	0.999967	FALSE	not significant
C7orf31	142.575	-0.112088	0.153166	-0.731807	0.464286	0.999967	FALSE	not significant
C7orf43	870.67	0.0881556	0.0762917	1.15551	0.247883	0.999967	FALSE	not significant
C7orf49	1522.04	0.0249068	0.0711634	0.349995	0.726343	0.999967	FALSE	not significant
C7orf50	3680.48	0.0833011	0.0795533	1.04711	0.295049	0.999967	FALSE	not significant
C7orf55	484.946	-0.0916138	0.139722	-0.655685	0.512027	0.999967	FALSE	not significant
C7orf55-LUC7L2	1440.15	0.0241537	0.113755	0.212331	0.831849	0.999967	FALSE	not significant
C7orf57	27.0756	-0.40245	0.42604	-0.944631	0.344847	0.999967	FALSE	not significant
C7orf60	1306.68	0.0844574	0.17571	0.480664	0.630755	0.999967	FALSE	not significant
C7orf73	3096.1	0.0256134	0.0613201	0.4177	0.676166	0.999967	FALSE	not significant
C8orf31	42.2727	-0.203032	0.280215	-0.724557	0.468724	0.999967	FALSE	not significant
C8orf33	2689.14	-0.0383091	0.0590165	-0.649125	0.516258	0.999967	FALSE	not significant
C8orf34	27.9976	0.330432	0.343373	0.96231	0.335894	0.999967	FALSE	not significant
C8orf37	341.153	0.0458616	0.140419	0.326605	0.743966	0.999967	FALSE	not significant
C8orf4	3403.11	0.204438	0.21443	0.953401	0.340387	0.999967	FALSE	not significant
C8orf44	100.913	-0.2498	0.236218	-1.0575	0.290285	0.999967	FALSE	not significant
C8orf44-SGK3	90.1325	-0.316145	1.06534	-0.296755	0.766654	0.999967	FALSE	not significant
C8orf46	35.814	-0.0438135	0.349638	-0.125311	0.900277	0.999967	FALSE	not significant
C8orf48	114.438	-0.0768202	0.149658	-0.513304	0.607739	0.999967	FALSE	not significant
C8orf58	1304	-0.0261457	0.125686	-0.208025	0.83521	0.999967	FALSE	not significant
C8orf59	993.252	-0.0409588	0.0700237	-0.584927	0.558597	0.999967	FALSE	not significant
C8orf76	822.291	0.0464782	0.0887197	0.523877	0.600364	0.999967	FALSE	not significant
C8orf82	1272.23	0.0336511	0.0819833	0.410463	0.681466	0.999967	FALSE	not significant
C8orf88	204.439	0.0803167	0.114084	0.704013	0.481425	0.999967	FALSE	not significant
C9orf114	2770.89	-0.0106091	0.0621994	-0.170566	0.864565	0.999967	FALSE	not significant
C9orf116	450.477	-0.00369944	0.102737	-0.0360088	0.971275	0.999967	FALSE	not significant
C9orf142	835.054	-0.0330188	0.0883429	-0.373757	0.708585	0.999967	FALSE	not significant
C9orf156	373.591	-0.150804	0.131343	-1.14817	0.250899	0.999967	FALSE	not significant
C9orf16	1609.31	0.0118905	0.0610451	0.194781	0.845564	0.999967	FALSE	not significant
C9orf163	53.168	-0.429608	0.251889	-1.70555	0.0880922	0.999967	FALSE	not significant
C9orf171	205.253	-0.0981477	0.223585	-0.438973	0.660681	0.999967	FALSE	not significant
C9orf172	93.7496	0.0966857	0.161588	0.598346	0.549609	0.999967	FALSE	not significant
C9orf3	444.855	0.0583559	0.187379	0.311433	0.755472	0.999967	FALSE	not significant
C9orf40	770.972	0.0794732	0.130465	0.609155	0.542422	0.999967	FALSE	not significant
C9orf47	113.296	0.274083	0.231722	1.18281	0.236886	0.999967	FALSE	not significant
C9orf64	433.966	0.041357	0.195272	0.211791	0.83227	0.999967	FALSE	not significant
C9orf69	2044.61	-0.0865484	0.0681253	-1.27043	0.203932	0.999967	FALSE	not significant
C9orf72	1424.59	0.0277321	0.076916	0.36055	0.718436	0.999967	FALSE	not significant
C9orf78	2134.86	0.0446326	0.0723728	0.616704	0.53743	0.999967	FALSE	not significant
C9orf85	223.883	-0.0114835	0.110515	-0.103909	0.917242	0.999967	FALSE	not significant
C9orf89	297.078	0.0928609	0.107681	0.86237	0.388484	0.999967	FALSE	not significant
C9orf9	136.407	-0.00654608	0.218835	-0.0299133	0.976136	0.999967	FALSE	not significant
C9orf91	185.658	-0.208091	0.195666	-1.0635	0.287555	0.999967	FALSE	not significant
CA11	927.07	-0.00204414	0.218945	-0.0093363	0.992551	0.999967	FALSE	not significant
CA12	111.89	0.198338	0.366454	0.541235	0.588346	0.999967	FALSE	not significant
CA13	95.4664	0.124567	0.275901	0.451492	0.651635	0.999967	FALSE	not significant
CA14	1798.53	-0.0398668	0.18392	-0.216761	0.828395	0.999967	FALSE	not significant
CA2	218.324	0.20169	0.178358	1.13081	0.258134	0.999967	FALSE	not significant
CA3	145.335	0.245084	0.255571	0.958968	0.337575	0.999967	FALSE	not significant
CA5B	235.268	0.0307603	0.128254	0.239839	0.810455	0.999967	FALSE	not significant
CA5BP1	225.981	-0.12813	0.201265	-0.636624	0.52437	0.999967	FALSE	not significant
CA8	43.5282	-0.36119	0.246538	-1.46505	0.142908	0.999967	FALSE	not significant
CAAP1	1029.72	-0.0331264	0.087478	-0.378683	0.704923	0.999967	FALSE	not significant
CAB39	3633.64	0.0197994	0.0583797	0.339148	0.734498	0.999967	FALSE	not significant
CAB39L	789.367	-0.0201912	0.10703	-0.188651	0.850367	0.999967	FALSE	not significant
CABIN1	4871.99	-0.0201829	0.0803218	-0.251275	0.801601	0.999967	FALSE	not significant
CABLES1	405.214	-0.107855	0.269493	-0.400216	0.688997	0.999967	FALSE	not significant
CABLES2	1645.71	-0.0133483	0.0619	-0.215642	0.829267	0.999967	FALSE	not significant
CABP1	44.0505	0.293239	0.295333	0.99291	0.320754	0.999967	FALSE	not significant
CABP7	121.903	0.306167	0.620462	0.493449	0.621695	0.999967	FALSE	not significant
CABYR	138.789	0.0251244	0.225794	0.111271	0.911401	0.999967	FALSE	not significant
CACFD1	2906.11	0.0244131	0.083662	0.291806	0.770435	0.999967	FALSE	not significant
CACHD1	1798.46	-0.00264883	0.0900407	-0.0294181	0.976531	0.999967	FALSE	not significant
CACNA1A	1748.23	-0.0219714	0.116028	-0.189363	0.849808	0.999967	FALSE	not significant
CACNA1B	75.0856	0.0513618	0.174624	0.294127	0.768661	0.999967	FALSE	not significant
CACNA1C	297.059	0.050962	0.207852	0.245184	0.806314	0.999967	FALSE	not significant
CACNA1D	41.4168	0.475444	0.421238	1.12868	0.259032	0.999967	FALSE	not significant
CACNA1E	52.5343	-0.284355	0.277988	-1.0229	0.306354	0.999967	FALSE	not significant
CACNA1G	624.576	0.0582348	0.314576	0.185122	0.853134	0.999967	FALSE	not significant
CACNA1H	8982.61	0.00517488	0.112124	0.0461534	0.963188	0.999967	FALSE	not significant
CACNA1I	42.2817	0.0517569	0.466461	0.110957	0.911651	0.999967	FALSE	not significant
CACNA2D1	218.967	-0.0110004	0.156421	-0.0703259	0.943934	0.999967	FALSE	not significant
CACNA2D2	1666.62	-0.0665142	0.116715	-0.569885	0.568755	0.999967	FALSE	not significant
CACNA2D4	55.578	0.105986	0.417656	0.253764	0.799678	0.999967	FALSE	not significant
CACNB1	386.981	-0.0236608	0.127456	-0.185639	0.852728	0.999967	FALSE	not significant
CACNB2	110.329	0.0362034	0.247678	0.146172	0.883786	0.999967	FALSE	not significant
CACNB3	2079.26	-0.0814954	0.139224	-0.585354	0.55831	0.999967	FALSE	not significant
CACNB4	157.098	-0.222776	0.38204	-0.583123	0.55981	0.999967	FALSE	not significant
CACNG1	28.4487	0.0108888	0.317041	0.0343452	0.972602	0.999967	FALSE	not significant
CACNG4	6150.5	-0.0392973	0.132041	-0.297615	0.765997	0.999967	FALSE	not significant
CACNG6	332.967	0.150894	0.256653	0.587932	0.556578	0.999967	FALSE	not significant
CACNG7	4200	-0.0169819	0.209588	-0.0810253	0.935422	0.999967	FALSE	not significant
CACNG8	198.297	-0.302488	0.369739	-0.81811	0.413294	0.999967	FALSE	not significant
CACTIN	1973.24	-0.00211455	0.0514622	-0.0410894	0.967225	0.999967	FALSE	not significant
CACUL1	3877.41	0.0463523	0.0524256	0.884154	0.376613	0.999967	FALSE	not significant
CACYBP	4399.45	0.0107082	0.0776606	0.137885	0.890332	0.999967	FALSE	not significant
CAD	3997.71	-0.0684834	0.118621	-0.577332	0.563715	0.999967	FALSE	not significant
CADM1	9250.12	-0.0234321	0.0503202	-0.46566	0.641459	0.999967	FALSE	not significant
CADM2	1630.22	-0.00410581	0.0945463	-0.0434264	0.965362	0.999967	FALSE	not significant
CADM3	1992.42	-0.0156885	0.0932425	-0.168255	0.866383	0.999967	FALSE	not significant
CADM4	4251.21	0.0322737	0.0639548	0.504633	0.613816	0.999967	FALSE	not significant
CADPS	663.145	0.0517097	0.229556	0.22526	0.821777	0.999967	FALSE	not significant
CADPS2	712.878	-0.137699	0.114931	-1.19809	0.23088	0.999967	FALSE	not significant
CAHM	90.4478	-0.107567	0.196286	-0.548012	0.583684	0.999967	FALSE	not significant
CALB1	849.148	0.302375	0.458396	0.659637	0.509487	0.999967	FALSE	not significant
CALCOCO1	1426.19	-0.0310232	0.193746	-0.160123	0.872784	0.999967	FALSE	not significant
CALCOCO2	1633.26	0.00620744	0.163722	0.0379145	0.969756	0.999967	FALSE	not significant
CALCRL	130.982	-0.032101	0.209872	-0.152956	0.878433	0.999967	FALSE	not significant
CALD1	29881.7	0.0343384	0.129893	0.26436	0.791503	0.999967	FALSE	not significant
CALM1	21152.9	0.0350961	0.0509061	0.689429	0.490553	0.999967	FALSE	not significant
CALM2	21305.8	0.0402752	0.0627293	0.642048	0.520842	0.999967	FALSE	not significant
CALM3	27132.1	-0.0220867	0.0352463	-0.626639	0.530896	0.999967	FALSE	not significant
CALML4	344.823	-0.0860011	0.128138	-0.671161	0.502118	0.999967	FALSE	not significant
CALN1	254.52	-0.00498152	0.163737	-0.0304239	0.975729	0.999967	FALSE	not significant
CALR	40141.9	-0.00855692	0.169496	-0.0504845	0.959736	0.999967	FALSE	not significant
CALU	17209.4	-0.00760259	0.117359	-0.0647805	0.948349	0.999967	FALSE	not significant
CALY	35.114	-0.289426	0.358072	-0.80829	0.418924	0.999967	FALSE	not significant
CAMK1	743.94	0.0418206	0.110254	0.37931	0.704458	0.999967	FALSE	not significant
CAMK1D	651.112	-0.0428661	0.109993	-0.389716	0.696746	0.999967	FALSE	not significant
CAMK1G	113.251	-0.0118529	0.360819	-0.03285	0.973794	0.999967	FALSE	not significant
CAMK2A	306.108	0.0326731	0.206011	0.158599	0.873985	0.999967	FALSE	not significant
CAMK2B	219.668	0.0042619	0.185752	0.0229441	0.981695	0.999967	FALSE	not significant
CAMK2D	7140.77	0.0719161	0.180565	0.398283	0.690421	0.999967	FALSE	not significant
CAMK2G	1609.88	7.59634e-05	0.0868986	0.000874162	0.999303	0.999967	FALSE	not significant
CAMK2N1	5617.98	0.0295244	0.122052	0.241901	0.808857	0.999967	FALSE	not significant
CAMK2N2	175.027	0.0973732	0.151066	0.644574	0.519203	0.999967	FALSE	not significant
CAMK4	175.816	0.00888957	0.148652	0.0598014	0.952314	0.999967	FALSE	not significant
CAMKK1	258.364	-0.0432113	0.153464	-0.281572	0.778272	0.999967	FALSE	not significant
CAMKK2	2665.32	-0.0385726	0.0558477	-0.690675	0.48977	0.999967	FALSE	not significant
CAMKMT	370.656	-0.0321806	0.114736	-0.280476	0.779113	0.999967	FALSE	not significant
CAMKV	3018.06	-0.13866	0.190365	-0.728389	0.466375	0.999967	FALSE	not significant
CAMLG	1303.94	0.0758101	0.146662	0.516903	0.605224	0.999967	FALSE	not significant
CAMSAP1	7173.74	-0.0149335	0.0877049	-0.17027	0.864798	0.999967	FALSE	not significant
CAMSAP2	4135.37	0.0330774	0.0845459	0.391237	0.695622	0.999967	FALSE	not significant
CAMSAP3	1317.39	0.0484688	0.177452	0.273138	0.784747	0.999967	FALSE	not significant
CAMTA1	3290	0.0198968	0.0775943	0.256421	0.797626	0.999967	FALSE	not significant
CAMTA2	683.216	0.0263084	0.102526	0.256603	0.797485	0.999967	FALSE	not significant
CAND1	12716.6	-0.042231	0.0358409	-1.17829	0.238681	0.999967	FALSE	not significant
CAND2	660.346	-0.0721176	0.0963739	-0.74831	0.454273	0.999967	FALSE	not significant
CANT1	3728.29	-0.0355954	0.0478245	-0.744292	0.4567	0.999967	FALSE	not significant
CANX	35160.8	-0.00536448	0.066938	-0.080141	0.936125	0.999967	FALSE	not significant
CAP1	9542.58	0.00185618	0.110482	0.0168007	0.986596	0.999967	FALSE	not significant
CAP2	4651.42	0.00189871	0.0818073	0.0232095	0.981483	0.999967	FALSE	not significant
CAPG	149.859	0.123442	0.152451	0.809713	0.418105	0.999967	FALSE	not significant
CAPN1	3169.37	0.0235289	0.0544779	0.431898	0.665815	0.999967	FALSE	not significant
CAPN10	1530.11	0.032598	0.0622187	0.523926	0.60033	0.999967	FALSE	not significant
CAPN10-AS1	166.842	-0.151553	0.138673	-1.09288	0.274447	0.999967	FALSE	not significant
CAPN15	2360.45	-0.0200679	0.0766369	-0.261857	0.793432	0.999967	FALSE	not significant
CAPN2	8879.71	0.0408039	0.108595	0.375745	0.707107	0.999967	FALSE	not significant
CAPN3	59.2735	0.185966	0.259578	0.716419	0.473733	0.999967	FALSE	not significant
CAPN5	1414.4	-0.000617605	0.0605835	-0.0101943	0.991866	0.999967	FALSE	not significant
CAPN6	32663.2	-0.0718009	0.343026	-0.209316	0.834201	0.999967	FALSE	not significant
CAPN7	1606.5	0.023192	0.0555188	0.417732	0.676143	0.999967	FALSE	not significant
CAPN9	90.6839	0.170306	0.220362	0.772845	0.439614	0.999967	FALSE	not significant
CAPNS1	6864.1	0.0347829	0.0969179	0.358891	0.719677	0.999967	FALSE	not significant
CAPRIN1	24067.7	-0.0391841	0.0342239	-1.14493	0.252238	0.999967	FALSE	not significant
CAPRIN2	1158.3	-0.0424512	0.116995	-0.362845	0.716721	0.999967	FALSE	not significant
CAPS	111.293	-0.0240076	0.30755	-0.0780609	0.93778	0.999967	FALSE	not significant
CAPS2	79.8815	0.110944	0.27172	0.408303	0.683051	0.999967	FALSE	not significant
CAPZA1	7809.13	0.0194716	0.060577	0.321435	0.74788	0.999967	FALSE	not significant
CAPZA2	3871.87	0.0719005	0.058273	1.23386	0.217256	0.999967	FALSE	not significant
CAPZB	9852.75	0.0211592	0.0799168	0.264765	0.79119	0.999967	FALSE	not significant
CARD10	1140.33	0.0889213	0.131509	0.67616	0.498939	0.999967	FALSE	not significant
CARD11	27.4141	-0.656601	0.613809	-1.06972	0.284747	0.999967	FALSE	not significant
CARD8	1677.66	-0.0408963	0.076009	-0.538045	0.590546	0.999967	FALSE	not significant
CARD8-AS1	53.7016	0.285844	0.235229	1.21517	0.2243	0.999967	FALSE	not significant
CARF	320.566	-0.045281	0.169878	-0.266551	0.789815	0.999967	FALSE	not significant
CARHSP1	4534.06	-0.0339308	0.0480976	-0.705456	0.480526	0.999967	FALSE	not significant
CARKD	1872.04	-0.059206	0.0473573	-1.2502	0.211227	0.999967	FALSE	not significant
CARM1	6677.53	-0.00102677	0.0303041	-0.0338822	0.972971	0.999967	FALSE	not significant
CARNMT1	432.89	0.144541	0.085805	1.68453	0.0920785	0.999967	FALSE	not significant
CARS	2114.4	-0.0319569	0.1521	-0.210104	0.833586	0.999967	FALSE	not significant
CARS2	1300.55	0.0478004	0.0907572	0.526685	0.598413	0.999967	FALSE	not significant
CASC1	57.7557	0.0446281	0.323546	0.137934	0.890292	0.999967	FALSE	not significant
CASC10	1073.57	0.00879179	0.123709	0.0710683	0.943343	0.999967	FALSE	not significant
CASC15	241.203	-0.246188	0.14867	-1.65594	0.0977349	0.999967	FALSE	not significant
CASC2	196.943	-0.103341	0.232303	-0.444855	0.656424	0.999967	FALSE	not significant
CASC3	7111.86	-0.0134757	0.0374001	-0.360311	0.718615	0.999967	FALSE	not significant
CASC4	3856.16	0.0312194	0.043099	0.724364	0.468842	0.999967	FALSE	not significant
CASC5	2242.21	-0.058339	0.13559	-0.43026	0.667007	0.999967	FALSE	not significant
CASC9	27.5332	0.181673	0.280819	0.646939	0.517672	0.999967	FALSE	not significant
CASD1	4363.69	0.00151929	0.139046	0.0109266	0.991282	0.999967	FALSE	not significant
CASK	3944.01	-0.000328383	0.035695	-0.0091997	0.99266	0.999967	FALSE	not significant
CASKIN1	942.719	0.0597152	0.184023	0.324498	0.745561	0.999967	FALSE	not significant
CASKIN2	1981.41	-0.0339054	0.0982014	-0.345263	0.729896	0.999967	FALSE	not significant
CASP2	2647.07	-0.0586887	0.0893432	-0.656891	0.511251	0.999967	FALSE	not significant
CASP3	2407.64	0.0446132	0.0522464	0.853899	0.393161	0.999967	FALSE	not significant
CASP6	1013.34	-0.0387504	0.12278	-0.31561	0.752299	0.999967	FALSE	not significant
CASP7	797.577	0.0594819	0.108554	0.547948	0.583727	0.999967	FALSE	not significant
CASP8	62.7585	0.487264	0.75124	0.648613	0.516589	0.999967	FALSE	not significant
CASP8AP2	2728.05	-0.0251158	0.0705615	-0.355942	0.721884	0.999967	FALSE	not significant
CASP9	786.316	0.0532705	0.113074	0.471111	0.637562	0.999967	FALSE	not significant
CAST	3619.18	0.0461556	0.0551882	0.83633	0.402969	0.999967	FALSE	not significant
CASZ1	454.242	0.0805826	0.207286	0.388751	0.69746	0.999967	FALSE	not significant
CAT	1022.94	-0.00268869	0.143393	-0.0187504	0.98504	0.999967	FALSE	not significant
CATIP	35.3064	-0.227006	0.453341	-0.500739	0.616555	0.999967	FALSE	not significant
CATSPER2	28.356	-0.373323	0.33866	-1.10235	0.270308	0.999967	FALSE	not significant
CATSPERG	115.966	-0.105749	0.199101	-0.531131	0.595328	0.999967	FALSE	not significant
CAV1	403.341	0.641998	0.614998	1.0439	0.296531	0.999967	FALSE	not significant
CAV2	90.846	-0.360676	0.417668	-0.863547	0.387837	0.999967	FALSE	not significant
CBARP	1936.83	0.0448642	0.0963321	0.465724	0.641413	0.999967	FALSE	not significant
CBFA2T2	1591.27	0.00618033	0.100024	0.0617887	0.950731	0.999967	FALSE	not significant
CBFA2T3	825.875	-0.0356591	0.112692	-0.316431	0.751675	0.999967	FALSE	not significant
CBFB	4021.15	0.065803	0.0547955	1.20088	0.229796	0.999967	FALSE	not significant
CBL	4537.54	-0.0146737	0.128365	-0.114312	0.90899	0.999967	FALSE	not significant
CBLB	3953.08	-0.00256077	0.118358	-0.0216359	0.982738	0.999967	FALSE	not significant
CBLL1	1966.12	-0.0440606	0.0628526	-0.701015	0.483294	0.999967	FALSE	not significant
CBLN1	35.3183	-0.0336152	0.249111	-0.134941	0.892658	0.999967	FALSE	not significant
CBLN2	30.5117	-0.4832	0.59376	-0.813796	0.415762	0.999967	FALSE	not significant
CBLN3	36.4672	0.118558	0.264867	0.447614	0.654432	0.999967	FALSE	not significant
CBR1	751.358	-0.0174036	0.125773	-0.138372	0.889946	0.999967	FALSE	not significant
CBR4	1067.29	0.0355676	0.0939336	0.378646	0.704951	0.999967	FALSE	not significant
CBS	5866.44	-0.0163374	0.169624	-0.0963153	0.92327	0.999967	FALSE	not significant
CBWD1	764.006	-0.0192151	0.123337	-0.155794	0.876195	0.999967	FALSE	not significant
CBWD2	1200.72	-0.0196601	0.0778231	-0.252625	0.800558	0.999967	FALSE	not significant
CBWD3	175.475	0.384425	0.292256	1.31537	0.188385	0.999967	FALSE	not significant
CBWD5	1110.88	0.0343979	0.124805	0.275612	0.782846	0.999967	FALSE	not significant
CBWD6	73.1492	-0.148385	0.291598	-0.508868	0.610845	0.999967	FALSE	not significant
CBX1	13798.3	-0.0190817	0.0457254	-0.417312	0.67645	0.999967	FALSE	not significant
CBX2	6784.3	-0.0383332	0.100052	-0.383133	0.701621	0.999967	FALSE	not significant
CBX3	11273.5	-0.00630999	0.0539389	-0.116984	0.906873	0.999967	FALSE	not significant
CBX4	1623.54	0.316425	0.109158	2.89879	0.00374607	0.999967	FALSE	not significant
CBX5	28060.9	-0.0479081	0.0778332	-0.615522	0.53821	0.999967	FALSE	not significant
CBX6	2379.93	0.104362	0.0784252	1.33073	0.183279	0.999967	FALSE	not significant
CBX7	172.161	0.172037	0.228912	0.751542	0.452327	0.999967	FALSE	not significant
CBX8	931.784	0.193253	0.122018	1.58381	0.113237	0.999967	FALSE	not significant
CBY1	1048.52	-0.00129883	0.0776483	-0.016727	0.986654	0.999967	FALSE	not significant
CC2D1A	876.429	0.0124543	0.14595	0.0853326	0.931997	0.999967	FALSE	not significant
CC2D1B	1246.23	-0.0250201	0.0995191	-0.25141	0.801497	0.999967	FALSE	not significant
CC2D2A	1657.63	0.0512874	0.0975461	0.525776	0.599044	0.999967	FALSE	not significant
CCAR1	6979.68	-0.000352992	0.0928601	-0.00380132	0.996967	0.999967	FALSE	not significant
CCAR2	14046.7	-0.0281905	0.0517029	-0.54524	0.585589	0.999967	FALSE	not significant
CCBE1	49.2813	0.0958197	0.342681	0.279618	0.779771	0.999967	FALSE	not significant
CCBL1	593.364	0.02952	0.0983802	0.300061	0.764131	0.999967	FALSE	not significant
CCBL2	1780.55	-0.0972797	0.0625175	-1.55604	0.119699	0.999967	FALSE	not significant
CCDC101	706.952	-0.0228687	0.0944912	-0.242019	0.808765	0.999967	FALSE	not significant
CCDC102A	662.401	0.0768773	0.0802773	0.957648	0.33824	0.999967	FALSE	not significant
CCDC102B	78.4543	0.0211889	0.211625	0.100125	0.920245	0.999967	FALSE	not significant
CCDC103	337.83	0.0161202	0.142605	0.113042	0.909998	0.999967	FALSE	not significant
CCDC106	927.49	0.0447454	0.0647571	0.690974	0.489582	0.999967	FALSE	not significant
CCDC107	690.631	0.0242874	0.0844952	0.287442	0.773774	0.999967	FALSE	not significant
CCDC108	132.256	-0.0938442	0.303338	-0.309371	0.757039	0.999967	FALSE	not significant
CCDC109B	2228.08	0.0150386	0.114973	0.130801	0.895933	0.999967	FALSE	not significant
CCDC112	546.107	0.0963881	0.0900609	1.07026	0.284504	0.999967	FALSE	not significant
CCDC113	741.3	-0.0515221	0.195259	-0.263865	0.791884	0.999967	FALSE	not significant
CCDC115	975.908	-0.00229789	0.0860233	-0.0267124	0.978689	0.999967	FALSE	not significant
CCDC117	3191.26	0.0301895	0.0973116	0.310235	0.756382	0.999967	FALSE	not significant
CCDC12	1534.69	0.0563735	0.0534397	1.0549	0.291471	0.999967	FALSE	not significant
CCDC120	706.313	0.00792508	0.0805912	0.0983368	0.921665	0.999967	FALSE	not significant
CCDC121	148.181	-0.04072	0.147049	-0.276914	0.781846	0.999967	FALSE	not significant
CCDC122	60.9737	0.142245	0.269199	0.528402	0.597221	0.999967	FALSE	not significant
CCDC124	2449.55	0.00603203	0.0830383	0.0726415	0.942091	0.999967	FALSE	not significant
CCDC125	609.972	0.0501491	0.114259	0.438906	0.66073	0.999967	FALSE	not significant
CCDC126	466.347	0.0663127	0.0914912	0.724799	0.468575	0.999967	FALSE	not significant
CCDC127	925.602	0.00875875	0.0647501	0.13527	0.892398	0.999967	FALSE	not significant
CCDC13	67.7245	0.13194	0.241165	0.547094	0.584314	0.999967	FALSE	not significant
CCDC130	983.432	0.0199448	0.121538	0.164103	0.86965	0.999967	FALSE	not significant
CCDC134	205.125	-0.13541	0.189453	-0.714744	0.474767	0.999967	FALSE	not significant
CCDC136	1214.34	-0.037696	0.0950185	-0.396723	0.691572	0.999967	FALSE	not significant
CCDC137	1290.57	-0.0539396	0.134952	-0.399695	0.689381	0.999967	FALSE	not significant
CCDC138	946.221	-0.0542749	0.0593195	-0.914959	0.360213	0.999967	FALSE	not significant
CCDC14	3953.14	0.0129113	0.108729	0.118747	0.905476	0.999967	FALSE	not significant
CCDC142	634.903	-0.00443533	0.0843291	-0.0525955	0.958054	0.999967	FALSE	not significant
CCDC144B	68.0646	-0.0725321	0.297412	-0.243877	0.807326	0.999967	FALSE	not significant
CCDC144CP	53.564	0.0952164	0.237841	0.400336	0.688909	0.999967	FALSE	not significant
CCDC144NL-AS1	107.738	0.201253	0.178598	1.12685	0.259806	0.999967	FALSE	not significant
CCDC146	302.634	-0.0600284	0.164147	-0.365699	0.71459	0.999967	FALSE	not significant
CCDC148	113.563	-0.023401	0.185491	-0.126157	0.899608	0.999967	FALSE	not significant
CCDC149	458.744	0.00490657	0.0920844	0.0532834	0.957506	0.999967	FALSE	not significant
CCDC15	305.077	-0.0211791	0.11696	-0.181081	0.856304	0.999967	FALSE	not significant
CCDC150	512.797	0.0179249	0.0966588	0.185445	0.85288	0.999967	FALSE	not significant
CCDC151	100.673	0.0670374	0.34864	0.192283	0.847521	0.999967	FALSE	not significant
CCDC152	631.709	0.0865332	0.0889083	0.973286	0.330411	0.999967	FALSE	not significant
CCDC154	48.7608	-0.268186	0.313462	-0.855561	0.392241	0.999967	FALSE	not significant
CCDC157	313.377	-0.0458294	0.146212	-0.313445	0.753942	0.999967	FALSE	not significant
CCDC159	83.3532	0.0404314	0.241484	0.167429	0.867033	0.999967	FALSE	not significant
CCDC160	694.401	0.046855	0.077869	0.601716	0.547363	0.999967	FALSE	not significant
CCDC163P	60.6865	-0.395041	0.21842	-1.80863	0.0705079	0.999967	FALSE	not significant
CCDC167	756.802	0.185713	0.0892046	2.08188	0.0373532	0.999967	FALSE	not significant
CCDC169	142.001	-0.09361	0.133541	-0.700983	0.483313	0.999967	FALSE	not significant
CCDC169-SOHLH2	929.807	0.131129	0.157142	0.834461	0.404021	0.999967	FALSE	not significant
CCDC17	34.9301	0.215342	0.246206	0.874642	0.381769	0.999967	FALSE	not significant
CCDC170	58.0994	0.0215636	0.393446	0.054807	0.956292	0.999967	FALSE	not significant
CCDC171	180.394	-0.085544	0.120799	-0.708149	0.478853	0.999967	FALSE	not significant
CCDC173	171.695	0.0694619	0.144138	0.481913	0.629867	0.999967	FALSE	not significant
CCDC174	804.906	-0.0317055	0.0876893	-0.361566	0.717676	0.999967	FALSE	not significant
CCDC176	240.848	0.0421977	0.152221	0.277213	0.781617	0.999967	FALSE	not significant
CCDC177	791.758	-0.0796359	0.129169	-0.616526	0.537548	0.999967	FALSE	not significant
CCDC18	621.077	0.0814067	0.138747	0.586729	0.557385	0.999967	FALSE	not significant
CCDC180	133.76	0.0749414	1.03569	0.0723592	0.942316	0.999967	FALSE	not significant
CCDC181	734.587	0.00206218	0.0864658	0.0238496	0.980973	0.999967	FALSE	not significant
CCDC183	94.9693	0.110466	0.289503	0.381571	0.702779	0.999967	FALSE	not significant
CCDC183-AS1	56.338	-0.283643	0.259527	-1.09293	0.274426	0.999967	FALSE	not significant
CCDC184	1106.09	0.00454828	0.169636	0.0268119	0.97861	0.999967	FALSE	not significant
CCDC186	549.374	0.126936	0.0949375	1.33705	0.181207	0.999967	FALSE	not significant
CCDC22	1110.2	-0.0185385	0.0609705	-0.304057	0.761085	0.999967	FALSE	not significant
CCDC24	171.658	-0.0831106	0.194683	-0.426902	0.66945	0.999967	FALSE	not significant
CCDC25	2330.49	0.037803	0.0679297	0.556501	0.577868	0.999967	FALSE	not significant
CCDC28A	302.18	0.132041	0.148633	0.88837	0.374342	0.999967	FALSE	not significant
CCDC28B	547.508	0.0557699	0.0951582	0.586075	0.557825	0.999967	FALSE	not significant
CCDC3	166.109	-0.102279	0.189765	-0.538978	0.589902	0.999967	FALSE	not significant
CCDC30	162.215	-0.0448685	0.211941	-0.211703	0.832339	0.999967	FALSE	not significant
CCDC34	1524.33	-0.018741	0.0812859	-0.230556	0.81766	0.999967	FALSE	not significant
CCDC37	107.591	-0.00536208	0.433935	-0.0123569	0.990141	0.999967	FALSE	not significant
CCDC39	78.7698	0.134487	0.355651	0.378142	0.705325	0.999967	FALSE	not significant
CCDC40	1097	-0.0347021	0.146981	-0.236099	0.813356	0.999967	FALSE	not significant
CCDC42B	57.5475	0.124333	0.440626	0.282173	0.777811	0.999967	FALSE	not significant
CCDC43	1270.81	0.00928646	0.0814802	0.113972	0.90926	0.999967	FALSE	not significant
CCDC47	5573.94	0.024546	0.0613162	0.400318	0.688922	0.999967	FALSE	not significant
CCDC50	5533.76	0.00847681	0.0771165	0.109922	0.912471	0.999967	FALSE	not significant
CCDC51	407.665	0.0578498	0.126038	0.458985	0.646245	0.999967	FALSE	not significant
CCDC53	292.976	0.0982881	0.122303	0.803643	0.421603	0.999967	FALSE	not significant
CCDC57	784.673	-0.0338338	0.224745	-0.150543	0.880336	0.999967	FALSE	not significant
CCDC58	727.699	0.0460469	0.10682	0.431068	0.666419	0.999967	FALSE	not significant
CCDC59	1071.74	0.0424749	0.12597	0.337183	0.735979	0.999967	FALSE	not significant
CCDC6	2852.79	-0.000544316	0.0673449	-0.00808251	0.993551	0.999967	FALSE	not significant
CCDC60	34.9736	-0.0119121	0.293785	-0.0405469	0.967657	0.999967	FALSE	not significant
CCDC61	147.542	-0.0639642	0.131721	-0.485605	0.627247	0.999967	FALSE	not significant
CCDC64	181.585	0.0643886	0.210381	0.306057	0.759562	0.999967	FALSE	not significant
CCDC65	106.184	-0.0815659	0.226883	-0.359507	0.719216	0.999967	FALSE	not significant
CCDC66	496.775	-0.0475156	0.132981	-0.357312	0.720858	0.999967	FALSE	not significant
CCDC67	35.0246	0.0722863	0.309131	0.233837	0.815111	0.999967	FALSE	not significant
CCDC69	28.9232	0.128431	0.33813	0.379827	0.704074	0.999967	FALSE	not significant
CCDC7	26.8378	-0.469943	0.279479	-1.6815	0.092666	0.999967	FALSE	not significant
CCDC71	1255.71	-0.096807	0.0855097	-1.13212	0.257585	0.999967	FALSE	not significant
CCDC71L	1334.77	-0.075654	0.0700524	-1.07996	0.280158	0.999967	FALSE	not significant
CCDC74A	950.726	0.0317931	0.152895	0.207941	0.835275	0.999967	FALSE	not significant
CCDC74B	390.632	0.0334458	0.187255	0.178611	0.858243	0.999967	FALSE	not significant
CCDC77	1049.27	0.0972825	0.0806991	1.2055	0.228012	0.999967	FALSE	not significant
CCDC78	35.1015	-0.0760212	0.311282	-0.244219	0.807061	0.999967	FALSE	not significant
CCDC8	1635.81	-0.0124476	0.100317	-0.124083	0.90125	0.999967	FALSE	not significant
CCDC80	1932.32	-0.0458058	0.258913	-0.176916	0.859574	0.999967	FALSE	not significant
CCDC81	512.945	-0.0147423	0.263905	-0.0558624	0.955451	0.999967	FALSE	not significant
CCDC82	1140.98	0.108577	0.0642691	1.68941	0.0911403	0.999967	FALSE	not significant
CCDC84	402.946	0.114269	0.146189	0.781654	0.434418	0.999967	FALSE	not significant
CCDC85A	191.366	-0.0682632	0.149523	-0.456539	0.648002	0.999967	FALSE	not significant
CCDC85B	659.883	0.0103545	0.107885	0.0959776	0.923538	0.999967	FALSE	not significant
CCDC85C	7007.71	-0.0285991	0.114063	-0.250731	0.802022	0.999967	FALSE	not significant
CCDC86	1546.38	-0.0263827	0.265935	-0.0992073	0.920974	0.999967	FALSE	not significant
CCDC87	23.7524	-0.309836	0.357815	-0.865911	0.386539	0.999967	FALSE	not significant
CCDC88A	7495.36	-0.0370174	0.0598282	-0.618727	0.536096	0.999967	FALSE	not significant
CCDC88B	41.0483	0.00306144	0.412681	0.00741842	0.994081	0.999967	FALSE	not significant
CCDC88C	2257.07	-0.0394415	0.144146	-0.273622	0.784375	0.999967	FALSE	not significant
CCDC9	1192.45	-0.0227671	0.0633614	-0.359321	0.719355	0.999967	FALSE	not significant
CCDC90B	1683.58	0.0340057	0.0536108	0.634306	0.525881	0.999967	FALSE	not significant
CCDC91	842.322	-0.0108428	0.0643534	-0.168489	0.866199	0.999967	FALSE	not significant
CCDC92	1143.42	0.0714929	0.0566673	1.26163	0.207084	0.999967	FALSE	not significant
CCDC93	2435.32	-0.00127759	0.110514	-0.0115604	0.990776	0.999967	FALSE	not significant
CCDC94	845.523	0.0138973	0.0901607	0.154139	0.8775	0.999967	FALSE	not significant
CCDC96	227.276	0.0639162	0.151626	0.421538	0.673362	0.999967	FALSE	not significant
CCDC97	2466	-0.0300441	0.0791584	-0.379544	0.704284	0.999967	FALSE	not significant
CCER2	47.5147	0.181048	0.281132	0.643997	0.519577	0.999967	FALSE	not significant
CCHCR1	1580.06	0.0205342	0.0877781	0.233933	0.815037	0.999967	FALSE	not significant
CCHE1	76.8364	-0.289453	0.377894	-0.765964	0.443698	0.999967	FALSE	not significant
CCKBR	59.8028	-0.148833	0.242616	-0.61345	0.539579	0.999967	FALSE	not significant
CCL2	54.1431	-0.310061	0.289872	-1.06965	0.284778	0.999967	FALSE	not significant
CCM2	1658.51	0.0436262	0.0517661	0.842756	0.399365	0.999967	FALSE	not significant
CCM2L	32.6837	-0.074014	0.436327	-0.16963	0.865301	0.999967	FALSE	not significant
CCNA1	97.8701	0.0422307	0.262885	0.160643	0.872375	0.999967	FALSE	not significant
CCNA2	4363.84	0.0500499	0.153172	0.326757	0.743851	0.999967	FALSE	not significant
CCNB1	7806.36	0.0120019	0.0983791	0.121996	0.902902	0.999967	FALSE	not significant
CCNB1IP1	3447.6	-0.0559499	0.0821807	-0.680816	0.495988	0.999967	FALSE	not significant
CCNB2	4081.6	-0.00642453	0.0882686	-0.0727839	0.941978	0.999967	FALSE	not significant
CCNC	2514.64	0.00939708	0.064994	0.144584	0.885039	0.999967	FALSE	not significant
CCND1	6518.44	0.0610037	0.223084	0.273457	0.784502	0.999967	FALSE	not significant
CCND2	8125.13	-0.0358538	0.112028	-0.320044	0.748935	0.999967	FALSE	not significant
CCND3	865.709	0.026549	0.134151	0.197904	0.84312	0.999967	FALSE	not significant
CCNDBP1	1335.25	-0.00396671	0.0745699	-0.0531945	0.957577	0.999967	FALSE	not significant
CCNE1	844.362	-0.0046514	0.110904	-0.0419409	0.966546	0.999967	FALSE	not significant
CCNE2	527.4	0.0595487	0.132268	0.450212	0.652558	0.999967	FALSE	not significant
CCNF	3178.52	-0.0293192	0.0824029	-0.355804	0.721988	0.999967	FALSE	not significant
CCNG1	8246.64	0.00647408	0.0565502	0.114484	0.908854	0.999967	FALSE	not significant
CCNG2	4152.01	0.0429854	0.142328	0.302017	0.762639	0.999967	FALSE	not significant
CCNH	769.186	-0.025003	0.114744	-0.217903	0.827505	0.999967	FALSE	not significant
CCNI	16152.5	-0.0348791	0.0842537	-0.413977	0.678891	0.999967	FALSE	not significant
CCNJ	3741.73	0.0442861	0.107981	0.410128	0.681712	0.999967	FALSE	not significant
CCNJL	1806.37	-0.0758867	0.0855085	-0.887476	0.374823	0.999967	FALSE	not significant
CCNK	4212.34	-0.004807	0.0469146	-0.102463	0.918389	0.999967	FALSE	not significant
CCNL1	2646.13	0.149736	0.0522708	2.86462	0.00417505	0.999967	FALSE	not significant
CCNL2	8516.62	-0.0271804	0.135637	-0.200391	0.841175	0.999967	FALSE	not significant
CCNT1	3611.63	-0.0379153	0.0564961	-0.671114	0.502148	0.999967	FALSE	not significant
CCNT2	3773.63	-0.0306743	0.0692683	-0.442834	0.657886	0.999967	FALSE	not significant
CCNT2-AS1	99.8261	-0.110948	0.200247	-0.554057	0.57954	0.999967	FALSE	not significant
CCNY	4098.08	-0.000371288	0.0630488	-0.0058889	0.995301	0.999967	FALSE	not significant
CCNYL1	1706.75	0.0314151	0.0797362	0.393988	0.69359	0.999967	FALSE	not significant
CCP110	2365.73	0.0787458	0.0883808	0.890983	0.372938	0.999967	FALSE	not significant
CCPG1	1170.23	0.179993	0.13167	1.367	0.171627	0.999967	FALSE	not significant
CCS	541.267	0.0640473	0.12562	0.509849	0.610157	0.999967	FALSE	not significant
CCSAP	749.08	0.0722352	0.10135	0.712729	0.476013	0.999967	FALSE	not significant
CCSER1	31.1289	-0.165055	0.517977	-0.318653	0.74999	0.999967	FALSE	not significant
CCSER2	1802.16	0.0410909	0.0711673	0.577384	0.56368	0.999967	FALSE	not significant
CCT2	16819.1	0.0216066	0.0909105	0.237669	0.812138	0.999967	FALSE	not significant
CCT3	16206.2	-0.0168759	0.0679313	-0.248426	0.803805	0.999967	FALSE	not significant
CCT4	13288.8	-0.010906	0.074683	-0.146031	0.883897	0.999967	FALSE	not significant
CCT5	16092.6	-0.0482988	0.14443	-0.334409	0.738071	0.999967	FALSE	not significant
CCT6A	12029.5	0.0160602	0.0968043	0.165904	0.868232	0.999967	FALSE	not significant
CCT6B	65.1832	-0.0754935	0.246637	-0.306092	0.759535	0.999967	FALSE	not significant
CCT6P1	295.007	-0.0515232	0.114617	-0.449524	0.653054	0.999967	FALSE	not significant
CCT6P3	309.631	-0.0959392	0.109741	-0.874233	0.381991	0.999967	FALSE	not significant
CCT7	16010.2	-0.0053956	0.103671	-0.0520454	0.958493	0.999967	FALSE	not significant
CCT8	12605.3	-0.0177597	0.0480727	-0.369434	0.711804	0.999967	FALSE	not significant
CCZ1	2105.89	0.0473919	0.0746695	0.634689	0.525631	0.999967	FALSE	not significant
CCZ1B	1619.14	-0.00769066	0.0768607	-0.10006	0.920297	0.999967	FALSE	not significant
CD101	91.898	0.0110387	0.254455	0.0433816	0.965397	0.999967	FALSE	not significant
CD109	227.944	0.0991458	0.180305	0.549879	0.582403	0.999967	FALSE	not significant
CD151	4067.7	0.0389648	0.117113	0.332711	0.739353	0.999967	FALSE	not significant
CD164	3673.24	0.0396019	0.0680678	0.581801	0.560701	0.999967	FALSE	not significant
CD200	2095.53	-0.0279299	0.095657	-0.291979	0.770303	0.999967	FALSE	not significant
CD24	19340	-0.0225154	0.0629713	-0.35755	0.72068	0.999967	FALSE	not significant
CD248	677.315	0.0423356	0.180056	0.235125	0.814112	0.999967	FALSE	not significant
CD27-AS1	230.341	-0.0304052	0.20417	-0.148921	0.881616	0.999967	FALSE	not significant
CD276	12840.3	0.027814	0.0256088	1.08611	0.27743	0.999967	FALSE	not significant
CD2AP	1184.32	0.0172749	0.10192	0.169495	0.865408	0.999967	FALSE	not significant
[truncated: 12,520 more rows]

## Sheet: 4h
	baseMean	log2FoldChange	lfcSE	stat	pvalue	padj	sig	condition
C11orf96	850.789	3.742	0.200207	18.6907	5.89318e-78	9.49333e-74	TRUE	FGF8
NAB1	4002.18	0.777011	0.045621	17.0319	4.7663e-65	3.83902e-61	TRUE	FGF8
TAGLN3	1898.06	1.5684	0.0923797	16.9778	1.19917e-64	6.43912e-61	TRUE	FGF8
GPC1	6736.54	0.76588	0.0497502	15.3945	1.78183e-53	5.74071e-50	TRUE	FGF8
SLC4A7	4045.32	1.12366	0.0729303	15.4073	1.46205e-53	5.74071e-50	TRUE	FGF8
LHFPL2	2767.36	1.67872	0.114911	14.6089	2.46336e-48	6.6137e-45	TRUE	FGF8
B4GALT5	7308.83	1.0017	0.0689468	14.5286	7.98434e-48	1.83743e-44	TRUE	FGF8
RASA3	1337.07	1.74537	0.120746	14.4548	2.33778e-47	4.70742e-44	TRUE	FGF8
SPSB1	374.126	1.83831	0.128686	14.2852	2.70689e-46	4.84504e-43	TRUE	FGF8
FAM19A5	3591.92	1.78052	0.132288	13.4595	2.70826e-41	4.36274e-38	TRUE	FGF8
F2R	6258.85	1.40522	0.104482	13.4494	3.10461e-41	4.54657e-38	TRUE	FGF8
ENC1	3801.34	1.98921	0.147996	13.4409	3.47957e-41	4.67104e-38	TRUE	FGF8
USP12	2751.27	1.03214	0.0777844	13.2692	3.49296e-40	4.32831e-37	TRUE	FGF8
EGR2	3167.37	1.72796	0.130605	13.2304	5.85665e-40	6.73891e-37	TRUE	FGF8
HMGA1	68332.6	0.666479	0.0504214	13.2182	6.89162e-40	7.40114e-37	TRUE	FGF8
CRB2	20635.5	-1.37408	0.104451	-13.1553	1.58618e-39	1.59698e-36	TRUE	FGF17
SLITRK5	2197.95	-1.00816	0.0769965	-13.0936	3.58043e-39	3.39277e-36	TRUE	FGF17
ERRFI1	2784.71	1.53835	0.118334	13.0001	1.2214e-38	1.09309e-35	TRUE	FGF8
PAQR5	95.7939	2.70486	0.210132	12.8722	6.45561e-38	5.47334e-35	TRUE	FGF8
WWTR1	5008.26	1.03047	0.0801373	12.8587	7.6809e-38	6.18658e-35	TRUE	FGF8
TMEM47	5537.77	-0.822693	0.0642398	-12.8066	1.50617e-37	1.15538e-34	TRUE	FGF17
RGS4	196.302	2.97691	0.23414	12.7143	4.92782e-37	3.60828e-34	TRUE	FGF8
KDM6B	6138.27	0.98305	0.0789873	12.4457	1.47638e-35	1.03404e-32	TRUE	FGF8
IKZF4	1868.57	-0.863034	0.0697738	-12.369	3.84425e-35	2.58029e-32	TRUE	FGF17
SMOX	1228.34	0.875302	0.0711451	12.3031	8.72038e-35	5.61906e-32	TRUE	FGF8
GAS6	1270.38	1.33538	0.109087	12.2415	1.866e-34	1.15613e-31	TRUE	FGF8
TRIB1	2263.13	1.4418	0.120505	11.9647	5.44251e-33	3.24716e-30	TRUE	FGF8
FOSB	3601.54	1.83164	0.1534	11.9403	7.29392e-33	4.19635e-30	TRUE	FGF8
VASP	3220.02	1.01214	0.0848045	11.935	7.77302e-33	4.31778e-30	TRUE	FGF8
NKX2-1	3339.57	-1.71941	0.145002	-11.8579	1.95883e-32	1.05183e-29	TRUE	FGF17
CARD10	1140.33	1.30595	0.110517	11.8168	3.1976e-32	1.66162e-29	TRUE	FGF8
LMNA	4021.24	1.52114	0.129402	11.7551	6.64617e-32	3.34572e-29	TRUE	FGF8
C1orf106	4240.12	-0.883964	0.0752705	-11.7438	7.59635e-32	3.70817e-29	TRUE	FGF17
PTPRN	509.836	2.07719	0.178279	11.6513	2.25958e-31	1.05615e-28	TRUE	FGF8
TBX2	129.064	3.57247	0.30665	11.65	2.2947e-31	1.05615e-28	TRUE	FGF8
IER2	7618.06	1.16986	0.100457	11.6453	2.42491e-31	1.08508e-28	TRUE	FGF8
FAM46A	1213.17	2.11289	0.181524	11.6397	2.58934e-31	1.12734e-28	TRUE	FGF8
RASL11A	116.022	2.73427	0.235022	11.6341	2.7652e-31	1.17223e-28	TRUE	FGF8
EGR3	5724.34	1.61076	0.138864	11.5996	4.14038e-31	1.66743e-28	TRUE	FGF8
LRIG3	4112.02	0.803478	0.0692662	11.5999	4.12762e-31	1.66743e-28	TRUE	FGF8
SLC6A17	497.768	1.91298	0.165529	11.5567	6.82444e-31	2.68134e-28	TRUE	FGF8
SDC4	2888.63	1.03246	0.0896088	11.5219	1.0232e-30	3.92444e-28	TRUE	FGF8
GLCE	737.024	1.00817	0.0881236	11.4404	2.62814e-30	9.84575e-28	TRUE	FGF8
CLCF1	404.61	1.66335	0.145539	11.4289	2.99934e-30	1.0981e-27	TRUE	FGF8
SPRED2	4201.53	1.16147	0.101712	11.4193	3.35057e-30	1.19943e-27	TRUE	FGF8
SKIDA1	3005.52	-1.88737	0.166014	-11.3687	5.98731e-30	2.09673e-27	TRUE	FGF17
DGKD	3032.93	0.71158	0.0626531	11.3575	6.80957e-30	2.33394e-27	TRUE	FGF8
TRIM2	7975.58	-0.649183	0.0573314	-11.3233	1.00562e-29	3.37489e-27	TRUE	FGF17
PRKCI	3971.05	0.728035	0.0643325	11.3167	1.08422e-29	3.56441e-27	TRUE	FGF8
NR2F1	12143.6	-1.09063	0.0968075	-11.266	1.93171e-29	6.22357e-27	TRUE	FGF17
RGMA	6944.4	-1.00009	0.0889682	-11.2409	2.56668e-29	8.10719e-27	TRUE	FGF17
TP53INP1	3293.99	-0.804536	0.0722414	-11.1368	8.30748e-29	2.57356e-26	TRUE	FGF17
SOX12	8537.31	-0.759086	0.0682341	-11.1247	9.50892e-29	2.89017e-26	TRUE	FGF17
CCDC71L	1334.77	0.767826	0.0690497	11.1199	1.00389e-28	2.99475e-26	TRUE	FGF8
DIO3	194.195	3.85953	0.351311	10.9861	4.45861e-28	1.30589e-25	TRUE	FGF8
FGFRL1	6729.09	0.970938	0.0886117	10.9572	6.13515e-28	1.76484e-25	TRUE	FGF8
TMEM189	1925.74	1.0962	0.100068	10.9545	6.32065e-28	1.78631e-25	TRUE	FGF8
SHB	187.223	1.81248	0.165681	10.9396	7.45142e-28	2.06957e-25	TRUE	FGF8
ELL2	1844.88	1.47078	0.134977	10.8966	1.19704e-27	3.26833e-25	TRUE	FGF8
LOC102724238	100.26	20.5112	1.88771	10.8656	1.68067e-27	4.51231e-25	TRUE	FGF8
DAB2	2133.79	-0.969135	0.0895912	-10.8173	2.85042e-27	7.52744e-25	TRUE	FGF17
LYST	631.928	1.43851	0.133205	10.7992	3.47196e-27	9.02095e-25	TRUE	FGF8
CNIH3	121.376	2.10684	0.195245	10.7907	3.80787e-27	9.73667e-25	TRUE	FGF8
SUOX	1124.79	-1.01107	0.0941664	-10.737	6.82112e-27	1.7169e-24	TRUE	FGF17
CEP170B	1688.54	0.892861	0.0833178	10.7163	8.53247e-27	2.11461e-24	TRUE	FGF8
HSDL1	4975.46	-0.470976	0.0439704	-10.7112	9.01741e-27	2.20093e-24	TRUE	FGF17
CPEB4	1769.89	1.11258	0.104279	10.6693	1.41746e-26	3.40674e-24	TRUE	FGF8
PLCH1	4053.27	-1.86152	0.174497	-10.6679	1.43807e-26	3.40674e-24	TRUE	FGF17
FZD2	10464.9	-0.934958	0.0879101	-10.6354	2.03979e-26	4.76218e-24	TRUE	FGF17
PHF6	10297.4	-0.706083	0.0669548	-10.5457	5.31963e-26	1.2242e-23	TRUE	FGF17
SEC14L2	452.104	1.70363	0.161681	10.537	5.83206e-26	1.32322e-23	TRUE	FGF8
INHBA	72.1933	3.10664	0.295211	10.5235	6.73491e-26	1.50684e-23	TRUE	FGF8
SNX25	1967.88	0.717436	0.0682383	10.5137	7.4719e-26	1.64883e-23	TRUE	FGF8
ARAP2	275.855	1.26144	0.120218	10.493	9.30204e-26	2.02495e-23	TRUE	FGF8
SAT1	1898.79	1.53324	0.1462	10.4872	9.88714e-26	2.12363e-23	TRUE	FGF8
CHST11	1575.72	1.27532	0.121644	10.4841	1.02252e-25	2.16734e-23	TRUE	FGF8
GCNT1	226.74	1.72435	0.165395	10.4256	1.89401e-25	3.96241e-23	TRUE	FGF8
DIP2C	2801.23	0.71304	0.0684272	10.4204	2.00054e-25	4.13162e-23	TRUE	FGF8
FGFR2	10431.9	-1.57331	0.151074	-10.4141	2.13754e-25	4.35869e-23	TRUE	FGF17
C16orf72	3017.24	1.1354	0.109972	10.3244	5.4677e-25	1.10099e-22	TRUE	FGF8
ZFP36	1533.54	1.51827	0.147151	10.3178	5.85792e-25	1.165e-22	TRUE	FGF8
LRRC8D	2231.23	-0.857548	0.0832869	-10.2963	7.32155e-25	1.43833e-22	TRUE	FGF17
TOB1	1268.04	-0.773913	0.0753837	-10.2663	9.99381e-25	1.93964e-22	TRUE	FGF17
CLU	3226.71	1.25246	0.122108	10.257	1.10073e-24	2.11092e-22	TRUE	FGF8
APCDD1L	39.5932	4.09375	0.401581	10.1941	2.10713e-24	3.99339e-22	TRUE	FGF8
ST3GAL1	483.815	0.781788	0.0767251	10.1895	2.20958e-24	4.13885e-22	TRUE	FGF8
CTNNAL1	3978.77	0.889862	0.0875761	10.161	2.95974e-24	5.48028e-22	TRUE	FGF8
SH3RF1	3090.8	0.470432	0.046424	10.1334	3.92828e-24	7.19098e-22	TRUE	FGF8
FIGN	1833.11	-0.792277	0.0784844	-10.0947	5.82994e-24	1.05522e-21	TRUE	FGF17
SIRPA	1707.38	0.954305	0.0947308	10.0739	7.20852e-24	1.29024e-21	TRUE	FGF8
EGR4	531.654	1.94144	0.193218	10.0479	9.38184e-24	1.66079e-21	TRUE	FGF8
FEZF2	2531.78	-2.19895	0.222013	-9.90457	3.97672e-23	6.96316e-21	TRUE	FGF17
CCDC177	791.758	-1.74385	0.176287	-9.89208	4.50567e-23	7.8045e-21	TRUE	FGF17
NFATC2	904.159	1.30797	0.132292	9.88701	4.73967e-23	8.12248e-21	TRUE	FGF8
PKNOX2	3322.65	-0.772245	0.0782669	-9.86682	5.7971e-23	9.83004e-21	TRUE	FGF17
PIK3R3	7823.92	-1.13724	0.115701	-9.82912	8.43498e-23	1.41541e-20	TRUE	FGF17
RHOBTB3	894.878	0.70879	0.0721329	9.82617	8.68617e-23	1.44253e-20	TRUE	FGF8
ITPRIP	2186.14	0.62495	0.0638157	9.79305	1.20601e-22	1.9824e-20	TRUE	FGF8
MEF2D	1262.43	0.664767	0.0680648	9.76667	1.56505e-22	2.54661e-20	TRUE	FGF8
RDX	12855	0.597595	0.0612257	9.76053	1.66288e-22	2.67874e-20	TRUE	FGF8
PSRC1	1958.39	-1.0672	0.109617	-9.73576	2.12231e-22	3.38498e-20	TRUE	FGF17
ZSWIM6	4204.13	0.687476	0.0708986	9.69661	3.11687e-22	4.92252e-20	TRUE	FGF8
NETO2	7183.78	1.23078	0.126994	9.69164	3.27226e-22	5.11775e-20	TRUE	FGF8
SPATA2L	558.221	0.870831	0.0899044	9.68618	3.45188e-22	5.34677e-20	TRUE	FGF8
ABHD2	3403.1	0.733256	0.0757422	9.68095	3.63328e-22	5.57415e-20	TRUE	FGF8
CD109	227.944	1.4699	0.151925	9.67514	3.84578e-22	5.8445e-20	TRUE	FGF8
SPTSSB	717.94	-1.881	0.194701	-9.66099	4.41579e-22	6.64804e-20	TRUE	FGF17
CDK17	2946.77	0.80511	0.0833962	9.65404	4.72577e-22	7.01394e-20	TRUE	FGF8
SNX9	2031.43	0.632393	0.0655085	9.6536	4.74591e-22	7.01394e-20	TRUE	FGF8
PIM3	1833	1.064	0.110533	9.62611	6.20319e-22	9.0843e-20	TRUE	FGF8
ITGA5	5649.03	0.617257	0.0645279	9.56575	1.11395e-21	1.61663e-19	TRUE	FGF8
DTX4	4279.89	-0.664085	0.0695109	-9.55368	1.25174e-21	1.80038e-19	TRUE	FGF17
ST3GAL5	555.57	1.02794	0.10837	9.48548	2.41268e-21	3.43945e-19	TRUE	FGF8
ANKRD28	2936.87	0.774885	0.081742	9.47964	2.55168e-21	3.6057e-19	TRUE	FGF8
CENPA	502.534	-1.12603	0.119044	-9.45898	3.1095e-21	4.35573e-19	TRUE	FGF17
CCDC160	694.401	-0.823502	0.0873185	-9.43102	4.06135e-21	5.64002e-19	TRUE	FGF17
CHST7	228.811	1.27538	0.135387	9.42029	4.49857e-21	6.1938e-19	TRUE	FGF8
SALL2	17956.9	-0.954269	0.101354	-9.41522	4.72074e-21	6.44461e-19	TRUE	FGF17
ZDHHC18	3349.79	0.417657	0.0443916	9.40848	5.03376e-21	6.81419e-19	TRUE	FGF8
TBC1D23	1662.98	0.587695	0.0625837	9.39055	5.96905e-21	8.01296e-19	TRUE	FGF8
FAM53B	4696.43	-0.893908	0.0953967	-9.37043	7.22355e-21	9.61687e-19	TRUE	FGF17
MCL1	20825.7	0.570029	0.0609224	9.35664	8.23147e-21	1.08689e-18	TRUE	FGF8
EHD3	1678.33	1.23566	0.132284	9.341	9.54285e-21	1.2498e-18	TRUE	FGF8
PIK3C2B	3252.26	-1.15982	0.124448	-9.31965	1.16722e-20	1.51635e-18	TRUE	FGF17
ARC	1008.07	1.82328	0.196722	9.26829	1.89151e-20	2.43762e-18	TRUE	FGF8
STOX2	1090.32	-1.12595	0.121516	-9.26589	1.93462e-20	2.4734e-18	TRUE	FGF17
FAM117B	1482.44	-0.945331	0.102344	-9.23683	2.53914e-20	3.19555e-18	TRUE	FGF17
NPFFR2	156.415	1.97163	0.21345	9.23693	2.53666e-20	3.19555e-18	TRUE	FGF8
FOXQ1	53.5058	4.29871	0.465913	9.22641	2.79845e-20	3.49459e-18	TRUE	FGF8
GJB2	42.2912	2.96639	0.322718	9.1919	3.85976e-20	4.71037e-18	TRUE	FGF8
NKX3-1	108.717	1.43688	0.156319	9.19193	3.8585e-20	4.71037e-18	TRUE	FGF8
PXN	3510.26	0.670323	0.0729209	9.19248	3.83903e-20	4.71037e-18	TRUE	FGF8
SAP30	982.217	-0.657463	0.0716066	-9.1816	4.24746e-20	5.14453e-18	TRUE	FGF17
PANK1	1917.06	-0.697841	0.0760436	-9.17685	4.43896e-20	5.33636e-18	TRUE	FGF17
ACAN	833.323	1.14441	0.124788	9.17081	4.6948e-20	5.60211e-18	TRUE	FGF8
DUSP2	143.223	1.60617	0.175922	9.13002	6.8484e-20	8.11183e-18	TRUE	FGF8
SOCS2	212.644	1.55111	0.170453	9.09993	9.0393e-20	1.06288e-17	TRUE	FGF8
PTPRE	105.815	1.65011	0.181599	9.08655	1.02233e-19	1.19338e-17	TRUE	FGF8
MEX3B	2398.81	-0.737029	0.0813462	-9.0604	1.29974e-19	1.50629e-17	TRUE	FGF17
UNC5B	255.53	1.22381	0.13537	9.04046	1.5601e-19	1.79512e-17	TRUE	FGF8
LMX1B	3257.56	-1.53475	0.170058	-9.02484	1.79961e-19	2.05603e-17	TRUE	FGF17
PNMAL1	4157.52	-0.563208	0.0624302	-9.02141	1.8569e-19	2.10653e-17	TRUE	FGF17
MARCKS	23041.6	-0.377432	0.041897	-9.00855	2.08792e-19	2.35205e-17	TRUE	not significant
MN1	4846.57	-1.02904	0.114359	-8.99835	2.29139e-19	2.56333e-17	TRUE	FGF17
LITAF	5519.44	0.514204	0.0572091	8.98815	2.51421e-19	2.7932e-17	TRUE	FGF8
APOA1	517.268	2.06957	0.23126	8.9491	3.58401e-19	3.95444e-17	TRUE	FGF8
RAB10	8251.09	0.656672	0.0737582	8.90304	5.43364e-19	5.95445e-17	TRUE	FGF8
AHDC1	3125.73	-0.761521	0.0855682	-8.89957	5.60613e-19	6.10197e-17	TRUE	FGF17
BMP2	4450.63	1.21656	0.136974	8.88168	6.58562e-19	7.11998e-17	TRUE	FGF8
LBH	1409.24	1.05458	0.118778	8.87854	6.77409e-19	7.27492e-17	TRUE	FGF8
KCNK9	39.9733	3.84173	0.433421	8.86375	7.73684e-19	8.25383e-17	TRUE	FGF8
CXCL12	181.89	2.04758	0.231819	8.83267	1.02202e-18	1.08314e-16	TRUE	FGF8
RYBP	3690.66	0.493769	0.0559387	8.82697	1.07551e-18	1.13238e-16	TRUE	FGF8
B4GALNT3	672.148	0.790209	0.0896778	8.81165	1.23318e-18	1.28996e-16	TRUE	FGF8
BMF	4772.23	-1.7706	0.201003	-8.80882	1.26471e-18	1.3144e-16	TRUE	FGF17
GEM	1081.72	2.48574	0.284081	8.75009	2.13175e-18	2.2013e-16	TRUE	FGF8
USP7	10437.9	0.480771	0.0550189	8.73829	2.3667e-18	2.42836e-16	TRUE	FGF8
ARHGEF3	290.487	2.08649	0.238908	8.73341	2.47108e-18	2.51941e-16	TRUE	FGF8
CDYL	2194.33	0.384691	0.0440593	8.73123	2.51923e-18	2.55235e-16	TRUE	not significant
FAM110B	1602.98	-0.672175	0.0770219	-8.72707	2.61366e-18	2.63147e-16	TRUE	FGF17
CABP7	121.903	2.44803	0.281162	8.70685	3.1243e-18	3.12604e-16	TRUE	FGF8
ACHE	481.671	1.17077	0.134535	8.70233	3.2513e-18	3.23304e-16	TRUE	FGF8
RGS17	128.46	1.29684	0.149405	8.68007	3.95535e-18	3.909e-16	TRUE	FGF8
ATP6V0A1	5322.1	0.616598	0.0710452	8.67895	3.99437e-18	3.92349e-16	TRUE	FGF8
GNL1	3875.45	0.44835	0.0517792	8.65889	4.76398e-18	4.65109e-16	TRUE	FGF8
KCNK1	85.7066	2.5557	0.295354	8.65299	5.01666e-18	4.86828e-16	TRUE	FGF8
UBR7	3675.13	0.695888	0.0804568	8.64921	5.18567e-18	5.00216e-16	TRUE	FGF8
PDZRN3	3426.53	-1.03365	0.119766	-8.6306	6.10321e-18	5.85218e-16	TRUE	FGF17
BACH2	3431.83	0.969923	0.112469	8.62392	6.47012e-18	6.16728e-16	TRUE	FGF8
SIK3	3587.13	0.560087	0.0649546	8.62274	6.53686e-18	6.19425e-16	TRUE	FGF8
EBF3	258.404	1.61627	0.187466	8.62169	6.59723e-18	6.2149e-16	TRUE	FGF8
ZNF674-AS1	351.484	1.50971	0.175144	8.61981	6.70664e-18	6.28123e-16	TRUE	FGF8
WEE1	10427.2	1.03502	0.120298	8.60378	7.71333e-18	7.18232e-16	TRUE	FGF8
AMZ2	2027.04	-0.489374	0.056898	-8.6009	7.90927e-18	7.32244e-16	TRUE	FGF17
RTN4	18715.1	0.865307	0.100879	8.57769	9.67965e-18	8.91025e-16	TRUE	FGF8
RPS6KA3	8965.22	0.911548	0.10645	8.56315	1.09827e-17	1.00523e-15	TRUE	FGF8
PATZ1	6525.72	-0.437595	0.0511116	-8.56156	1.11353e-17	1.01344e-15	TRUE	FGF17
USP44	1796.83	-1.12654	0.131789	-8.54805	1.2519e-17	1.13297e-15	TRUE	FGF17
ARID3B	8297.71	0.455263	0.053323	8.53784	1.36759e-17	1.23076e-15	TRUE	FGF8
RAPGEF5	978.097	1.16534	0.136586	8.53193	1.4393e-17	1.28809e-15	TRUE	FGF8
APH1B	1348.74	-0.622875	0.0730489	-8.52682	1.5042e-17	1.33874e-15	TRUE	FGF17
CCNY	4098.08	0.527326	0.0619317	8.51464	1.67108e-17	1.47909e-15	TRUE	FGF8
H2AFY2	9828.88	-0.386272	0.045369	-8.514	1.68035e-17	1.47917e-15	TRUE	not significant
SERTAD1	650.889	1.3732	0.161616	8.49671	1.95046e-17	1.70761e-15	TRUE	FGF8
DNAJB5	2496.9	0.585403	0.0689081	8.49542	1.97224e-17	1.71734e-15	TRUE	FGF8
ARHGEF26	1527.06	-0.487762	0.0574424	-8.49132	2.04301e-17	1.7694e-15	TRUE	FGF17
TBC1D10A	476.881	0.844038	0.0995015	8.48267	2.20086e-17	1.89592e-15	TRUE	FGF8
CASC10	1073.57	-1.05284	0.124127	-8.48198	2.21395e-17	1.89705e-15	TRUE	FGF17
OTX2	4823.88	-1.21746	0.143596	-8.47839	2.28333e-17	1.94615e-15	TRUE	FGF17
EAF1	2899.8	0.728522	0.0859868	8.4725	2.40189e-17	2.03642e-15	TRUE	FGF8
TNFRSF21	4218.04	1.3116	0.154958	8.46423	2.57841e-17	2.17464e-15	TRUE	FGF8
ADAM9	4525.49	1.06669	0.126195	8.45274	2.84544e-17	2.37498e-15	TRUE	FGF8
B2M	3337.91	0.752355	0.0890031	8.45313	2.83594e-17	2.37498e-15	TRUE	FGF8
DENND5A	7762.5	0.361347	0.0427704	8.44852	2.95022e-17	2.44974e-15	TRUE	not significant
CMIP	3489.6	0.597377	0.0707648	8.44172	3.127e-17	2.58323e-15	TRUE	FGF8
PHF24	317.932	1.05892	0.125491	8.43818	3.22316e-17	2.64907e-15	TRUE	FGF8
CDKN1B	3387.06	-0.42566	0.0505076	-8.42763	3.5274e-17	2.88441e-15	TRUE	FGF17
ABTB2	770.115	1.87492	0.222595	8.423	3.6698e-17	2.9857e-15	TRUE	FGF8
LINC01224	1202.22	-0.832675	0.0991012	-8.40227	4.37945e-17	3.54516e-15	TRUE	FGF17
EZR	5420.17	1.06367	0.126967	8.37751	5.40604e-17	4.3543e-15	TRUE	FGF8
GJA3	207.672	1.79534	0.214455	8.37162	5.683e-17	4.5546e-15	TRUE	FGF8
NR2F1-AS1	860.067	-0.664248	0.0793655	-8.36947	5.78759e-17	4.61546e-15	TRUE	FGF17
LRRC8B	2267.31	0.867624	0.103724	8.36477	6.02321e-17	4.7797e-15	TRUE	FGF8
KHDRBS3	866.798	0.924817	0.11072	8.35274	6.67002e-17	5.26702e-15	TRUE	FGF8
MEIS2	1002.47	1.26594	0.151594	8.35083	6.77841e-17	5.32651e-15	TRUE	FGF8
SHROOM2	3359.66	-0.770462	0.0923029	-8.34711	6.99536e-17	5.47031e-15	TRUE	FGF17
NDRG4	1394.29	0.970208	0.116294	8.34271	7.26054e-17	5.65024e-15	TRUE	FGF8
MICAL2	629.404	1.22141	0.14646	8.33956	7.45687e-17	5.77513e-15	TRUE	FGF8
SVIL	2613.16	0.599757	0.0719418	8.33669	7.63971e-17	5.88843e-15	TRUE	FGF8
TCF7	1272.74	0.734418	0.0882987	8.31742	8.99002e-17	6.8962e-15	TRUE	FGF8
PCYOX1	5611.88	-0.458997	0.0552526	-8.30726	9.79413e-17	7.47742e-15	TRUE	FGF17
EGR1	49415.5	1.76497	0.212727	8.29688	1.06877e-16	8.12112e-15	TRUE	FGF8
ITGA3	648.796	1.90187	0.229352	8.29234	1.11042e-16	8.398e-15	TRUE	FGF8
TTC8	907.944	-0.671054	0.0810107	-8.28352	1.19591e-16	9.00231e-15	TRUE	FGF17
RARB	272.46	-0.881937	0.106777	-8.25963	1.46119e-16	1.0948e-14	TRUE	FGF17
WDR37	1525.3	0.608054	0.0736622	8.25463	1.52375e-16	1.13639e-14	TRUE	FGF8
RPAP3	3324.46	0.407195	0.0495529	8.21737	2.08008e-16	1.54415e-14	TRUE	FGF8
ZNF655	2616.2	0.465713	0.0568203	8.19624	2.48028e-16	1.83279e-14	TRUE	FGF8
HOMER1	2395.79	0.949775	0.115924	8.19308	2.54627e-16	1.87296e-14	TRUE	FGF8
CDC20	4844.16	-0.563117	0.0687941	-8.18554	2.71079e-16	1.98491e-14	TRUE	FGF17
MEF2A	2678.41	0.560309	0.0685598	8.17256	3.01908e-16	2.20065e-14	TRUE	FGF8
BORA	888.528	-0.739099	0.0904748	-8.16912	3.10654e-16	2.2542e-14	TRUE	FGF17
AHI1	1215.6	0.504668	0.0617894	8.16756	3.14696e-16	2.27329e-14	TRUE	FGF8
DKK3	3615.9	0.909688	0.111456	8.16186	3.29917e-16	2.36452e-14	TRUE	FGF8
SAPCD2	1261.61	-0.8978	0.110001	-8.16173	3.30261e-16	2.36452e-14	TRUE	FGF17
BASP1	13688.3	-0.695894	0.0855531	-8.13406	4.15148e-16	2.94609e-14	TRUE	FGF17
SASH1	1834.67	-0.667705	0.0820823	-8.13458	4.13383e-16	2.94609e-14	TRUE	FGF17
SPSB4	3195.58	-1.0882	0.134249	-8.10585	5.23781e-16	3.7007e-14	TRUE	FGF17
BHLHE40	150.175	3.75735	0.465441	8.07268	6.8772e-16	4.83776e-14	TRUE	FGF8
SMPDL3A	2163.31	-0.692959	0.0858785	-8.06906	7.08402e-16	4.96158e-14	TRUE	FGF17
SPRED1	4937.22	0.734458	0.0910863	8.06333	7.42448e-16	5.17753e-14	TRUE	FGF8
CD44	95.8545	2.50988	0.311467	8.05823	7.74082e-16	5.37486e-14	TRUE	FGF8
DNMBP	6359.35	1.1903	0.147884	8.04889	8.35491e-16	5.77636e-14	TRUE	FGF8
ADRA2A	74.7048	2.59387	0.322722	8.03746	9.1722e-16	6.31432e-14	TRUE	FGF8
ZNF516	7666.83	0.64258	0.0799899	8.03326	9.49153e-16	6.50634e-14	TRUE	FGF8
MFGE8	4882.48	0.4525	0.0563841	8.02531	1.01269e-15	6.88331e-14	TRUE	FGF8
PEG10	113413	0.941994	0.11737	8.02583	1.00845e-15	6.88331e-14	TRUE	FGF8
SIX5	2972.56	-0.686866	0.0858636	-7.9995	1.24926e-15	8.4556e-14	TRUE	FGF17
NAMPT	3583.4	0.765966	0.0958255	7.99334	1.31333e-15	8.85209e-14	TRUE	FGF8
TAC1	44.3987	2.23062	0.279197	7.98939	1.35609e-15	9.10222e-14	TRUE	FGF8
VIM	169975	0.773928	0.0972637	7.95701	1.7625e-15	1.17809e-13	TRUE	FGF8
PROX1	999.638	1.1886	0.149522	7.94935	1.87489e-15	1.24804e-13	TRUE	FGF8
TAF6L	1225.36	-0.657509	0.0827495	-7.94577	1.92986e-15	1.27935e-13	TRUE	FGF17
BAALC	438.874	1.05246	0.132884	7.92015	2.37215e-15	1.5661e-13	TRUE	FGF8
BCL2L11	1768.72	0.858923	0.10885	7.89091	2.99992e-15	1.97248e-13	TRUE	FGF8
C6orf141	293.435	2.0945	0.266289	7.86552	3.67573e-15	2.407e-13	TRUE	FGF8
TNRC18	8844.32	-0.745117	0.0949153	-7.85033	4.14939e-15	2.70618e-13	TRUE	FGF17
CAB39	3633.64	0.447778	0.0570781	7.845	4.32939e-15	2.81218e-13	TRUE	FGF8
PHF12	3406.92	-0.458181	0.0585005	-7.8321	4.79802e-15	3.10407e-13	TRUE	FGF17
CSNK1A1	9310.26	0.350997	0.0448214	7.83102	4.83912e-15	3.11813e-13	TRUE	not significant
MLLT10	2857.49	-0.629198	0.0803736	-7.82842	4.94049e-15	3.17077e-13	TRUE	FGF17
GPR3	485.327	0.904589	0.115598	7.82527	5.06557e-15	3.23814e-13	TRUE	FGF8
EXTL3	10064.4	0.501902	0.0641854	7.81957	5.30031e-15	3.37481e-13	TRUE	FGF8
CAPN2	8879.71	0.843249	0.108111	7.79987	6.19732e-15	3.93042e-13	TRUE	FGF8
ELFN1	2609.32	0.455312	0.0584141	7.79457	6.46298e-15	4.06688e-13	TRUE	FGF8
KRR1	1772.81	0.443737	0.0569261	7.79496	6.44285e-15	4.06688e-13	TRUE	FGF8
PPP1R15A	3067.99	0.987578	0.126711	7.79393	6.49544e-15	4.0714e-13	TRUE	FGF8
RTN4RL1	629.588	-1.24716	0.160173	-7.78632	6.89916e-15	4.3077e-13	TRUE	FGF17
SNAI1	84.3911	2.47247	0.317709	7.7822	7.12723e-15	4.43292e-13	TRUE	FGF8
SLC6A8	5996.77	0.548009	0.0704981	7.77338	7.64205e-15	4.73484e-13	TRUE	FGF8
BTBD11	727.272	-0.776957	0.100016	-7.76834	7.95183e-15	4.88916e-13	TRUE	FGF17
PIF1	882.53	-1.12301	0.144561	-7.76838	7.94973e-15	4.88916e-13	TRUE	FGF17
SMO	10019.1	-0.351624	0.0453615	-7.7516	9.074e-15	5.55791e-13	TRUE	not significant
EIF5	21946.7	0.501901	0.0647685	7.74916	9.25003e-15	5.64427e-13	TRUE	FGF8
C3orf58	3242.88	-1.04194	0.134481	-7.74787	9.34448e-15	5.68038e-13	TRUE	FGF17
HIVEP3	1122.19	1.72262	0.222587	7.73906	1.00153e-14	6.06525e-13	TRUE	FGF8
ADRA1D	75.713	1.64146	0.212283	7.73241	1.05525e-14	6.36669e-13	TRUE	FGF8
RNF26	3172.48	-0.396384	0.0514109	-7.71011	1.25707e-14	7.55602e-13	TRUE	not significant
SVIP	914.584	0.925326	0.120137	7.70226	1.33681e-14	8.00547e-13	TRUE	FGF8
ZMYM3	8857.96	-0.537274	0.069768	-7.70086	1.35156e-14	8.06379e-13	TRUE	FGF17
IL4R	1237.72	0.469676	0.0611432	7.68157	1.5715e-14	9.34141e-13	TRUE	FGF8
EHMT2	9355.48	-0.69361	0.0906696	-7.64987	2.01188e-14	1.19152e-12	TRUE	FGF17
CXADR	8760.48	0.44342	0.058004	7.64466	2.09504e-14	1.23623e-12	TRUE	FGF8
ELK3	804.925	1.81308	0.238153	7.61309	2.67623e-14	1.56768e-12	TRUE	FGF8
IL6ST	5622.82	0.590112	0.0775128	7.61309	2.67613e-14	1.56768e-12	TRUE	FGF8
IFIT1	490.782	-1.60989	0.211559	-7.60965	2.74846e-14	1.60416e-12	TRUE	FGF17
SNX2	2968.79	-0.406752	0.0534704	-7.60706	2.8041e-14	1.63073e-12	TRUE	FGF17
FAM181A	623.577	-1.37063	0.180196	-7.60635	2.81937e-14	1.63371e-12	TRUE	FGF17
PRX	491.25	0.523708	0.069032	7.58645	3.28801e-14	1.89844e-12	TRUE	FGF8
EFNB2	11646.6	0.688727	0.0909274	7.57447	3.60587e-14	2.06715e-12	TRUE	FGF8
LINC00261	8054.39	-0.751404	0.0992013	-7.57454	3.6039e-14	2.06715e-12	TRUE	FGF17
LAMC1	13505.1	0.788783	0.104155	7.57319	3.64172e-14	2.0803e-12	TRUE	FGF8
DIXDC1	3222.91	-0.485504	0.0642446	-7.55713	4.12071e-14	2.3456e-12	TRUE	FGF17
CBX2	6784.3	-0.764855	0.101315	-7.5493	4.37619e-14	2.48226e-12	TRUE	FGF17
EPB41L1	4339.12	0.588037	0.0781783	7.52175	5.40468e-14	3.05487e-12	TRUE	FGF8
JUNB	2142.87	2.02348	0.269143	7.51821	5.55316e-14	3.12783e-12	TRUE	FGF8
CDRT4	7.9008	-31.867	4.24329	-7.50999	5.9134e-14	3.31913e-12	TRUE	FGF17
SH3BGRL2	1159.38	0.577831	0.0770379	7.50061	6.3521e-14	3.55299e-12	TRUE	FGF8
SHC4	57.0746	2.02104	0.270054	7.48385	7.2179e-14	4.02329e-12	TRUE	FGF8
LONRF2	1357.09	1.18203	0.158014	7.48056	7.40089e-14	4.11107e-12	TRUE	FGF8
ANGPT2	95.492	2.76399	0.370285	7.4645	8.36169e-14	4.62881e-12	TRUE	FGF8
SDC3	5423.86	0.595972	0.0798876	7.46013	8.64372e-14	4.76855e-12	TRUE	FGF8
ACP6	955.796	1.06516	0.142837	7.45715	8.8413e-14	4.86091e-12	TRUE	FGF8
MFAP3L	205.622	1.36379	0.183113	7.4478	9.49109e-14	5.20041e-12	TRUE	FGF8
ZBTB12	2384.76	-0.887063	0.119222	-7.44044	1.00354e-13	5.48001e-12	TRUE	FGF17
SHANK3	3619.51	0.59617	0.0802409	7.42975	1.08805e-13	5.9214e-12	TRUE	FGF8
MTMR4	3524.82	-0.529103	0.0712512	-7.42589	1.12027e-13	6.07626e-12	TRUE	FGF17
WFIKKN1	1485.56	-1.00396	0.13522	-7.42468	1.13055e-13	6.11144e-12	TRUE	FGF17
RAP1A	1701.41	0.513189	0.0691459	7.42183	1.15517e-13	6.22361e-12	TRUE	FGF8
MIR100HG	235.567	2.7595	0.371939	7.41922	1.17815e-13	6.31315e-12	TRUE	FGF8
PTP4A2	10824	0.370911	0.0499945	7.41905	1.17963e-13	6.31315e-12	TRUE	not significant
GAS6-AS2	29.7469	2.56856	0.346716	7.40826	1.27967e-13	6.82592e-12	TRUE	FGF8
RAB12	1822.12	0.456148	0.0616455	7.39953	1.36668e-13	7.26597e-12	TRUE	FGF8
SULF1	21768.6	-0.70218	0.0949062	-7.39868	1.37548e-13	7.28868e-12	TRUE	FGF17
PAK2	8885.38	0.376911	0.0509675	7.39512	1.41278e-13	7.46182e-12	TRUE	not significant
OXTR	270.728	1.955	0.265073	7.37533	1.63936e-13	8.63022e-12	TRUE	FGF8
ZNF703	1009.45	1.06089	0.143857	7.3746	1.64838e-13	8.64944e-12	TRUE	FGF8
TOP2A	21836.2	-0.528911	0.0718432	-7.36202	1.81151e-13	9.47453e-12	TRUE	FGF17
AMPD2	3418.3	0.331646	0.0450642	7.35942	1.84716e-13	9.62976e-12	TRUE	not significant
HMOX1	599.185	1.27605	0.173441	7.35727	1.87714e-13	9.75446e-12	TRUE	FGF8
JAG2	603.266	1.13075	0.153837	7.35034	1.97701e-13	1.02404e-11	TRUE	FGF8
UAP1	2551.34	0.551478	0.0751159	7.34169	2.10918e-13	1.089e-11	TRUE	FGF8
USP46	3271.05	0.436984	0.0595369	7.33971	2.14057e-13	1.10167e-11	TRUE	FGF8
STX4	797.49	0.599855	0.0817538	7.33733	2.17895e-13	1.11786e-11	TRUE	FGF8
RSF1	4821.56	0.286585	0.0390806	7.33319	2.24734e-13	1.14928e-11	TRUE	not significant
RBM47	83.9323	1.77816	0.242615	7.32914	2.31643e-13	1.18087e-11	TRUE	FGF8
C6orf89	2172.01	-0.441909	0.0604391	-7.31163	2.63911e-13	1.3411e-11	TRUE	FGF17
MAP3K14	1137.88	0.717246	0.0981022	7.31121	2.6474e-13	1.3411e-11	TRUE	FGF8
TMEM200A	1615.98	0.493695	0.0676088	7.30223	2.83027e-13	1.42924e-11	TRUE	FGF8
H2BFXP	104.311	-21.9242	3.00826	-7.288	3.1458e-13	1.58361e-11	TRUE	FGF17
FJX1	2772.46	0.897635	0.123297	7.28024	3.33221e-13	1.67223e-11	TRUE	FGF8
PITPNM3	387.985	0.984739	0.135282	7.27914	3.35945e-13	1.68066e-11	TRUE	FGF8
DBX1	2715.74	-1.97649	0.271682	-7.27499	3.46439e-13	1.7278e-11	TRUE	FGF17
STX3	1532.68	1.31977	0.181439	7.27392	3.49197e-13	1.73618e-11	TRUE	FGF8
KLF5	119.274	1.82782	0.251592	7.26502	3.7297e-13	1.84867e-11	TRUE	FGF8
MBNL2	1570.5	-1.07641	0.148176	-7.26441	3.74677e-13	1.85143e-11	TRUE	FGF17
IBTK	2718.63	0.557558	0.0767798	7.26178	3.82025e-13	1.88197e-11	TRUE	FGF8
NPAS1	310.789	1.15957	0.159967	7.24883	4.20401e-13	2.06471e-11	TRUE	FGF8
RTL1	37.0175	3.19235	0.440521	7.24677	4.26839e-13	2.08996e-11	TRUE	FGF8
SLC20A1	7186.63	0.918322	0.127132	7.2234	5.07044e-13	2.47514e-11	TRUE	FGF8
KLF10	941.312	1.54434	0.214278	7.20719	5.7117e-13	2.77975e-11	TRUE	FGF8
ASPHD2	644.636	0.573705	0.0796177	7.20574	5.77291e-13	2.80108e-11	TRUE	FGF8
USP53	1464.15	0.786465	0.10916	7.20472	5.81643e-13	2.81372e-11	TRUE	FGF8
CSNK1G1	1791.22	0.464985	0.064593	7.1987	6.07893e-13	2.9319e-11	TRUE	FGF8
MICALL2	556.48	0.933883	0.129972	7.18523	6.70924e-13	3.22624e-11	TRUE	FGF8
IPO7	14508.4	0.378367	0.0526856	7.18161	6.88961e-13	3.30312e-11	TRUE	not significant
KLHDC8B	4043.18	-0.634064	0.0883226	-7.17896	7.02453e-13	3.35666e-11	TRUE	FGF17
TERF2IP	2545.47	0.375309	0.0522817	7.1786	7.04297e-13	3.35666e-11	TRUE	not significant
SERINC3	1815.18	0.316922	0.0441568	7.1772	7.1154e-13	3.38118e-11	TRUE	not significant
S100A6	333.034	0.946721	0.132022	7.17096	7.44762e-13	3.52864e-11	TRUE	FGF8
SFTA3	816.828	-1.18332	0.165101	-7.16727	7.65104e-13	3.61439e-11	TRUE	FGF17
TP53I11	5370.2	0.433825	0.06066	7.15174	8.56846e-13	4.03594e-11	TRUE	FGF8
GPX8	3813.21	-0.614755	0.0861826	-7.13317	9.80814e-13	4.60639e-11	TRUE	FGF17
LMBR1	3614.3	0.424193	0.0595252	7.12627	1.03126e-12	4.82922e-11	TRUE	FGF8
CLDND1	3606.83	0.48289	0.0678135	7.12085	1.07262e-12	5.00836e-11	TRUE	FGF8
MGAT5B	940.238	0.702626	0.0987304	7.11661	1.10612e-12	5.14985e-11	TRUE	FGF8
KCNJ8	295.425	-1.16312	0.163777	-7.10186	1.23092e-12	5.71439e-11	TRUE	FGF17
CAPRIN2	1158.3	0.836866	0.117983	7.0931	1.31137e-12	6.07037e-11	TRUE	FGF8
ADCY3	2506.06	0.46646	0.0658524	7.08342	1.40638e-12	6.49151e-11	TRUE	FGF8
NEK2	1719.6	-0.475104	0.0671404	-7.07628	1.48076e-12	6.79589e-11	TRUE	FGF17
TGFB1	2628	0.79434	0.112249	7.07657	1.47767e-12	6.79589e-11	TRUE	FGF8
MAMLD1	219.698	1.84933	0.261457	7.07316	1.51443e-12	6.93068e-11	TRUE	FGF8
EFR3B	5335.13	0.527709	0.0746131	7.07261	1.52051e-12	6.93876e-11	TRUE	FGF8
SAMD4B	7416.67	0.294877	0.0417024	7.07097	1.53851e-12	7.00109e-11	TRUE	not significant
SIK1	1062.12	1.53635	0.217318	7.06959	1.55387e-12	7.05106e-11	TRUE	FGF8
SLC9A3R1	2467.56	-0.648098	0.0916882	-7.0685	1.56617e-12	7.0869e-11	TRUE	FGF17
EPHA7	8484.26	-1.47592	0.20922	-7.05439	1.73356e-12	7.8224e-11	TRUE	FGF17
FOXJ1	5478.11	-1.3244	0.187833	-7.05094	1.77719e-12	7.99687e-11	TRUE	FGF17
GNG5	3993.48	0.437282	0.0620293	7.04961	1.79415e-12	8.05067e-11	TRUE	FGF8
FBLIM1	1030.16	1.0061	0.142848	7.04315	1.8794e-12	8.4098e-11	TRUE	FGF8
SLC11A2	2591.3	-0.491806	0.0698512	-7.04077	1.91184e-12	8.53128e-11	TRUE	FGF17
OTX1	1294.53	-1.26619	0.18045	-7.01683	2.26957e-12	1.00996e-10	TRUE	FGF17
ETV6	821.702	-0.60336	0.0860611	-7.01083	2.369e-12	1.0513e-10	TRUE	FGF17
STC1	786.055	3.72158	0.531638	7.00021	2.55582e-12	1.13109e-10	TRUE	FGF8
SLC5A3	7349.48	0.936544	0.134417	6.96743	3.22778e-12	1.42455e-10	TRUE	FGF8
SFRP2	4088.54	-0.662459	0.0950933	-6.96641	3.25131e-12	1.43102e-10	TRUE	FGF17
FAM226A	80.7259	21.5351	3.09306	6.96238	3.34565e-12	1.46853e-10	TRUE	FGF8
FAM84A	293.029	1.86308	0.267617	6.96175	3.36078e-12	1.47116e-10	TRUE	FGF8
ABL1	8681.62	-0.374706	0.0538486	-6.9585	3.43907e-12	1.50136e-10	TRUE	not significant
BACH1	4532.95	0.558794	0.0803221	6.95691	3.47812e-12	1.5143e-10	TRUE	FGF8
PTPRU	1938.28	0.711841	0.102331	6.95628	3.4937e-12	1.51698e-10	TRUE	FGF8
SBK1	6528.16	-0.812145	0.117021	-6.94019	3.91572e-12	1.69565e-10	TRUE	FGF17
SOX13	2175.37	0.653101	0.0941518	6.93668	4.01415e-12	1.73362e-10	TRUE	FGF8
TRMT1L	1186.61	-0.560266	0.0809648	-6.91987	4.5205e-12	1.94708e-10	TRUE	FGF17
SPIRE1	2173.82	0.545867	0.0789158	6.91709	4.61021e-12	1.98043e-10	TRUE	FGF8
PXDC1	912.312	0.666105	0.0965296	6.90053	5.18101e-12	2.21971e-10	TRUE	FGF8
GNA13	5148.6	0.336702	0.0488483	6.89281	5.47024e-12	2.3374e-10	TRUE	not significant
CBFB	4021.15	0.361755	0.0525361	6.88583	5.74518e-12	2.44839e-10	TRUE	not significant
SLC35E2B	8213.95	-0.454718	0.0660747	-6.88187	5.90722e-12	2.5108e-10	TRUE	FGF17
DLGAP5	4441.1	-0.6525	0.095106	-6.86077	6.84926e-12	2.90355e-10	TRUE	FGF17
EIF5A2	355.043	0.745528	0.108775	6.85386	7.18827e-12	3.03926e-10	TRUE	FGF8
MAB21L2	119.891	-2.59856	0.379211	-6.85254	7.2549e-12	3.0594e-10	TRUE	FGF17
PAQR8	1658.36	0.79196	0.115617	6.84987	7.39174e-12	3.10897e-10	TRUE	FGF8
RELT	1224.68	0.576976	0.0842627	6.84735	7.52283e-12	3.15587e-10	TRUE	FGF8
ZBTB16	1396.21	-0.731004	0.106854	-6.84114	7.85681e-12	3.28741e-10	TRUE	FGF17
HILPDA	1058.09	-0.763278	0.111588	-6.84018	7.90954e-12	3.3009e-10	TRUE	FGF17
FAM83G	431.753	1.59309	0.233	6.8373	8.06995e-12	3.35914e-10	TRUE	FGF8
NRP1	5064.16	0.73209	0.107091	6.83613	8.13615e-12	3.37797e-10	TRUE	FGF8
MYSM1	2019.59	0.519801	0.076089	6.83148	8.4042e-12	3.48029e-10	TRUE	FGF8
TOMM34	2657.68	0.625492	0.091623	6.82681	8.68253e-12	3.58633e-10	TRUE	FGF8
MED15	2766.1	0.346129	0.0508666	6.80465	1.01296e-11	4.17336e-10	TRUE	not significant
PLK1	4647.16	-0.913492	0.134342	-6.79972	1.0482e-11	4.30753e-10	TRUE	FGF17
IKZF2	1033.67	-0.975474	0.14364	-6.79112	1.11268e-11	4.56084e-10	TRUE	FGF17
F3	365.528	1.67717	0.247017	6.78969	1.12377e-11	4.59461e-10	TRUE	FGF8
CEBPB	167.748	1.34463	0.198132	6.78653	1.14864e-11	4.68443e-10	TRUE	FGF8
ZNF800	867.091	0.556235	0.0819723	6.78565	1.15564e-11	4.70105e-10	TRUE	FGF8
LRRC45	1275.5	-0.800131	0.117976	-6.78215	1.18398e-11	4.80422e-10	TRUE	FGF17
B4GAT1	3140.94	-0.42013	0.0619916	-6.7772	1.22524e-11	4.9558e-10	TRUE	FGF17
LRRC20	1250.33	-1.07528	0.158667	-6.77694	1.22749e-11	4.9558e-10	TRUE	FGF17
TMEM64	1221.4	0.674394	0.0995855	6.77201	1.27005e-11	5.11481e-10	TRUE	FGF8
DPYSL2	18172.4	-0.458238	0.0676897	-6.76967	1.29072e-11	5.18509e-10	TRUE	FGF17
ELMSAN1	2831.89	0.624718	0.0922896	6.76911	1.29581e-11	5.19258e-10	TRUE	FGF8
PELI1	3339.19	0.627103	0.0926984	6.76498	1.3333e-11	5.32955e-10	TRUE	FGF8
GATA6	133.24	2.29559	0.339584	6.76001	1.37986e-11	5.50202e-10	TRUE	FGF8
KLF16	1174.51	0.460677	0.0681767	6.7571	1.40784e-11	5.59973e-10	TRUE	FGF8
TRIL	1117.27	-1.30366	0.193131	-6.75013	1.47712e-11	5.86082e-10	TRUE	FGF17
CCNG1	8246.64	-0.391736	0.0580524	-6.74798	1.49916e-11	5.93367e-10	TRUE	not significant
CPEB2	302.602	1.51269	0.224278	6.7447	1.53339e-11	6.05424e-10	TRUE	FGF8
VASH1	4998.7	-0.494692	0.0734055	-6.73917	1.59298e-11	6.27416e-10	TRUE	FGF17
FHL3	1810.41	0.604057	0.0896893	6.735	1.63927e-11	6.42911e-10	TRUE	FGF8
LAMA3	101.878	1.20174	0.178435	6.73491	1.6403e-11	6.42911e-10	TRUE	FGF8
AARS	4703	-0.306194	0.0454872	-6.73144	1.67992e-11	6.52092e-10	TRUE	not significant
DSEL	820.636	1.54951	0.230186	6.73158	1.67832e-11	6.52092e-10	TRUE	FGF8
F2RL1	3541.39	2.84868	0.423143	6.73219	1.67126e-11	6.52092e-10	TRUE	FGF8
SLC22A23	1058.89	1.2808	0.190269	6.73152	1.67896e-11	6.52092e-10	TRUE	FGF8
UBTD1	673.341	0.747516	0.111192	6.72274	1.78343e-11	6.90607e-10	TRUE	FGF8
FRMD6	1675.07	0.655257	0.0974762	6.72223	1.78969e-11	6.91371e-10	TRUE	FGF8
SPHK2	1221.7	-0.574647	0.0854948	-6.72142	1.79958e-11	6.93526e-10	TRUE	FGF17
ARID5B	3159.1	0.676628	0.10081	6.71192	1.92078e-11	7.3847e-10	TRUE	FGF8
FAM217B	1305.87	-0.836197	0.124763	-6.70226	2.05216e-11	7.871e-10	TRUE	FGF17
ATP10D	1769.83	-0.65925	0.0984633	-6.69539	2.15104e-11	8.23066e-10	TRUE	FGF17
LOC100294145	1421.79	-0.471895	0.0705053	-6.69304	2.18581e-11	8.34388e-10	TRUE	FGF17
SNX33	1801.7	-0.399338	0.0596825	-6.69104	2.21591e-11	8.43881e-10	TRUE	not significant
TIMP1	2221.92	0.560859	0.0839345	6.6821	2.35545e-11	8.94906e-10	TRUE	FGF8
HIC1	324.979	1.48198	0.222048	6.67415	2.48671e-11	9.42552e-10	TRUE	FGF8
MIR4697HG	787.874	1.1215	0.168652	6.64976	2.93566e-11	1.11011e-09	TRUE	FGF8
LRP10	1945.92	0.735978	0.110722	6.64705	2.99031e-11	1.12812e-09	TRUE	FGF8
IGSF9B	368.862	1.29171	0.194479	6.6419	3.0967e-11	1.1633e-09	TRUE	FGF8
JAG1	5076.28	1.54364	0.232411	6.64184	3.09798e-11	1.1633e-09	TRUE	FGF8
NOCT	646.096	0.929364	0.139998	6.63842	3.17055e-11	1.18777e-09	TRUE	FGF8
ARHGAP5-AS1	516.253	1.46898	0.221421	6.63432	3.25993e-11	1.21843e-09	TRUE	FGF8
IL17RA	1037.31	0.45597	0.0687365	6.63359	3.2762e-11	1.22167e-09	TRUE	FGF8
DGCR2	7373.4	-0.315839	0.0476737	-6.62503	3.47182e-11	1.28876e-09	TRUE	not significant
RPGRIP1L	932.725	-0.606339	0.0915227	-6.62502	3.47212e-11	1.28876e-09	TRUE	FGF17
PITPNB	4585.05	0.320677	0.0484321	6.62116	3.56393e-11	1.3198e-09	TRUE	not significant
PLEKHG3	4526.64	-0.830619	0.12546	-6.62059	3.5776e-11	1.32183e-09	TRUE	FGF17
TSC22D1	17608.8	0.507033	0.0766002	6.61922	3.61111e-11	1.33115e-09	TRUE	FGF8
ANXA5	10257.8	1.06115	0.160559	6.60911	3.8664e-11	1.422e-09	TRUE	FGF8
EIF1	15814.5	0.573547	0.0868058	6.60725	3.91523e-11	1.43669e-09	TRUE	FGF8
C10orf54	75.3466	1.6001	0.242314	6.60339	4.0186e-11	1.47126e-09	TRUE	FGF8
PPP1R3B	618.276	0.908958	0.13794	6.58951	4.41272e-11	1.61189e-09	TRUE	FGF8
IMPA1	1695.07	0.440977	0.066927	6.58893	4.43014e-11	1.6146e-09	TRUE	FGF8
NUDCD3	2972.44	-0.259141	0.0394117	-6.57523	4.85775e-11	1.76644e-09	TRUE	not significant
GPR1	229.514	-2.13899	0.325568	-6.57002	5.03098e-11	1.82121e-09	TRUE	FGF17
KIAA1958	3714.81	-0.727181	0.110676	-6.57034	5.02015e-11	1.82121e-09	TRUE	FGF17
WNT9A	31.8507	1.99763	0.304396	6.56262	5.28716e-11	1.90966e-09	TRUE	FGF8
TET1	2133.6	-0.894827	0.136414	-6.55963	5.39407e-11	1.94392e-09	TRUE	FGF17
CTSB	6055.58	0.806259	0.12306	6.55178	5.68566e-11	2.04443e-09	TRUE	FGF8
STIM2	1291.12	0.349868	0.0534341	6.54765	5.84477e-11	2.09696e-09	TRUE	not significant
PITPNM2	762.643	0.603602	0.0922072	6.54615	5.90405e-11	2.11352e-09	TRUE	FGF8
NEFM	998.276	1.33128	0.203399	6.54518	5.94252e-11	2.12257e-09	TRUE	FGF8
PRNP	1886.27	0.771786	0.117958	6.54291	6.03349e-11	2.1503e-09	TRUE	FGF8
MYLIP	963.61	-0.574463	0.0878061	-6.5424	6.054e-11	2.15285e-09	TRUE	FGF17
CCNG2	4152.01	-0.955911	0.146166	-6.5399	6.1558e-11	2.18423e-09	TRUE	FGF17
NAF1	933.836	0.417534	0.0638691	6.53734	6.2622e-11	2.21709e-09	TRUE	FGF8
FAM126B	855.17	0.581911	0.0890863	6.532	6.48989e-11	2.29267e-09	TRUE	FGF8
GABARAPL1	2386.91	0.583529	0.0893628	6.52989	6.5817e-11	2.32001e-09	TRUE	FGF8
CRISPLD1	7051.19	-0.690737	0.105851	-6.52556	6.77495e-11	2.38292e-09	TRUE	FGF17
SBNO2	1712.16	0.297619	0.0457514	6.50513	7.76246e-11	2.7243e-09	TRUE	not significant
KIAA0922	1762.57	-0.516208	0.0794279	-6.49908	8.08123e-11	2.83001e-09	TRUE	FGF17
ZNF542P	2600.42	0.348615	0.053691	6.49299	8.41485e-11	2.94045e-09	TRUE	not significant
CHM	1294.8	0.436351	0.0672136	6.492	8.47035e-11	2.95344e-09	TRUE	FGF8
DPY19L3	4453.69	0.262517	0.0404762	6.48571	8.83135e-11	3.07266e-09	TRUE	not significant
KLF6	3941.65	1.08982	0.168203	6.47919	9.2215e-11	3.20149e-09	TRUE	FGF8
NDFIP2	1882.39	0.591867	0.0914289	6.47352	9.57477e-11	3.31699e-09	TRUE	FGF8
ATF7IP	8024.99	-0.403584	0.0624224	-6.46536	1.01056e-10	3.49337e-09	TRUE	FGF17
CA13	95.4664	1.57249	0.243282	6.46366	1.02198e-10	3.52529e-09	TRUE	FGF8
HGS	4152.66	0.330557	0.0511613	6.46108	1.03958e-10	3.57834e-09	TRUE	not significant
STRN3	2608.1	0.477451	0.0739037	6.46045	1.04392e-10	3.58562e-09	TRUE	FGF8
ZNF362	2431.24	-0.409052	0.0633269	-6.45937	1.05137e-10	3.60352e-09	TRUE	FGF17
NR2C1	2416.98	-0.406683	0.0630094	-6.45432	1.08702e-10	3.71781e-09	TRUE	FGF17
SYT7	811.605	1.2059	0.186957	6.45013	1.11755e-10	3.8141e-09	TRUE	FGF8
TTK	2971.95	-0.661493	0.102633	-6.44522	1.15429e-10	3.93118e-09	TRUE	FGF17
ARX	4824.09	-0.648777	0.100679	-6.44402	1.16349e-10	3.95413e-09	TRUE	FGF17
ORAI1	570.069	0.60293	0.093739	6.43201	1.25924e-10	4.27056e-09	TRUE	FGF8
MYO10	19321.4	-0.718055	0.111678	-6.42971	1.27846e-10	4.32662e-09	TRUE	FGF17
ARHGAP36	428.28	2.128	0.331253	6.42411	1.32639e-10	4.47942e-09	TRUE	FGF8
ARHGAP29	1634.8	0.870337	0.135545	6.42102	1.35367e-10	4.56199e-09	TRUE	FGF8
LDLR	10950.4	0.696123	0.108599	6.41005	1.45473e-10	4.89234e-09	TRUE	FGF8
DYRK2	2544.02	0.544545	0.0852515	6.38751	1.68607e-10	5.65853e-09	TRUE	FGF8
IRF2BP2	4652.33	0.647762	0.101427	6.38648	1.69751e-10	5.68506e-09	TRUE	FGF8
CASP7	797.577	0.674853	0.105731	6.38277	1.73917e-10	5.8125e-09	TRUE	FGF8
KCNC1	1377.78	-0.642605	0.100706	-6.38103	1.75902e-10	5.86667e-09	TRUE	FGF17
CYP1B1	96.978	2.41858	0.379475	6.37349	1.84778e-10	6.14997e-09	TRUE	FGF8
TYRO3	8396.03	-0.324293	0.0509114	-6.36974	1.8935e-10	6.28915e-09	TRUE	not significant
NAA40	2873.2	-0.315963	0.0496095	-6.36901	1.90251e-10	6.30607e-09	TRUE	not significant
GCNT2	339.959	-1.28378	0.20172	-6.36414	1.96382e-10	6.49594e-09	TRUE	FGF17
NFIL3	1015.06	0.669321	0.105234	6.36031	2.01352e-10	6.64668e-09	TRUE	FGF8
BAIAP2	5077.29	0.59702	0.0939797	6.35265	2.1164e-10	6.972e-09	TRUE	FGF8
WDR26	6702.22	0.348802	0.0550016	6.34166	2.27298e-10	7.47255e-09	TRUE	not significant
DNAJA2	3681.28	0.365621	0.0576856	6.33816	2.32525e-10	7.62883e-09	TRUE	not significant
NDC80	1821.51	-0.677954	0.106992	-6.33649	2.35056e-10	7.69617e-09	TRUE	FGF17
TFAP4	1041.93	-0.687915	0.108626	-6.3329	2.40603e-10	7.86181e-09	TRUE	FGF17
NPC1	3117.03	0.656164	0.10364	6.3312	2.43259e-10	7.93249e-09	TRUE	FGF8
GOLPH3L	976.956	-0.612181	0.096725	-6.32909	2.46616e-10	8.02573e-09	TRUE	FGF17
GCH1	1595.06	1.0161	0.160593	6.32719	2.49672e-10	8.10881e-09	TRUE	FGF8
GLS	3350.82	0.589236	0.0931696	6.32434	2.54316e-10	8.24301e-09	TRUE	FGF8
FURIN	2692.96	0.647348	0.102365	6.32391	2.5503e-10	8.24957e-09	TRUE	FGF8
SLC48A1	621.941	-0.612038	0.0968404	-6.32007	2.61449e-10	8.44026e-09	TRUE	FGF17
CEBPD	112.257	1.70904	0.270527	6.31744	2.65938e-10	8.56798e-09	TRUE	FGF8
KIF20A	3268.71	-1.12886	0.178808	-6.31324	2.73259e-10	8.77194e-09	TRUE	FGF17
STK40	6076.88	0.420162	0.0665532	6.31318	2.73357e-10	8.77194e-09	TRUE	FGF8
RAB21	2545.58	0.306758	0.0487038	6.29844	3.00651e-10	9.62861e-09	TRUE	not significant
2005-09-01	917.128	0.593247	0.0942632	6.29351	3.10357e-10	9.91973e-09	TRUE	FGF8
SLC41A2	250.964	0.878794	0.139715	6.28991	3.17643e-10	1.01325e-08	TRUE	FGF8
FBXO32	62.5666	1.3827	0.220242	6.2781	3.42734e-10	1.09113e-08	TRUE	FGF8
CAMK2B	219.668	0.985825	0.157296	6.26733	3.6728e-10	1.16697e-08	TRUE	FGF8
NT5DC1	1629.66	-0.314124	0.0501608	-6.26233	3.79267e-10	1.20227e-08	TRUE	not significant
RCOR2	7059.65	-0.657087	0.104931	-6.26208	3.79886e-10	1.20227e-08	TRUE	FGF17
FGD6	1759.93	-0.706895	0.112926	-6.25982	3.85411e-10	1.21737e-08	TRUE	FGF17
LZTS2	3984.7	-0.557144	0.0890939	-6.25345	4.01493e-10	1.26568e-08	TRUE	FGF17
CA2	218.324	1.05088	0.168485	6.2372	4.45474e-10	1.40159e-08	TRUE	FGF8
TMEM9	3856.45	-0.4217	0.0676814	-6.23066	4.64471e-10	1.45851e-08	TRUE	FGF17
AXL	6425.57	1.18992	0.191044	6.22853	4.70835e-10	1.47562e-08	TRUE	FGF8
SGOL2	2335.86	-0.585294	0.0939894	-6.22723	4.74758e-10	1.48503e-08	TRUE	FGF17
C1orf95	85.0838	1.47775	0.237564	6.22044	4.9577e-10	1.54774e-08	TRUE	FGF8
TBX18	95.0868	2.12823	0.342399	6.21566	5.11103e-10	1.59252e-08	TRUE	FGF8
CPLX1	105.292	1.47699	0.238097	6.20329	5.52952e-10	1.7196e-08	TRUE	FGF8
INTS2	1325.49	-0.59454	0.0958758	-6.20115	5.60508e-10	1.73973e-08	TRUE	FGF17
CERS6	7288.72	0.395679	0.0638464	6.19737	5.74153e-10	1.77866e-08	TRUE	not significant
LINC00941	14.3553	2.75193	0.444129	6.19624	5.78292e-10	1.78804e-08	TRUE	FGF8
PDZD2	231.868	0.86717	0.140293	6.18114	6.36421e-10	1.964e-08	TRUE	FGF8
LINC01106	174.172	-1.24902	0.202138	-6.17906	6.44826e-10	1.98235e-08	TRUE	FGF17
NKAIN1	3731.53	0.333162	0.0539173	6.17913	6.44552e-10	1.98235e-08	TRUE	not significant
FOXA2	3623.22	-0.772191	0.12498	-6.1785	6.47146e-10	1.98569e-08	TRUE	FGF17
ABCD2	155.327	-1.86969	0.302632	-6.1781	6.48772e-10	1.9869e-08	TRUE	FGF17
WDR44	665.278	0.651283	0.105626	6.16595	7.00611e-10	2.14158e-08	TRUE	FGF8
SPRY2	3469.6	0.843235	0.136803	6.16388	7.09856e-10	2.16573e-08	TRUE	FGF8
ADRA2C	479.433	0.562856	0.0913292	6.16294	7.14073e-10	2.17159e-08	TRUE	FGF8
COL4A3BP	3675.34	0.447067	0.0725422	6.16285	7.14472e-10	2.17159e-08	TRUE	FGF8
AXIN1	2517.93	0.359461	0.058469	6.14788	7.85242e-10	2.3822e-08	TRUE	not significant
NR1D1	189.629	0.916855	0.149234	6.14375	8.05973e-10	2.44049e-08	TRUE	FGF8
CALM1	21152.9	-0.314224	0.0512039	-6.13673	8.4238e-10	2.54595e-08	TRUE	not significant
PPP2R2D	1817.42	0.394884	0.0643809	6.13355	8.59377e-10	2.59245e-08	TRUE	not significant
DENND5B	5432.94	0.375564	0.0612824	6.12842	8.87581e-10	2.67253e-08	TRUE	not significant
WNT8B	136.806	-1.38125	0.225512	-6.12496	9.07051e-10	2.72606e-08	TRUE	FGF17
P3H4	1591.35	-0.479821	0.0784243	-6.11827	9.45985e-10	2.83778e-08	TRUE	FGF17
ESYT2	3502.34	0.649862	0.10623	6.11749	9.50601e-10	2.84633e-08	TRUE	FGF8
CD81	8234.14	0.320685	0.0524296	6.11649	9.5657e-10	2.85888e-08	TRUE	not significant
BTG2	4497.92	0.791575	0.129466	6.11416	9.70684e-10	2.89569e-08	TRUE	FGF8
LIN28B	9740.2	-0.487971	0.0798413	-6.11176	9.85354e-10	2.93402e-08	TRUE	FGF17
AURKA	2284.43	-0.802545	0.131442	-6.10572	1.0234e-09	3.04168e-08	TRUE	FGF17
ABR	8702.41	0.408941	0.0669999	6.10361	1.03701e-09	3.07645e-08	TRUE	FGF8
VPS37B	3337.84	0.425953	0.0697999	6.10249	1.0443e-09	3.0924e-08	TRUE	FGF8
BAHCC1	5038.9	-0.883797	0.144984	-6.09582	1.08875e-09	3.21811e-08	TRUE	FGF17
FOXO1	2020.69	-1.13127	0.185647	-6.09365	1.10363e-09	3.25596e-08	TRUE	FGF17
MYO1B	5705.01	0.374209	0.0614125	6.09337	1.1056e-09	3.25596e-08	TRUE	not significant
DMTF1	3676.51	0.342675	0.0562469	6.09233	1.11277e-09	3.2711e-08	TRUE	not significant
USP28	1708.69	-0.674055	0.110749	-6.08636	1.15508e-09	3.38929e-08	TRUE	FGF17
MID1	6297.01	0.666508	0.109743	6.07337	1.25254e-09	3.66858e-08	TRUE	FGF8
MAP3K5	42.0859	2.26036	0.372443	6.06901	1.28704e-09	3.76279e-08	TRUE	FGF8
SIPA1L1	4373.39	0.614057	0.101186	6.06858	1.29043e-09	3.76586e-08	TRUE	FGF8
PPT2	3183.02	0.564355	0.0930237	6.06679	1.30492e-09	3.80126e-08	TRUE	FGF8
PI4K2B	867.941	0.546813	0.0901887	6.06299	1.33617e-09	3.88527e-08	TRUE	FGF8
PPP6R1	5424.27	0.337455	0.0557091	6.05745	1.38297e-09	4.01409e-08	TRUE	not significant
USP36	1851.47	0.436272	0.0720457	6.05549	1.39991e-09	4.05595e-08	TRUE	FGF8
BCL10	787.967	0.417981	0.0690592	6.05251	1.42609e-09	4.11701e-08	TRUE	FGF8
TMEM158	913.89	0.944237	0.156006	6.05255	1.42572e-09	4.11701e-08	TRUE	FGF8
IL6R	207.499	1.43739	0.237697	6.04717	1.47408e-09	4.24794e-08	TRUE	FGF8
INF2	2223.79	0.525912	0.0870977	6.03819	1.55854e-09	4.4833e-08	TRUE	FGF8
TMTC1	2099.31	0.813177	0.134844	6.03052	1.63435e-09	4.69299e-08	TRUE	FGF8
HMMR	2103.61	-0.724248	0.120205	-6.02508	1.69022e-09	4.8448e-08	TRUE	FGF17
SAMD8	1811.54	0.472128	0.0783895	6.02285	1.71371e-09	4.90339e-08	TRUE	FGF8
HIPK3	2133.38	0.383362	0.0636856	6.0196	1.74849e-09	4.99404e-08	TRUE	not significant
MAP1LC3B	4695.19	0.52521	0.0873096	6.01549	1.79339e-09	5.11323e-08	TRUE	FGF8
LSM12	3285.49	0.368039	0.0612243	6.01133	1.8401e-09	5.23714e-08	TRUE	not significant
LRRFIP2	1675.49	0.435731	0.0725349	6.00719	1.88766e-09	5.36301e-08	TRUE	FGF8
CX3CL1	806.281	0.702393	0.117039	6.00137	1.95657e-09	5.54901e-08	TRUE	FGF8
OTUD4	3776.93	0.462544	0.0770927	5.99984	1.97515e-09	5.59187e-08	TRUE	FGF8
FAM171A2	3915.77	-0.438441	0.0731127	-5.99678	2.01268e-09	5.68811e-08	TRUE	FGF17
STRADA	1081.5	-0.471968	0.0787756	-5.99129	2.0818e-09	5.87317e-08	TRUE	FGF17
RIN1	386.59	0.669392	0.111799	5.98744	2.13166e-09	6.00332e-08	TRUE	FGF8
TACC2	2526.38	0.522819	0.0873385	5.98612	2.14902e-09	6.04164e-08	TRUE	FGF8
TUBB	128154	-0.421253	0.070382	-5.98524	2.16076e-09	6.06405e-08	TRUE	FGF17
SMAD1	1721.57	-0.377758	0.0631618	-5.98079	2.22055e-09	6.22101e-08	TRUE	not significant
CSRNP1	594.527	1.93804	0.324366	5.97484	2.3031e-09	6.44108e-08	TRUE	FGF8
TMCO3	2739.51	0.643398	0.107711	5.9734	2.32361e-09	6.48718e-08	TRUE	FGF8
EREG	39.4008	3.42558	0.573911	5.96884	2.38942e-09	6.65936e-08	TRUE	FGF8
MDGA1	2289.24	0.837468	0.140444	5.96301	2.4764e-09	6.88986e-08	TRUE	FGF8
TRAF6	1252.16	0.425698	0.0714104	5.96129	2.50255e-09	6.95062e-08	TRUE	FGF8
SNX17	3580.27	-0.310414	0.0520742	-5.961	2.507e-09	6.951e-08	TRUE	not significant
PHC2	10441.5	0.372785	0.0625557	5.95925	2.53393e-09	7.01358e-08	TRUE	not significant
FAM127C	1230.25	-0.527703	0.0886085	-5.95545	2.59362e-09	7.1665e-08	TRUE	FGF17
PER1	3464.06	0.590434	0.0991989	5.95202	2.64846e-09	7.3055e-08	TRUE	FGF8
PMEPA1	52.1244	2.7098	0.455366	5.95082	2.66798e-09	7.34676e-08	TRUE	FGF8
KLF15	457.143	-0.769087	0.129393	-5.94383	2.78438e-09	7.6542e-08	TRUE	FGF17
GLE1	1687.57	-0.319341	0.053753	-5.94089	2.83481e-09	7.77955e-08	TRUE	not significant
FOXP1	4201.96	-0.386374	0.0650398	-5.94058	2.84007e-09	7.78074e-08	TRUE	not significant
CAST	3619.18	0.331018	0.0557699	5.93542	2.931e-09	8.0162e-08	TRUE	not significant
NDEL1	1483.34	0.633301	0.106705	5.93504	2.93766e-09	8.02081e-08	TRUE	FGF8
COX15	1757.44	-0.332806	0.0561477	-5.92732	3.07911e-09	8.39279e-08	TRUE	not significant
CAMK2A	306.108	1.20348	0.203356	5.91809	3.25704e-09	8.85469e-08	TRUE	FGF8
JUN	5827.35	1.41457	0.239031	5.91796	3.25956e-09	8.85469e-08	TRUE	FGF8
CDC14A	862.013	-0.510462	0.0863	-5.91497	3.31926e-09	9.00169e-08	TRUE	FGF17
LINC01123	520.359	-0.718817	0.121531	-5.91468	3.32529e-09	9.00286e-08	TRUE	FGF17
ACTG1	178094	0.597635	0.101053	5.91408	3.33735e-09	9.02037e-08	TRUE	FGF8
QSOX2	3240.09	0.312723	0.0529182	5.90955	3.43038e-09	9.25628e-08	TRUE	not significant
GPSM2	1330.89	-0.584353	0.0990531	-5.89939	3.64854e-09	9.82849e-08	TRUE	FGF17
TCEANC2	559.078	-0.77431	0.131274	-5.89842	3.67007e-09	9.86997e-08	TRUE	FGF17
PARD6G	2250.27	-0.31125	0.0528097	-5.89381	3.77396e-09	1.01325e-07	TRUE	not significant
EPS8L1	276.76	-0.88956	0.150953	-5.89294	3.79386e-09	1.01689e-07	TRUE	FGF17
TNFRSF19	7104.34	-1.27512	0.216485	-5.89011	3.8595e-09	1.03277e-07	TRUE	FGF17
DOCK4	1638.47	0.462818	0.0787682	5.87569	4.21077e-09	1.1249e-07	TRUE	FGF8
RPA2	2802.3	-0.306034	0.0520902	-5.87508	4.22639e-09	1.1272e-07	TRUE	not significant
C17orf75	1662.6	-0.36385	0.0619488	-5.8734	4.26951e-09	1.13682e-07	TRUE	not significant
PLIN2	3916.38	0.574526	0.0978624	5.87076	4.33806e-09	1.15317e-07	TRUE	FGF8
RGCC	36.1609	2.19212	0.373704	5.86592	4.46644e-09	1.18492e-07	TRUE	FGF8
SH2B3	543.07	0.779703	0.132926	5.86571	4.47225e-09	1.18492e-07	TRUE	FGF8
PTCH1	10868.2	-0.91757	0.156477	-5.86392	4.52064e-09	1.19578e-07	TRUE	FGF17
BCR	3913.35	-0.46799	0.0798508	-5.8608	4.60642e-09	1.21647e-07	TRUE	FGF17
TMEM243	635.114	0.732608	0.125027	5.85959	4.64017e-09	1.22338e-07	TRUE	FGF8
PPFIBP2	580.434	-1.08251	0.184794	-5.85792	4.68691e-09	1.23368e-07	TRUE	FGF17
TAB1	1744.4	-0.482421	0.0824678	-5.84981	4.92123e-09	1.29325e-07	TRUE	FGF17
ELOVL5	7875.7	0.240319	0.0411017	5.84695	5.00682e-09	1.3136e-07	TRUE	not significant
TXLNG	2444.45	0.369122	0.063182	5.84221	5.15122e-09	1.34928e-07	TRUE	not significant
CSRNP3	1149.53	-1.27075	0.217593	-5.84002	5.21941e-09	1.36493e-07	TRUE	FGF17
DLG3	2645.25	-0.655824	0.112349	-5.83737	5.30298e-09	1.38453e-07	TRUE	FGF17
RASA2	2066.82	0.403343	0.0691524	5.83267	5.45488e-09	1.42189e-07	TRUE	FGF8
EFS	4137.44	-0.734652	0.126007	-5.83023	5.53516e-09	1.44048e-07	TRUE	FGF17
PIK3R1	3529.74	0.673137	0.115558	5.82511	5.70739e-09	1.48291e-07	TRUE	FGF8
HDAC5	5531.98	0.681931	0.117097	5.82364	5.75805e-09	1.49366e-07	TRUE	FGF8
SPRED3	520.059	0.725746	0.124721	5.81896	5.92133e-09	1.53355e-07	TRUE	FGF8
POLR3D	1716.77	0.404071	0.0695041	5.81362	6.11356e-09	1.58079e-07	TRUE	FGF8
AREG	18.0064	4.06091	0.698705	5.81205	6.17116e-09	1.59313e-07	TRUE	FGF8
CCNB2	4081.6	-0.524727	0.0902977	-5.81108	6.2071e-09	1.59984e-07	TRUE	FGF17
CDC25B	2438.86	-0.406251	0.0699223	-5.81004	6.24568e-09	1.60722e-07	TRUE	FGF17
CCDC125	609.972	-0.73633	0.126746	-5.8095	6.26609e-09	1.6099e-07	TRUE	FGF17
UBE4B	3897.84	-0.277272	0.0478006	-5.80061	6.60759e-09	1.69493e-07	TRUE	not significant
TM9SF3	10372.2	0.264509	0.0456076	5.79967	6.64473e-09	1.70175e-07	TRUE	not significant
ITGAV	9180.2	0.788138	0.135933	5.79798	6.71184e-09	1.71621e-07	TRUE	FGF8
EFNA4	875.454	-0.624515	0.107779	-5.79442	6.85591e-09	1.75027e-07	TRUE	FGF17
GJA5	198.51	2.09078	0.360878	5.79359	6.88985e-09	1.75615e-07	TRUE	FGF8
GTF2IRD2B	1177.88	-0.43127	0.0744545	-5.7924	6.93895e-09	1.76587e-07	TRUE	FGF17
TMEM8A	3533.76	0.295208	0.0510164	5.78653	7.18557e-09	1.82575e-07	TRUE	not significant
LINC01521	568.001	-0.733637	0.126823	-5.78472	7.26343e-09	1.84262e-07	TRUE	FGF17
KCNQ3	202.17	0.874282	0.151182	5.78297	7.33931e-09	1.85895e-07	TRUE	FGF8
FAM86DP	461.173	0.651221	0.112629	5.78201	7.38132e-09	1.86665e-07	TRUE	FGF8
GYG1	1968.7	-0.394897	0.0683446	-5.77803	7.55803e-09	1.90834e-07	TRUE	not significant
BCL6	879.496	0.85017	0.147424	5.76685	8.07665e-09	2.0361e-07	TRUE	FGF8
NAT14	2167.08	-0.391784	0.0679563	-5.76523	8.15464e-09	2.05255e-07	TRUE	not significant
POLD4	158.336	0.851032	0.147695	5.76207	8.30868e-09	2.08806e-07	TRUE	FGF8
GALNT18	306.1	1.00693	0.174777	5.76126	8.34908e-09	2.09494e-07	TRUE	FGF8
CCNF	3178.52	-0.486327	0.0844286	-5.76022	8.40066e-09	2.10461e-07	TRUE	FGF17
NCAPD2	9897.66	-0.405727	0.070448	-5.75923	8.44978e-09	2.11363e-07	TRUE	FGF17
KAZN	1860.63	0.836418	0.145242	5.75878	8.4724e-09	2.116e-07	TRUE	FGF8
LOC148709	195.692	-1.11983	0.194469	-5.75839	8.49183e-09	2.11757e-07	TRUE	FGF17
DBNDD1	1045.36	0.718627	0.124832	5.75673	8.57571e-09	2.13518e-07	TRUE	FGF8
HTR7	41.6527	1.65359	0.287259	5.75643	8.59095e-09	2.13567e-07	TRUE	FGF8
FAM102A	1798.92	-0.371155	0.0644918	-5.75508	8.66011e-09	2.14955e-07	TRUE	not significant
LOC730101	2561.13	0.950356	0.165358	5.74725	9.07061e-09	2.24798e-07	TRUE	FGF8
SLC35F3	255.063	0.911808	0.158758	5.74337	9.28104e-09	2.29659e-07	TRUE	FGF8
RNF187	4793.72	-0.271254	0.047233	-5.7429	9.30687e-09	2.29945e-07	TRUE	not significant
ZDBF2	3198.55	0.559861	0.0974966	5.74236	9.33647e-09	2.30323e-07	TRUE	FGF8
ZNF267	762.484	0.534322	0.0931277	5.73752	9.60715e-09	2.36638e-07	TRUE	FGF8
HN1	7966.76	-0.341639	0.0595809	-5.73403	9.80711e-09	2.41195e-07	TRUE	not significant
AMER1	1579.71	-0.560541	0.0978615	-5.72789	1.01684e-08	2.49672e-07	TRUE	FGF17
THYN1	1794.05	-0.308666	0.0538905	-5.72766	1.01828e-08	2.49672e-07	TRUE	not significant
FKBP1A	8080.38	0.392274	0.0685103	5.72577	1.02966e-08	2.5208e-07	TRUE	not significant
DLEU7	755.925	-0.47372	0.0827413	-5.72531	1.03242e-08	2.52372e-07	TRUE	FGF17
VAV2	4644.72	0.279488	0.0488485	5.72153	1.05566e-08	2.57662e-07	TRUE	not significant
CDC73	3154.78	0.363535	0.0636147	5.71464	1.09936e-08	2.67921e-07	TRUE	not significant
MAP2K1	3023.55	0.547158	0.095767	5.71343	1.10723e-08	2.69432e-07	TRUE	FGF8
CYB5RL	276.716	-0.683267	0.119596	-5.71312	1.10921e-08	2.69506e-07	TRUE	FGF17
SMURF1	3288.93	0.488651	0.0855603	5.71119	1.12189e-08	2.72176e-07	TRUE	FGF8
ZNF737	1012.9	-0.473718	0.0829646	-5.70987	1.13059e-08	2.73876e-07	TRUE	FGF17
FPGT	712.223	-0.660964	0.11584	-5.70584	1.15774e-08	2.80031e-07	TRUE	FGF17
NFAT5	3279.12	0.668883	0.117258	5.70435	1.16786e-08	2.82054e-07	TRUE	FGF8
CSNK2A2	1937.57	0.281612	0.0493977	5.7009	1.19173e-08	2.87389e-07	TRUE	not significant
DOT1L	12191.6	0.723493	0.126952	5.69893	1.2056e-08	2.90299e-07	TRUE	FGF8
KIF2C	3974.45	-0.575297	0.101043	-5.69357	1.24411e-08	2.99126e-07	TRUE	FGF17
GUSBP3	176.588	0.839108	0.147398	5.69281	1.24968e-08	3.00016e-07	TRUE	FGF8
MMP25	16.4761	2.74127	0.481896	5.6885	1.28158e-08	3.07217e-07	TRUE	FGF8
E2F6	2273.9	0.355174	0.062442	5.68806	1.28491e-08	3.07558e-07	TRUE	not significant
DES	114.122	2.00647	0.352895	5.68574	1.30249e-08	3.11303e-07	TRUE	FGF8
SALL1	16436.6	0.643925	0.113296	5.68358	1.31901e-08	3.14785e-07	TRUE	FGF8
NR5A2	58.2408	1.98451	0.349193	5.68312	1.3226e-08	3.15175e-07	TRUE	FGF8
HS3ST6	21.3568	2.42318	0.426581	5.68048	1.34318e-08	3.19607e-07	TRUE	FGF8
ATE1	2130.25	0.239041	0.0420837	5.68013	1.3459e-08	3.19781e-07	TRUE	not significant
MDFI	2185.38	-0.799764	0.14085	-5.67812	1.3618e-08	3.23082e-07	TRUE	FGF17
APC2	4435.83	-0.672475	0.118458	-5.67689	1.37163e-08	3.24935e-07	TRUE	FGF17
ZNF608	9377.29	0.432036	0.076195	5.67013	1.42686e-08	3.37522e-07	TRUE	FGF8
DIRAS3	197.286	0.848058	0.149717	5.66441	1.47535e-08	3.48482e-07	TRUE	FGF8
SMA5	572.56	0.727081	0.128555	5.65581	1.5511e-08	3.65837e-07	TRUE	FGF8
SMOC1	1999.56	-0.683607	0.120961	-5.65149	1.59063e-08	3.74611e-07	TRUE	FGF17
GPT2	2748.47	-0.498476	0.0882125	-5.65085	1.59657e-08	3.75462e-07	TRUE	FGF17
LIF	488.524	2.15919	0.382176	5.64972	1.60707e-08	3.77379e-07	TRUE	FGF8
LRRN1	6415.16	-0.788721	0.139667	-5.64716	1.63117e-08	3.82482e-07	TRUE	FGF17
MRPL34	707.486	-0.475155	0.0841991	-5.64323	1.66888e-08	3.90755e-07	TRUE	FGF17
HLTF	2095.88	-0.59852	0.106154	-5.63825	1.71784e-08	4.01636e-07	TRUE	FGF17
EIF4H	17347.7	0.219996	0.039021	5.63787	1.72165e-08	4.01943e-07	TRUE	not significant
ARHGAP5	9451.52	0.588801	0.104515	5.63364	1.76443e-08	4.11335e-07	TRUE	FGF8
FAM117A	1094.69	-0.467668	0.0830941	-5.62818	1.82124e-08	4.23964e-07	TRUE	FGF17
TIMMDC1	1588.46	-0.367297	0.0653746	-5.61834	1.92799e-08	4.48167e-07	TRUE	not significant
HEY1	1497.01	1.27769	0.227471	5.61692	1.94391e-08	4.51217e-07	TRUE	FGF8
VAPA	5420.53	0.322735	0.0574699	5.61573	1.95735e-08	4.53683e-07	TRUE	not significant
KLHL3	846.631	-0.910759	0.162399	-5.60814	2.04515e-08	4.73353e-07	TRUE	FGF17
OSGIN2	645.067	0.527334	0.0941492	5.60104	2.13064e-08	4.92431e-07	TRUE	FGF8
UBL3	2086.54	0.37154	0.0663521	5.59952	2.14942e-08	4.9606e-07	TRUE	not significant
P2RY11	519.027	0.450636	0.0805315	5.59577	2.19645e-08	5.06189e-07	TRUE	FGF8
ORC3	2050.78	-0.303748	0.0543266	-5.59114	2.25583e-08	5.19131e-07	TRUE	not significant
NTHL1	689.557	-0.542681	0.0970819	-5.58993	2.27161e-08	5.22017e-07	TRUE	FGF17
ATF1	1139.41	0.499427	0.089424	5.58493	2.33795e-08	5.36496e-07	TRUE	FGF8
RERE	8208	-0.505012	0.0904336	-5.58434	2.34592e-08	5.37559e-07	TRUE	FGF17
GAS2L3	768.199	-0.553749	0.0992096	-5.58161	2.38307e-08	5.45297e-07	TRUE	FGF17
SERPINE1	3430.78	2.48282	0.444921	5.58036	2.40024e-08	5.48447e-07	TRUE	FGF8
DOK5	193.545	0.881292	0.157977	5.57862	2.42432e-08	5.53164e-07	TRUE	FGF8
SOX11	14013	-0.537319	0.0963499	-5.57675	2.45054e-08	5.58355e-07	TRUE	FGF17
NKX2-1-AS1	86.1924	-2.00478	0.359595	-5.5751	2.47392e-08	5.62887e-07	TRUE	FGF17
DUSP5	989.76	1.05774	0.189741	5.57462	2.48065e-08	5.63622e-07	TRUE	FGF8
RASSF8	4323.91	0.688763	0.123567	5.574	2.48956e-08	5.6485e-07	TRUE	FGF8
MED20	1516.93	-0.293155	0.0526208	-5.57109	2.5315e-08	5.73557e-07	TRUE	not significant
TRIM59	2540.57	-0.406751	0.0730221	-5.57025	2.54379e-08	5.75533e-07	TRUE	FGF17
FAM83H	1782.23	0.623479	0.11197	5.56828	2.57268e-08	5.81253e-07	TRUE	FGF8
ZNF280D	1273.73	-0.426728	0.0766696	-5.56581	2.60944e-08	5.88732e-07	TRUE	FGF17
IFT81	3711.51	-0.312986	0.0562711	-5.56212	2.66524e-08	6.0048e-07	TRUE	not significant
AGPAT5	4078.79	0.229549	0.0412944	5.55883	2.71582e-08	6.11021e-07	TRUE	not significant
NDRG1	819.286	1.63433	0.294121	5.55665	2.75008e-08	6.17866e-07	TRUE	FGF8
FADS3	954.795	0.577992	0.10404	5.55548	2.76852e-08	6.21143e-07	TRUE	FGF8
NOS1	9.66013	3.54604	0.638751	5.55152	2.83196e-08	6.34493e-07	TRUE	FGF8
PTHLH	27.4807	2.60897	0.470208	5.54854	2.88071e-08	6.44518e-07	TRUE	FGF8
KDM4A	3999.34	-0.422916	0.0762346	-5.54756	2.89686e-08	6.47233e-07	TRUE	FGF17
G2E3	2675.31	-0.256465	0.0462497	-5.54521	2.936e-08	6.5507e-07	TRUE	not significant
ASB1	2755.21	0.440503	0.0794521	5.54427	2.9519e-08	6.5765e-07	TRUE	FGF8
SNX30	3032.71	0.441009	0.0795466	5.54404	2.95573e-08	6.5765e-07	TRUE	FGF8
HOPX	134.269	1.93182	0.348596	5.54172	2.99523e-08	6.65519e-07	TRUE	FGF8
ZNF74	2093.83	-0.340503	0.0614487	-5.54126	3.00299e-08	6.66325e-07	TRUE	not significant
USP40	1250.33	-0.406784	0.0734213	-5.54041	3.01773e-08	6.68673e-07	TRUE	FGF17
KBTBD6	1691.42	-0.476127	0.0859457	-5.53986	3.02719e-08	6.69848e-07	TRUE	FGF17
SMN2	2955.92	0.288514	0.0521509	5.53228	3.16088e-08	6.98473e-07	TRUE	not significant
IDH1	13946.9	-0.408745	0.0739463	-5.52758	3.24673e-08	7.1646e-07	TRUE	FGF17
TNC	1690.32	2.14103	0.387552	5.5245	3.30419e-08	7.28142e-07	TRUE	FGF8
MID1IP1	2149.36	-0.575751	0.104274	-5.52151	3.361e-08	7.3965e-07	TRUE	FGF17
PELI2	1671.96	0.317987	0.0576138	5.5193	3.40355e-08	7.47993e-07	TRUE	not significant
FAM131A	1110.5	0.340535	0.0617491	5.51481	3.49153e-08	7.66281e-07	TRUE	not significant
PRIM1	1080.47	-0.584622	0.106088	-5.51073	3.57354e-08	7.83213e-07	TRUE	FGF17
RAP2C	1895.46	0.239371	0.0434562	5.50832	3.62279e-08	7.92928e-07	TRUE	not significant
MTIF3	658.525	-0.442368	0.0803518	-5.50539	3.68358e-08	8.05141e-07	TRUE	FGF17
ALDH1A3	45.555	2.34365	0.42589	5.50294	3.735e-08	8.15273e-07	TRUE	FGF8
RNF122	1534.03	-0.510408	0.0927586	-5.50254	3.74363e-08	8.16051e-07	TRUE	FGF17
RAD50	2880.35	-0.47115	0.0856296	-5.50219	3.75093e-08	8.16537e-07	TRUE	FGF17
SLC2A3	10205.2	0.948954	0.172662	5.49602	3.88465e-08	8.44504e-07	TRUE	FGF8
MFSD6	439.652	0.628716	0.114477	5.49206	3.97282e-08	8.62508e-07	TRUE	FGF8
BICD1	1369.63	0.504281	0.0918296	5.49148	3.98569e-08	8.64138e-07	TRUE	FGF8
NPTXR	1842.84	0.470064	0.0856043	5.49113	3.99381e-08	8.64735e-07	TRUE	FGF8
ATP1A1	16497.5	0.553134	0.100784	5.4883	4.05814e-08	8.76308e-07	TRUE	FGF8
SH3BP5	332.814	1.03916	0.189338	5.48836	4.05673e-08	8.76308e-07	TRUE	FGF8
CCND2	8125.13	-0.619307	0.113111	-5.4752	4.37006e-08	9.42399e-07	TRUE	FGF17
KDM2B	5662.11	0.356749	0.0651651	5.47455	4.38628e-08	9.44634e-07	TRUE	not significant
ETS2	1114.85	0.54791	0.100187	5.46888	4.52876e-08	9.74016e-07	TRUE	FGF8
CTTNBP2NL	3134.02	0.44588	0.081623	5.46268	4.69004e-08	1.00602e-06	TRUE	FGF8
SYT2	172.339	0.789825	0.144585	5.46269	4.68974e-08	1.00602e-06	TRUE	FGF8
CDKN2A	40.0096	1.87584	0.343809	5.45606	4.86827e-08	1.04286e-06	TRUE	FGF8
MYADM	5523.88	0.495756	0.090972	5.44955	5.04981e-08	1.07888e-06	TRUE	FGF8
VKORC1L1	4131.34	0.491313	0.090156	5.44958	5.04875e-08	1.07888e-06	TRUE	FGF8
FAM57A	1022.6	0.361325	0.0663149	5.44863	5.07602e-08	1.08304e-06	TRUE	not significant
LOC100506990	1237.01	0.650598	0.119561	5.44158	5.2811e-08	1.12531e-06	TRUE	FGF8
GALM	665.497	-0.560727	0.103124	-5.43742	5.40568e-08	1.15033e-06	TRUE	FGF17
PAIP2B	1510.63	-0.819641	0.15083	-5.4342	5.50432e-08	1.16978e-06	TRUE	FGF17
SPOCD1	146.407	1.95662	0.360324	5.43017	5.63009e-08	1.19493e-06	TRUE	FGF8
CHGB	490.639	0.478354	0.0881361	5.42745	5.71662e-08	1.2117e-06	TRUE	FGF8
NTN4	529.325	-0.74505	0.137337	-5.42496	5.79666e-08	1.22705e-06	TRUE	FGF17
ANO6	4182.99	0.435729	0.0803423	5.4234	5.84746e-08	1.23618e-06	TRUE	FGF8
XPO6	6363.54	0.333788	0.0615497	5.42307	5.85843e-08	1.23687e-06	TRUE	not significant
CDC42EP4	2251.26	-0.59719	0.110127	-5.42276	5.8685e-08	1.23738e-06	TRUE	FGF17
HEXIM2	204.284	-0.776253	0.143192	-5.42107	5.92449e-08	1.24755e-06	TRUE	FGF17
RMI1	1923.75	-0.572636	0.105685	-5.41833	6.01579e-08	1.26512e-06	TRUE	FGF17
CAPN1	3169.37	-0.316603	0.0585014	-5.41189	6.23638e-08	1.3098e-06	TRUE	not significant
SLC26A2	1470.59	-0.333249	0.0616046	-5.40947	6.32114e-08	1.32588e-06	TRUE	not significant
ARHGEF10	3066.61	0.390944	0.0723348	5.40464	6.49376e-08	1.3603e-06	TRUE	not significant
PFKFB3	3674.85	0.788231	0.145849	5.40441	6.50214e-08	1.3603e-06	TRUE	FGF8
STOX1	1102.69	-0.480917	0.0890118	-5.40285	6.55918e-08	1.37045e-06	TRUE	FGF17
CCNT1	3611.63	0.297537	0.0550883	5.40109	6.62356e-08	1.38211e-06	TRUE	not significant
GLRB	509.21	-0.743324	0.137728	-5.39706	6.77435e-08	1.41175e-06	TRUE	FGF17
PWP2	1961.11	0.485303	0.0899525	5.3951	6.84855e-08	1.42536e-06	TRUE	FGF8
SRGAP2	4346.83	-0.566593	0.105072	-5.39244	6.95082e-08	1.44478e-06	TRUE	FGF17
PKIA	2141.65	-0.306714	0.056882	-5.39212	6.96319e-08	1.44549e-06	TRUE	not significant
FEZ1	5716.69	-0.3395	0.0630273	-5.38656	7.182e-08	1.48708e-06	TRUE	not significant
HDHD1	1423.6	-0.276365	0.0513057	-5.38664	7.1787e-08	1.48708e-06	TRUE	not significant
LGI2	148.577	1.01748	0.189133	5.3797	7.46082e-08	1.54283e-06	TRUE	FGF8
IGFBP1	73.3037	2.14933	0.399735	5.37689	7.57822e-08	1.5651e-06	TRUE	FGF8
SIX3	1393.23	-0.820102	0.152538	-5.37639	7.59957e-08	1.5675e-06	TRUE	FGF17
FMNL3	3421.77	0.318286	0.0592414	5.37269	7.75693e-08	1.59791e-06	TRUE	not significant
TWIST1	2114.87	0.611824	0.113894	5.37186	7.79278e-08	1.60324e-06	TRUE	FGF8
KCTD13	596.593	0.450786	0.0839271	5.37116	7.82325e-08	1.60746e-06	TRUE	FGF8
PHLDA1	3782.37	1.76629	0.329226	5.36496	8.0966e-08	1.6615e-06	TRUE	FGF8
FAM227A	711.765	-0.922222	0.171929	-5.36397	8.14103e-08	1.6685e-06	TRUE	FGF17
TAF6	3688.43	-0.294517	0.054935	-5.36118	8.26784e-08	1.69081e-06	TRUE	not significant
TSPAN12	1775.7	0.593809	0.110762	5.36112	8.27091e-08	1.69081e-06	TRUE	FGF8
NAPG	1220.4	0.383698	0.0715763	5.36069	8.29048e-08	1.6926e-06	TRUE	not significant
SLMAP	1987.54	0.389056	0.0725787	5.36047	8.30065e-08	1.6926e-06	TRUE	not significant
HSPA12A	792.502	0.818917	0.152797	5.35951	8.34498e-08	1.69948e-06	TRUE	FGF8
TMC6	156.66	1.06163	0.198278	5.35426	8.59064e-08	1.74731e-06	TRUE	FGF8
COG4	3340.9	-0.332211	0.0620702	-5.35218	8.69026e-08	1.76534e-06	TRUE	not significant
QSOX1	2260.49	0.251982	0.0471475	5.34455	9.06403e-08	1.83895e-06	TRUE	not significant
GS1-124K5.11	1045.83	0.431814	0.0808669	5.33981	9.3045e-08	1.88536e-06	TRUE	FGF8
C4orf27	1614.59	-0.309698	0.0580058	-5.33909	9.34155e-08	1.89049e-06	TRUE	not significant
N4BP2	3467.56	0.323686	0.0606604	5.33603	9.50062e-08	1.92027e-06	TRUE	not significant
FAM210A	607.36	0.411223	0.0770794	5.33506	9.55119e-08	1.92807e-06	TRUE	FGF8
MAP3K7	4513.16	0.248398	0.0465829	5.33239	9.69278e-08	1.95421e-06	TRUE	not significant
RACGAP1	3278.66	-0.442649	0.0831487	-5.32359	1.01741e-07	2.04868e-06	TRUE	FGF17
ACSL4	2954.77	0.237536	0.0446704	5.31753	1.05186e-07	2.11542e-06	TRUE	not significant
EFNB1	4146.95	-0.606793	0.114254	-5.31093	1.09067e-07	2.19072e-06	TRUE	FGF17
MAPK8	2985.62	0.224479	0.0422693	5.31067	1.09221e-07	2.19108e-06	TRUE	not significant
BRD2	17509.5	0.214187	0.0403434	5.3091	1.10168e-07	2.20635e-06	TRUE	not significant
ZNF589	1441.16	0.546155	0.102874	5.30895	1.10256e-07	2.20635e-06	TRUE	FGF8
SMYD4	1349.18	-0.344571	0.0649191	-5.30771	1.11013e-07	2.21875e-06	TRUE	not significant
[truncated: 15,303 more rows]

## Sheet: 24h
	baseMean	log2FoldChange	lfcSE	stat	pvalue	padj	sig	condition
[truncated: 16,428 more rows]
